# Supplementary material for: Agreement between two large pan-cancer CRISPR-Cas9 gene dependency data sets
Source: Nat Commun. 2019 Dec 20;10:5817. doi: 10.1038/s41467-019-13805-y (PMC6925302; doi:10.1038/s41467-019-13805-y)
Supplement: Supplementary file 5 — Supplementary Data 2 [file 41467_2019_13805_MOESM5_ESM.xls]

## Sheet: S Table 2 - Common Cell lines
	Supplementary Data 2 - Cell lines screened in both studies
	CellModelPassports ID	BROAD ID	Cell line Name	Cosmic identifier
	SIDM00136	ACH-000552	HT-29	905939
	SIDM00841	ACH-000651	SW620	905962
	SIDM00980	ACH-000948	23132-87	910924
	SIDM00803	ACH-000411	769-P	910922
	SIDM00797	ACH-000788	A2058	906792
	SIDM00899	ACH-000222	AsPC-1	910702
	SIDM00898	ACH-000248	AU565	910704
	SIDM00986	ACH-000548	BHY	753535
	SIDM00485	ACH-000794	BICR22	1240121
	SIDM00501	ACH-001332	BICR78	1240122
	SIDM01233	ACH-000009	C2BBe1	910700
	SIDM00937	ACH-000832	CAL-27	910916
	SIDM00942	ACH-000518	CAL-33	753541
	SIDM00957	ACH-000350	COLO-678	910689
	SIDM00512	ACH-000662	COR-L23	687780
	SIDM00950	ACH-000243	DAN-G	1290797
	SIDM00831	ACH-000207	Detroit562	906837
	SIDM01052	ACH-000308	EFO-21	911905
	SIDM01051	ACH-000936	EFO-27	906852
	SIDM01044	ACH-000585	EPLC-272H	753556
	SIDM00861	ACH-000906	ES-2	1240128
	SIDM00539	ACH-001496	ESO26	1503366
	SIDM00860	ACH-000846	FADU	906863
	SIDM01041	ACH-001500	FLO-1	1503361
	SIDM00598	ACH-000843	HARA	1240142
	SIDM01072	ACH-000878	HCC-15	1240143
	SIDM00866	ACH-000374	HCC1143	749710
	SIDM00875	ACH-000624	HCC1806	907047
	SIDM00874	ACH-000223	HCC1937	749714
	SIDM00872	ACH-000859	HCC1954	749709
	SIDM00290	ACH-000847	HGC-27	907055
	SIDM00133	ACH-000861	HOP-62	905972
	SIDM00135	ACH-000148	Hs-578-T	905957
	SIDM00589	ACH-000778	HSC-3	907061
	SIDM00541	ACH-000926	HT55	907287
	SIDM00533	ACH-000118	HuP-T3	907285
	SIDM00305	ACH-000132	JHOS-2	1479995
	SIDM00303	ACH-000584	JHOS-4	1480359
	SIDM01037	ACH-000711	JIMT-1	1298157
	SIDM00686	ACH-000293	KLE	924187
	SIDM00150	ACH-000969	KM12	905989
	SIDM00608	ACH-000714	KMS-11	1659817
	SIDM00606	ACH-000858	KNS-62	753569
	SIDM00571	ACH-000108	KP-3	1298219
	SIDM00301	ACH-000265	KP-4	753572
	SIDM00556	ACH-000227	KP-N-YN	907314
	SIDM00554	ACH-000524	KURAMOCHI	909975
	SIDM01032	ACH-000823	KYSE-140	753573
	SIDM01031	ACH-000855	KYSE-150	907317
	SIDM01029	ACH-000873	KYSE-270	907319
	SIDM01028	ACH-000809	KYSE-410	753574
	SIDM01027	ACH-000865	KYSE-450	907320
	SIDM01026	ACH-000824	KYSE-510	907321
	SIDM01025	ACH-000637	KYSE-520	753575
	SIDM01024	ACH-000784	KYSE-70	753576
	SIDM00312	ACH-000183	L-363	924239
	SIDM00548	ACH-000769	LK-2	687787
	SIDM00839	ACH-000950	LoVo	907790
	SIDM00340	ACH-000204	LP-1	907791
	SIDM00681	ACH-000252	LS-1034	917486
	SIDM00680	ACH-000957	LS-180	998189
	SIDM00677	ACH-000007	LS-513	907795
	SIDM00339	ACH-000787	LXF-289	753592
	SIDM00008	ACH-000796	MCAS	1240171
	SIDM00148	ACH-000019	MCF7	905946
	SIDM00630	ACH-000876	MDA-MB-415	924240
	SIDM00629	ACH-000573	MDA-MB-436	1240172
	SIDM00272	ACH-000910	MDA-MB-453	908122
	SIDM00505	ACH-000601	MIA-PaCa-2	724870
	SIDM00649	ACH-000510	NCI-H1299	724831
	SIDM00750	ACH-000869	NCI-H1568	1298348
	SIDM00745	ACH-000035	NCI-H1650	687800
	SIDM00762	ACH-000414	NCI-H1944	1240185
	SIDM00753	ACH-000781	NCI-H2023	1240187
	SIDM00708	ACH-000841	NCI-H2087	724834
	SIDM00716	ACH-000481	NCI-H2170	687815
	SIDM00138	ACH-000900	NCI-H23	905942
	SIDM00137	ACH-000337	NCI-H3122	1240190
	SIDM00117	ACH-000837	NCI-H322M	905967
	SIDM01130	ACH-000395	NCI-H520	908443
	SIDM01147	ACH-000427	NCI-N87	908461
	SIDM00572	ACH-000911	NUGC-3	908455
	SIDM00444	ACH-001368	OACM5-1	1503363
	SIDM00446	ACH-000113	OCI-AML2	910947
	SIDM00462	ACH-000336	OCI-AML3	1290455
	SIDM00478	ACH-000544	OE21	1298359
	SIDM00477	ACH-000383	OE33	910549
	SIDM01141	ACH-000291	OV-90	1240197
	SIDM00091	ACH-001151	OVCAR-5	905969
	SIDM00090	ACH-000696	OVCAR-8	905991
	SIDM00238	ACH-000947	OVK-18	1480371
	SIDM01137	ACH-000235	PANC-04-03	1298476
	SIDM01135	ACH-000060	PANC-10-05	925348
	SIDM00237	ACH-000030	PC-14	753608
	SIDM00473	ACH-000619	PE-CA-PJ15	1240207
	SIDM00469	ACH-000320	PSN1	910546
	SIDM00353	ACH-000505	RKN	1298539
	SIDM01090	ACH-000943	RKO	909698
	SIDM00087	ACH-000817	RPMI-8226	905964
	SIDM01081	ACH-000238	SCC-4	910904
	SIDM01112	ACH-000748	SJSA-1	909717
	SIDM00483	ACH-001654	SK-GT-4	1503365
	SIDM01103	ACH-000665	SK-MES-1	909728
	SIDM01101	ACH-000260	SK-N-AS	724828
	SIDM01100	ACH-000366	SK-N-DZ	688086
	SIDM01099	ACH-000341	SK-N-FI	688087
	SIDM00373	ACH-000974	SNG-M	909735
	SIDM01146	ACH-000932	SNU-1	908444
	SIDM00371	ACH-000652	SUIT-2	1240219
	SIDM01163	ACH-000677	SW1573	724878
	SIDM00837	ACH-000958	SW48	909751
	SIDM00833	ACH-000421	SW837	909755
	SIDM00419	ACH-000424	TC-71	1240221
	SIDM00349	ACH-000318	TE-10	753622
	SIDM00250	ACH-000917	TE-4	1503371
	SIDM00347	ACH-000408	TE-5	735784
	SIDM00326	ACH-000452	TE-8	753623
	SIDM00325	ACH-000694	TE-9	946353
	SIDM01169	ACH-000885	TOV-21G	1240222
	SIDM00111	ACH-000232	U251	905983
	SIDM00998	ACH-000137	8-MG-BA	687562
	SIDM00210	ACH-000657	A2780	906804
	SIDM00903	ACH-000681	A549	905949
	SIDM00850	ACH-000880	AGS	906790
	SIDM00933	ACH-000856	CAL-51	910927
	SIDM00212	ACH-000464	CAS-1	910943
	SIDM00910	ACH-000120	CHP-212	906820
	SIDM00947	ACH-000244	DK-MG	906839
	SIDM01043	ACH-000913	ESS-1	907000
	SIDM01055	ACH-000098	GAMG	906868
	SIDM00581	ACH-000738	GB-1	687568
	SIDM00273	ACH-000756	GI-1	906871
	SIDM00884	ACH-000699	HCC1395	749712
	SIDM00666	ACH-000067	Hs-683	1240150
	SIDM00607	ACH-000622	KNS-42	907282
	SIDM00146	ACH-000768	MDA-MB-231	905960
	SIDM00564	ACH-000527	OVISE	1240198
	SIDM01139	ACH-000042	PANC-02-03	1298475
	SIDM00084	ACH-000376	SF295	905985
	SIDM01097	ACH-001193	SK-PN-DW	909731
	SIDM00782	ACH-000381	T84	909761
	SIDM01171	ACH-000571	T98G	687586
	SIDM01189	ACH-000075	U-87-MG	687590
	SIDM00316	ACH-000469	YH-13	909905
	SIDM00982	ACH-000323	42-MG-BA	687561
	SIDM00628	ACH-000849	MDA-MB-468	908123
	SIDM00527	ACH-000935	MDST8	1240173
