# Supplementary material for: Agreement between two large pan-cancer CRISPR-Cas9 gene dependency data sets
Source: Nat Commun. 2019 Dec 20;10:5817. doi: 10.1038/s41467-019-13805-y (PMC6925302; doi:10.1038/s41467-019-13805-y)
Supplement: Supplementary file 6 — Supplementary Data 3 [file 41467_2019_13805_MOESM6_ESM.xls]

## Sheet: S Table 3 - Common Dependencies
	Supplementary Data 3 - Common dependencies in each study
	Broad		Sanger
	AAMP		AAMP
	AARS		AARS
	AARS2		AATF
	AATF		ABCE1
	ABCE1		ABCF1
	ABCF1		ABT1
	ABHD11		ACIN1
	ACIN1		ACLY
	ACTL6A		ACTG1
	ACTR10		ACTL6A
	ACTR2		ACTR10
	ACTR6		ACTR2
	ACTR8		AFG3L2
	AFG3L2		AGAP6
	AGAP6		AK6
	AHCY		AKIRIN2
	AK6		ALDOA
	AKIRIN2		ALG1
	ALDOA		ALG11
	ALG1		ALG14
	ALG11		ALG1L
	ALG14		ALG2
	ALG2		ALYREF
	ALYREF		ANAPC10
	ANAPC11		ANAPC11
	ANAPC15		ANAPC2
	ANAPC2		ANAPC4
	ANAPC4		ANAPC5
	ANAPC5		ANKLE2
	ANKLE2		AP2M1
	ANLN		AQR
	AP4S1		ARCN1
	APOC1		ARGLU1
	AQP7		ARIH1
	AQR		ARL2
	ARCN1		ARMC7
	ARFRP1		ARPC3
	ARGLU1		ARPC4
	ARHGAP23		ATP2A2
	ARID3B		ATP5A1
	ARIH1		ATP5B
	ARL2		ATP5D
	ARMC7		ATP5F1
	ARPC4		ATP5H
	ASNA1		ATP5J2
	ATL2		ATP6V0B
	ATP1A1		ATP6V0C
	ATP2A2		ATP6V0D1
	ATP5B		ATP6V1A
	ATP5D		ATP6V1B2
	ATP5J2		ATP6V1C1
	ATP6V0B		ATP6V1D
	ATP6V0C		ATP6V1E1
	ATP6V1A		ATP6V1F
	ATP6V1B2		ATP6V1G1
	ATP6V1D		ATP6V1H
	ATP6V1E1		ATR
	ATP6V1F		ATRIP
	ATP6V1G1		AURKA
	ATP6V1H		AURKB
	ATR		BAK1
	AURKA		BANP
	AURKAIP1		BCAS2
	AURKB		BCL2L1
	BANP		BCLAF1
	BCAS2		BDP1
	BCL2L1		BIRC5
	BCLAF1		BMS1
	BDP1		BOLA3
	BIRC5		BOP1
	BMS1		BPTF
	BOP1		BRD4
	BORA		BRF1
	BRCA2		BRF2
	BRD4		BRIX1
	BRF1		BUB1
	BRF2		BUB1B
	BRIX1		BUB3
	BUB1		BUD13
	BUB1B		BUD31
	BUB3		BYSL
	BUD13		C12orf45
	BUD31		C17orf49
	BYSL		C17orf89
	C11orf57		C18orf21
	C14orf166		C1orf131
	C17orf58		C21orf59
	C17orf96		C3orf17
	C19orf53		C9orf114
	C1orf109		CA5A
	C21orf59		CACTIN
	C3orf17		CAPZB
	C9orf114		CARS
	CACNB3		CASC5
	CACTIN		CCAR1
	CAP1		CCDC23
	CAPZB		CCDC59
	CARS		CCDC84
	CCDC101		CCDC86
	CCDC115		CCDC94
	CCDC130		CCNA2
	CCDC174		CCNB1
	CCDC59		CCNH
	CCDC84		CCNK
	CCDC86		CCT2
	CCDC94		CCT3
	CCNA2		CCT4
	CCNB1		CCT5
	CCNH		CCT6A
	CCNK		CCT7
	CCT2		CCT8
	CCT3		CD8B
	CCT4		CDC123
	CCT5		CDC16
	CCT8		CDC20
	CDC123		CDC23
	CDC16		CDC26
	CDC20		CDC27
	CDC23		CDC37
	CDC27		CDC40
	CDC37		CDC45
	CDC40		CDC5L
	CDC45		CDC6
	CDC5L		CDC7
	CDC6		CDC73
	CDC7		CDCA5
	CDC73		CDCA8
	CDCA5		CDK1
	CDCA8		CDK11A
	CDIPT		CDK12
	CDK1		CDK2
	CDK11A		CDK7
	CDK2		CDK9
	CDK7		CDT1
	CDK9		CEBPZ
	CDT1		CELSR2
	CEBPZ		CENPA
	CENPA		CENPC
	CENPE		CENPE
	CENPH		CENPK
	CENPK		CENPL
	CENPN		CENPM
	CENPT		CENPN
	CENPW		CENPT
	CEP192		CENPW
	CHAF1A		CEP192
	CHAF1B		CHAF1A
	CHCHD1		CHAF1B
	CHCHD4		CHCHD4
	CHD4		CHD4
	CHEK1		CHEK1
	CHERP		CHERP
	CHMP1A		CHMP2A
	CHMP2A		CHMP3
	CHMP4B		CHMP6
	CHMP5		CIAO1
	CHMP6		CINP
	CHMP7		CIRH1A
	CHORDC1		CKAP5
	CIAO1		CLNS1A
	CINP		CLP1
	CIRH1A		CLSPN
	CKAP5		CLTC
	CLNS1A		CMPK1
	CLP1		CMTR1
	CLSPN		CNOT3
	CLTC		COG8
	CMPK1		COPA
	CMTR1		COPB1
	CNIH4		COPB2
	CNOT1		COPE
	CNOT3		COPG1
	COASY		COPS2
	COG1		COPS4
	COG2		COPS5
	COG3		COPS6
	COG4		COPS8
	COG8		COPZ1
	COPA		COQ4
	COPB1		COX17
	COPB2		CPSF1
	COPE		CPSF2
	COPG1		CPSF3
	COPS2		CPSF3L
	COPS3		CPSF4
	COPS4		CPSF6
	COPS5		CRCP
	COPS6		CRCT1
	COPZ1		CRKL
	COQ4		CRNKL1
	COX15		CSE1L
	COX17		CSNK1A1
	COX6C		CSNK2B
	COX7C		CSTF3
	CPNE7		CTCF
	CPSF1		CTDP1
	CPSF2		CTNNBL1
	CPSF3		CTR9
	CPSF3L		CUL3
	CPSF4		CWC22
	CPSF6		CWC25
	CRCP		CXCL2
	CRLS1		DAD1
	CRNKL1		DAP3
	CSE1L		DARS
	CSNK1A1		DBF4
	CSNK2B		DBR1
	CSTF1		DCTN2
	CSTF3		DCTN3
	CTCF		DCTN4
	CTDP1		DCTN5
	CTNNBL1		DCTN6
	CTR9		DDB1
	CTU2		DDOST
	CUL1		DDX10
	CUL2		DDX18
	CWC22		DDX20
	CWF19L2		DDX21
	CXXC1		DDX23
	CYC1		DDX24
	CYCS		DDX27
	DAD1		DDX41
	DAP3		DDX42
	DARS		DDX46
	DBR1		DDX47
	DCLRE1B		DDX49
	DCTN2		DDX5
	DCTN3		DDX51
	DCTN5		DDX52
	DCTN6		DDX54
	DDB1		DDX55
	DDOST		DDX56
	DDX1		DDX59
	DDX10		DDX6
	DDX11		DGCR14
	DDX20		DGCR8
	DDX21		DHDDS
	DDX23		DHFRL1
	DDX24		DHX15
	DDX27		DHX16
	DDX41		DHX33
	DDX42		DHX36
	DDX46		DHX37
	DDX47		DHX38
	DDX49		DHX8
	DDX51		DHX9
	DDX54		DIEXF
	DDX55		DIMT1
	DDX56		DIS3
	DDX59		DMAP1
	DDX6		DNAJA1
	DGCR14		DNAJA3
	DHDDS		DNAJC17
	DHPS		DNAJC8
	DHX15		DNAJC9
	DHX16		DNM2
	DHX33		DNMT1
	DHX36		DNTTIP2
	DHX37		DONSON
	DHX8		DPH3
	DICER1		DR1
	DIEXF		DSCR4
	DIS3		DSN1
	DMAP1		DTL
	DNAJA3		DTYMK
	DNAJC17		DUT
	DNAJC9		DUXA
	DNM2		DYNC1H1
	DNTTIP2		DYNC1I2
	DONSON		DYNLRB1
	DPAGT1		EAPP
	DPH3		EBNA1BP2
	DR1		ECD
	DSN1		ECT2
	DTL		EEF1G
	DTYMK		EEF2
	DUT		EFTUD1
	DYNC1H1		EFTUD2
	DYNC1I2		EGR2
	DYNLRB1		EIF1
	EBNA1BP2		EIF1AD
	ECD		EIF2B1
	ECT2		EIF2B2
	EDC4		EIF2B3
	EEF2		EIF2B4
	EFTUD2		EIF2B5
	EIF1		EIF2S1
	EIF1AD		EIF3A
	EIF2B1		EIF3B
	EIF2B2		EIF3D
	EIF2B3		EIF3E
	EIF2B4		EIF3F
	EIF2B5		EIF3G
	EIF2S1		EIF3H
	EIF3A		EIF3I
	EIF3B		EIF3J
	EIF3D		EIF3M
	EIF3E		EIF4A1
	EIF3G		EIF4A3
	EIF3H		EIF4E
	EIF3I		EIF4G1
	EIF3M		EIF5
	EIF4A1		EIF5A
	EIF4A3		EIF5B
	EIF4B		EIF6
	EIF4E		ELAC2
	EIF4G1		ELL
	EIF4G2		ELP3
	EIF5		ELP4
	EIF5A		ELP6
	EIF6		ENY2
	ELAC2		EP400
	ELL		EPRS
	ELP3		ERCC2
	ELP5		ERCC3
	ELP6		ERH
	EMC1		ERVW-1
	EMC3		ESPL1
	EMC4		ETF1
	EP400		EWSR1
	EPRS		EXOSC2
	ERCC2		EXOSC3
	ERH		EXOSC4
	ESF1		EXOSC5
	ESPL1		EXOSC6
	ETF1		EXOSC7
	EXOC3		EXOSC8
	EXOC4		EXOSC9
	EXOSC10		FAM103A1
	EXOSC2		FAM32A
	EXOSC3		FAM96B
	EXOSC4		FARSA
	EXOSC5		FARSB
	EXOSC6		FBL
	EXOSC7		FBXO5
	EXOSC8		FBXW11
	EXOSC9		FDX1L
	FAM21C		FEN1
	FAM32A		FIP1L1
	FAM96B		FKBP1A
	FARSA		FNTA
	FARSB		FTSJ3
	FBL		GABPA
	FBXO5		GAPDH
	FDPS		GARS
	FDXR		GBF1
	FEN1		GEMIN5
	FIP1L1		GEMIN7
	FNBP4		GGPS1
	FNTA		GGTLC1
	FNTB		GGTLC2
	FOXD4		GINS1
	FTSJ3		GINS2
	GABPA		GINS3
	GAR1		GINS4
	GARS		GLTSCR2
	GBF1		GMPPB
	GCN1L1		GMPS
	GEMIN4		GNB2L1
	GEMIN5		GNL2
	GEMIN6		GNL3
	GEMIN7		GOLGA6A
	GFER		GOSR2
	GGPS1		GOT2
	GGTLC2		GPN1
	GINS1		GPN2
	GINS2		GPN3
	GINS3		GPS1
	GINS4		GRPEL1
	GJA3		GSPT1
	GLE1		GTF2A1
	GLTSCR2		GTF2A2
	GMPPB		GTF2B
	GNB1L		GTF2E1
	GNB2L1		GTF2E2
	GNL2		GTF2F1
	GNL3		GTF2F2
	GNPNAT1		GTF2H1
	GOLGA6A		GTF2H3
	GOSR2		GTF2H4
	GPN1		GTF3A
	GPN2		GTF3C1
	GPN3		GTF3C2
	GPS1		GTF3C4
	GRPEL1		GTPBP4
	GRWD1		GUK1
	GSPT1		HAPLN2
	GTF2A1		HARS
	GTF2A2		HAUS1
	GTF2B		HAUS2
	GTF2E1		HAUS3
	GTF2E2		HAUS4
	GTF2F2		HAUS5
	GTF2H1		HAUS6
	GTF2H4		HAUS8
	GTF3A		HDAC3
	GTF3C1		HEATR1
	GTF3C5		HGS
	GTF3C6		HIGD2A
	GTPBP4		HINFP
	GUK1		HIST1H2AC
	HARS		HIST1H2AD
	HARS2		HIST1H2AG
	HAUS1		HIST1H2AH
	HAUS3		HIST1H2AK
	HAUS4		HIST1H2AL
	HAUS5		HIST1H2AM
	HAUS8		HIST1H2BB
	HDAC3		HIST1H2BC
	HEATR1		HIST1H2BE
	HGS		HIST1H2BG
	HINFP		HIST1H2BH
	HIRA		HIST1H2BJ
	HIST1H2BE		HIST1H2BL
	HIST1H2BJ		HIST1H2BN
	HIST1H2BL		HIST1H3D
	HIST1H2BM		HIST1H3G
	HIST2H2AC		HIST1H3I
	HIST2H2BE		HIST2H2AC
	HJURP		HIST2H2BE
	HLA-C		HIST3H3
	HMGCR		HJURP
	HMGCS1		HMGCR
	HMGN2		HMGCS1
	HNRNPH1		HNRNPK
	HNRNPK		HNRNPL
	HNRNPL		HNRNPU
	HNRNPM		HSP90B1
	HNRNPU		HSPA8
	HSD17B12		HSPA9
	HSPA5		HSPD1
	HSPA9		HYOU1
	HSPD1		HYPK
	HYOU1		IARS
	HYPK		IARS2
	IARS		ICT1
	IARS2		IFNL2
	IFITM2		IFNL3
	IK		IK
	IKBKAP		IKBKAP
	ILF2		ILF2
	ILF3		ILF3
	IMP3		IMP3
	IMP4		IMP4
	INCENP		INCENP
	INTS1		INO80
	INTS2		INO80B
	INTS3		INTS1
	INTS5		INTS2
	INTS7		INTS3
	INTS8		INTS4
	INTS9		INTS5
	IPO11		INTS7
	IPO13		INTS8
	IPO7		INTS9
	IPO9		IPO11
	ISCA2		IPO13
	ISCU		IPO7
	ISG20L2		ISCA2
	ISY1		ISCU
	JAZF1		ISG20L2
	KANSL2		ISY1
	KANSL3		KANSL2
	KARS		KANSL3
	KAT5		KARS
	KAT8		KAT8
	KCMF1		KCMF1
	KIAA0391		KIAA1429
	KIAA1429		KIF11
	KIF11		KIF18A
	KIF14		KIF20A
	KIF23		KIF23
	KIN		KIN
	KLC2		KPNB1
	KPNB1		KRR1
	KRR1		KRT86
	KRTAP5-7		KRTAP4-11
	KTI12		KRTAP4-2
	LAMTOR4		KRTAP4-8
	LARS		KRTAP5-1
	LENG8		KRTAP5-10
	LETM1		KRTAP5-11
	LIN54		KRTAP5-6
	LONP1		KRTAP5-8
	LRPPRC		KRTAP9-6
	LRR1		LARS
	LSG1		LCE1E
	LSM2		LCE2A
	LSM3		LCE2B
	LSM4		LCE2D
	LSM6		LCE5A
	LSM7		LDHA
	LTV1		LIN52
	LUC7L3		LMNA
	LYRM4		LONP1
	MAD2L1		LRR1
	MAD2L2		LSG1
	MAK16		LSM10
	MARS		LSM11
	MARS2		LSM2
	MASTL		LSM3
	MAT2A		LSM4
	MCM2		LSM5
	MCM3		LSM7
	MCM3AP		LTV1
	MCM4		LUC7L3
	MCM5		LYRM4
	MCM6		MAD2L1
	MCM7		MAD2L1BP
	MCMBP		MAD2L2
	MDN1		MAGOH
	MED11		MAK16
	MED17		MARS
	MED18		MASTL
	MED21		MAT2A
	MED22		MAX
	MED26		MCM10
	MED28		MCM2
	MED29		MCM3
	MED30		MCM3AP
	MED4		MCM4
	MED6		MCM5
	MED7		MCM6
	MED8		MCM7
	MED9		MCRS1
	MEPCE		MDN1
	METTL14		MED11
	METTL16		MED17
	METTL3		MED18
	MFAP1		MED20
	MIS12		MED21
	MIS18A		MED22
	MIS18BP1		MED26
	MMS19		MED28
	MMS22L		MED29
	MNAT1		MED30
	MOCS3		MED31
	MPHOSPH10		MED4
	MRGBP		MED6
	MRPL10		MEPCE
	MRPL11		METTL16
	MRPL12		MFAP1
	MRPL13		MFN2
	MRPL14		MIS12
	MRPL16		MMS22L
	MRPL18		MOB4
	MRPL21		MPHOSPH10
	MRPL27		MRPL10
	MRPL3		MRPL34
	MRPL33		MRPL36
	MRPL34		MRPL37
	MRPL35		MRPL45
	MRPL36		MRPL49
	MRPL38		MRPS10
	MRPL39		MRPS18A
	MRPL4		MRPS21
	MRPL41		MRPS5
	MRPL43		MRTO4
	MRPL49		MT1A
	MRPL53		MT1B
	MRPL54		MT1E
	MRPL55		MTBP
	MRPL9		MTOR
	MRPS11		MVK
	MRPS14		MYBBP1A
	MRPS16		MYC
	MRPS21		MZT1
	MRPS22		NAA15
	MRPS23		NAA20
	MRPS34		NAA38
	MRPS5		NAA50
	MRPS7		NACA
	MRTO4		NAPA
	MTBP		NARFL
	MTOR		NARS
	MTPAP		NAT10
	MVD		NCAPD2
	MVK		NCAPG
	MYBBP1A		NCAPH
	MYC		NCBP1
	MYO1H		NCBP2
	N6AMT1		NCL
	NAA15		NDC80
	NAA20		NDUFA13
	NAA25		NDUFB3
	NAA35		NDUFB9
	NAA50		NEDD1
	NACA		NEDD8
	NAE1		NELFCD
	NAF1		NELFE
	NAPA		NFS1
	NARFL		NFYC
	NARS		NGDN
	NASP		NHP2
	NAT10		NHP2L1
	NCAPD2		NIFK
	NCAPD3		NIP7
	NCAPG		NLE1
	NCAPG2		NMD3
	NCAPH		NOB1
	NCBP1		NOC2L
	NCBP2		NOC4L
	NCL		NOL10
	NDC1		NOL11
	NDC80		NOL12
	NDNL2		NOL6
	NDOR1		NOL7
	NDUFA2		NOL8
	NDUFAB1		NOL9
	NDUFS5		NOM1
	NEDD1		NOP10
	NEDD8		NOP14
	NELFA		NOP16
	NELFB		NOP2
	NELFE		NOP56
	NFRKB		NOP58
	NFS1		NOP9
	NFYB		NOTCH2NL
	NFYC		NPAT
	NHLRC2		NPLOC4
	NHP2		NRBP1
	NHP2L1		NRDE2
	NIFK		NRF1
	NIP7		NSA2
	NLE1		NSL1
	NMD3		NUBP1
	NMT1		NUDC
	NOB1		NUDT21
	NOC3L		NUF2
	NOC4L		NUFIP1
	NOL10		NUMA1
	NOL12		NUP107
	NOL6		NUP133
	NOL7		NUP153
	NOL8		NUP155
	NOL9		NUP160
	NOLC1		NUP205
	NOM1		NUP214
	NOP10		NUP62
	NOP14		NUP85
	NOP16		NUP88
	NOP2		NUP93
	NOP56		NUP98
	NOP58		NUS1
	NOP9		NUTF2
	NOTCH2NL		NVL
	NPAT		NXF1
	NPEPPS		OIP5
	NPLOC4		OPA1
	NRBF2		ORAOV1
	NRBP1		ORC1
	NRDE2		ORC6
	NRF1		OSGEP
	NSA2		OTOP1
	NSMCE1		PABPC1
	NUBP1		PABPN1
	NUBP2		PAF1
	NUDT21		PAFAH1B1
	NUF2		PAK1IP1
	NUMA1		PAM16
	NUP107		PCBP1
	NUP133		PCBP2
	NUP153		PCF11
	NUP155		PCID2
	NUP160		PCNA
	NUP205		PDCD11
	NUP214		PDCD2
	NUP43		PDCD7
	NUP54		PDE4DIP
	NUP62		PDRG1
	NUP85		PELP1
	NUP88		PES1
	NUP93		PFDN1
	NUP98		PFDN2
	NUS1		PFDN5
	NUTF2		PFDN6
	NVL		PGGT1B
	NXF1		PHAX
	OIP5		PHB
	OLFML3		PHB2
	ORAOV1		PHF5A
	ORC1		PIP5K1A
	ORC6		PISD
	OSGEP		PKMYT1
	OSTC		PLK1
	PA2G4		PLK4
	PABPC1		PLRG1
	PABPN1		PMF1
	PAF1		PMPCA
	PAFAH1B1		PMPCB
	PAK1IP1		PNN
	PAM16		PNO1
	PAXBP1		PNPT1
	PCBP1		POLA2
	PCBP2		POLD1
	PCF11		POLD2
	PCID2		POLD3
	PCNA		POLE
	PCNP		POLR1A
	PDAP1		POLR1B
	PDCD11		POLR1C
	PDCD2		POLR2A
	PDCD5		POLR2B
	PDCD6		POLR2C
	PDCD7		POLR2D
	PDE4DIP		POLR2E
	PDRG1		POLR2F
	PELO		POLR2G
	PELP1		POLR2H
	PES1		POLR2I
	PFDN2		POLR2K
	PFDN6		POLR2L
	PFN1		POLR3A
	PGD		POLR3B
	PGS1		POLR3C
	PHAX		POLR3E
	PHB		POLR3F
	PHB2		POLR3H
	PHF5A		POLR3K
	PI4KA		POM121C
	PIK3C3		POMP
	PIK3R4		POP1
	PKMYT1		POP4
	PLK1		POP5
	PLK4		POP7
	PLRG1		POTEI
	PMF1		POU5F1
	PMPCA		PPA1
	PMPCB		PPAN
	PNKP		PPAT
	PNN		PPIAL4G
	PNPT1		PPIL1
	POLA2		PPIL2
	POLD1		PPIL4
	POLD2		PPP1CA
	POLD3		PPP1CB
	POLE		PPP1R10
	POLE2		PPP1R11
	POLR1A		PPP1R12A
	POLR1B		PPP1R14B
	POLR1C		PPP1R2
	POLR1E		PPP1R7
	POLR2A		PPP1R8
	POLR2B		PPP4C
	POLR2C		PPWD1
	POLR2D		PRAC1
	POLR2E		PRC1
	POLR2F		PREB
	POLR2G		PRELID1
	POLR2H		PRIM1
	POLR2I		PRMT1
	POLR2K		PRMT5
	POLR2L		PRPF18
	POLR3A		PRPF19
	POLR3B		PRPF3
	POLR3C		PRPF31
	POLR3D		PRPF38A
	POLR3E		PRPF38B
	POLR3F		PRPF4
	POLR3H		PRPF40A
	POLR3K		PRPF4B
	POLRMT		PRPF6
	POP1		PRPF8
	POP5		PRR13
	PPA1		PSMA1
	PPAN		PSMA2
	PPARGC1B		PSMA3
	PPIE		PSMA4
	PPIL1		PSMA5
	PPIL2		PSMA6
	PPIL4		PSMA7
	PPP1CA		PSMB1
	PPP1R10		PSMB2
	PPP1R11		PSMB3
	PPP1R12A		PSMB4
	PPP1R15B		PSMB5
	PPP1R2		PSMB6
	PPP1R7		PSMB7
	PPP1R8		PSMC1
	PPP2CA		PSMC2
	PPP2R1A		PSMC3
	PPP2R3C		PSMC4
	PPP2R4		PSMC5
	PPP4C		PSMC6
	PPP6C		PSMD1
	PPRC1		PSMD11
	PPWD1		PSMD12
	PRC1		PSMD13
	PRDM10		PSMD14
	PREB		PSMD2
	PRELID1		PSMD3
	PRIM1		PSMD4
	PRKRIP1		PSMD6
	PRMT1		PSMD7
	PRMT5		PSMG3
	PRPF19		PSMG4
	PRPF3		PTCD3
	PRPF31		PTPN11
	PRPF38A		PTPN23
	PRPF38B		PUF60
	PRPF4		PWP2
	PRPF40A		QARS
	PRPF6		RAB1B
	PRPF8		RABGGTA
	PRRC2A		RABGGTB
	PSAT1		RABL2A
	PSMA1		RAC1
	PSMA2		RACGAP1
	PSMA3		RAD17
	PSMA4		RAD21
	PSMA5		RAD51
	PSMA6		RAD51C
	PSMA7		RAE1
	PSMB1		RAN
	PSMB2		RANBP2
	PSMB3		RANGAP1
	PSMB4		RAP1B
	PSMB5		RARS
	PSMB6		RASA4
	PSMB7		RBBP4
	PSMC1		RBBP5
	PSMC2		RBBP6
	PSMC3		RBBP8
	PSMC4		RBM14
	PSMC5		RBM17
	PSMC6		RBM19
	PSMD1		RBM22
	PSMD11		RBM25
	PSMD12		RBM39
	PSMD13		RBM42
	PSMD14		RBM8A
	PSMD2		RBMXL1
	PSMD3		RBX1
	PSMD4		RCC1
	PSMD6		RCL1
	PSMD7		RFC2
	PSMG3		RFC3
	PSMG4		RFC4
	PTCD3		RFC5
	PTMA		RHEB
	PTPMT1		RHOQ
	PTPN23		RINT1
	PUF60		RIOK1
	PWP1		RIOK2
	PWP2		RNF20
	PYROXD1		RNGTT
	QARS		RNMT
	RABGGTA		RNPC3
	RABGGTB		ROMO1
	RACGAP1		RPA1
	RAD17		RPA2
	RAD21		RPA3
	RAD51		RPAIN
	RAD51C		RPAP1
	RAD51D		RPAP2
	RAD9A		RPAP3
	RAE1		RPE
	RAN		RPF1
	RANBP2		RPF2
	RANGAP1		RPL10A
	RARS		RPL11
	RARS2		RPL12
	RBBP4		RPL14
	RBBP5		RPL17
	RBBP6		RPL18
	RBBP8		RPL19
	RBM14		RPL23
	RBM17		RPL24
	RBM19		RPL27
	RBM22		RPL27A
	RBM25		RPL28
	RBM28		RPL3
	RBM39		RPL30
	RBM42		RPL31
	RBM48		RPL34
	RBM8A		RPL35
	RBMXL1		RPL35A
	RCC1		RPL36
	RCL1		RPL36AL
	REV3L		RPL37A
	RFC2		RPL38
	RFC3		RPL4
	RFC4		RPL5
	RFC5		RPL7
	RFT1		RPL7A
	RINT1		RPL7L1
	RIOK1		RPL8
	RIOK2		RPLP0
	RMI1		RPLP2
	RNF168		RPN2
	RNF20		RPP14
	RNF4		RPP38
	RNF40		RPS10
	RNGTT		RPS11
	RNMT		RPS12
	RNPC3		RPS13
	ROMO1		RPS15
	RPA1		RPS15A
	RPA2		RPS16
	RPA3		RPS19
	RPAIN		RPS19BP1
	RPAP1		RPS20
	RPAP2		RPS21
	RPAP3		RPS23
	RPE		RPS24
	RPF1		RPS25
	RPF2		RPS27A
	RPL10A		RPS28
	RPL11		RPS29
	RPL12		RPS3
	RPL14		RPS5
	RPL17		RPS6
	RPL18		RPS8
	RPL19		RPS9
	RPL23		RPTOR
	RPL24		RRM1
	RPL27		RRM2
	RPL27A		RRP1
	RPL3		RRP12
	RPL31		RRP15
	RPL34		RRP7A
	RPL35		RRP9
	RPL35A		RRS1
	RPL36		RSL1D1
	RPL36AL		RSL24D1
	RPL37		RTF1
	RPL37A		RTFDC1
	RPL38		RUVBL1
	RPL4		RUVBL2
	RPL5		SACM1L
	RPL7		SAE1
	RPL7A		SAMM50
	RPL8		SAP18
	RPL9		SAP30BP
	RPLP0		SARS
	RPLP2		SARS2
	RPN1		SART1
	RPN2		SART3
	RPP14		SBDS
	RPP21		SBNO1
	RPP30		SCFD1
	RPP40		SCG5
	RPS10		SDAD1
	RPS11		SDE2
	RPS12		SDHC
	RPS13		SEC13
	RPS15A		SEC61A1
	RPS16		SEC61G
	RPS19		SEH1L
	RPS19BP1		SENP6
	RPS20		SETD1A
	RPS21		SETD8
	RPS23		SF1
	RPS24		SF3A1
	RPS25		SF3A2
	RPS27A		SF3A3
	RPS28		SF3B1
	RPS29		SF3B2
	RPS3		SF3B3
	RPS6		SF3B4
	RPS8		SF3B5
	RPS9		SFPQ
	RPTOR		SFSWAP
	RQCD1		SGOL1
	RRM1		SHFM1
	RRM2		SIN3A
	RRP1		SKA2
	RRP12		SKA3
	RRP15		SKIV2L2
	RRS1		SKP1
	RSL1D1		SLC25A3
	RSL24D1		SLC35B1
	RSRC2		SLC7A6OS
	RTCB		SLC9B1
	RTFDC1		SLMO2
	RTTN		SLU7
	RUVBL1		SMARCE1
	RUVBL2		SMC2
	SACM1L		SMC3
	SAE1		SMC4
	SAP18		SMC5
	SAP30BP		SMC6
	SARS		SMG1
	SART1		SMG5
	SART3		SMG6
	SASS6		SMNDC1
	SBDS		SMU1
	SBNO1		SNAPC1
	SCFD1		SNAPC2
	SDAD1		SNAPC3
	SDE2		SNAPC4
	SDHAF2		SNAPC5
	SDHC		SNF8
	SEC13		SNRNP200
	SEC16A		SNRNP25
	SEC61A1		SNRNP27
	SEC61G		SNRNP35
	SEC63		SNRNP40
	SEH1L		SNRNP70
	SENP6		SNRPA1
	SETD1A		SNRPB
	SETD2		SNRPC
	SF1		SNRPD1
	SF3A1		SNRPD2
	SF3A2		SNRPD3
	SF3A3		SNRPE
	SF3B1		SNRPF
	SF3B2		SNRPG
	SF3B3		SNUPN
	SF3B4		SNW1
	SF3B5		SOD1
	SFPQ		SON
	SFSWAP		SPATA5L1
	SGOL1		SPC24
	SHFM1		SPC25
	SHQ1		SPCS2
	SIN3A		SPCS3
	SKA3		SPDL1
	SKIV2L2		SPDYE1
	SKP2		SPRTN
	SLC25A10		SRBD1
	SLC35B1		SRCAP
	SLC39A7		SRP19
	SLC7A6OS		SRP54
	SLU7		SRP68
	SMARCB1		SRP72
	SMC2		SRP9
	SMC3		SRPR
	SMC4		SRRM1
	SMG1		SRRT
	SMG5		SRSF1
	SMG6		SRSF10
	SMNDC1		SRSF11
	SMU1		SRSF2
	SNAPC1		SRSF3
	SNAPC2		SRSF7
	SNAPC3		SS18L2
	SNAPC4		SSB
	SNAPC5		SSRP1
	SNF8		SSU72
	SNIP1		STX18
	SNRNP200		STX5
	SNRNP25		SUDS3
	SNRNP27		SUGP1
	SNRNP35		SUPT16H
	SNRNP40		SUPT5H
	SNRNP70		SUPT6H
	SNRPA1		SUPV3L1
	SNRPB		SURF6
	SNRPC		SYF2
	SNRPD1		SYMPK
	SNRPD2		SYS1
	SNRPD3		TADA2A
	SNRPE		TAF10
	SNRPF		TAF12
	SNRPG		TAF1A
	SNUPN		TAF1B
	SNW1		TAF1C
	SOD1		TAF6
	SON		TANGO6
	SPATA5		TARS
	SPATA5L1		TBCA
	SPC24		TBCB
	SPC25		TBCD
	SPCS2		TBL3
	SPCS3		TBP
	SPDL1		TCEB2
	SPDYE1		TCOF1
	SPRTN		TCP1
	SRBD1		TERF1
	SRCAP		TEX10
	SRFBP1		TFIP11
	SRP14		TGS1
	SRP19		THOC1
	SRP54		THOC5
	SRP68		THOC7
	SRP72		TICRR
	SRP9		TIMELESS
	SRPR		TIMM10
	SRPRB		TIMM13
	SRRM1		TIMM44
	SRRT		TIMM9
	SRSF1		TINF2
	SRSF10		TIPIN
	SRSF11		TMA16
	SRSF2		TMA7
	SRSF3		TMEM183A
	SRSF7		TMEM258
	SS18L2		TNPO3
	SSRP1		TOMM22
	SSU72		TOMM40
	STAT5A		TONSL
	STIL		TOP1
	STRIP1		TOP2A
	STX5		TOP3A
	SUGP1		TOPBP1
	SUPT4H1		TP53RK
	SUPT5H		TPI1
	SUPT6H		TPR
	SUPV3L1		TPT1
	SURF6		TPX2
	SYF2		TRAPPC1
	SYMPK		TRAPPC11
	SYS1		TRAPPC3
	TADA2A		TRAPPC4
	TADA3		TRAPPC5
	TAF10		TRAPPC8
	TAF1B		TRIAP1
	TAF1C		TRIM37
	TAF5		TRMT112
	TAF6		TRNT1
	TAF7		TRRAP
	TAF8		TSG101
	TAMM41		TSR1
	TANGO6		TTC1
	TARS		TTC27
	TARS2		TTF1
	TBCA		TTI1
	TBCB		TTI2
	TBCC		TTK
	TBCD		TUBA1C
	TBCE		TUBB
	TBL3		TUBG1
	TCEB2		TUBGCP2
	TCP1		TUBGCP3
	TDGF1		TUBGCP4
	TELO2		TUBGCP5
	TEX10		TUBGCP6
	TFAM		TUT1
	TFDP1		TWISTNB
	TFIP11		TXN
	TGS1		TXNL4A
	THAP1		TXNL4B
	THOC1		U2AF1
	THOC5		U2AF2
	THOC7		U2SURP
	TICRR		UBA2
	TIMELESS		UBAP1
	TIMM10		UBB
	TIMM13		UBE2C
	TIMM44		UBE2D3
	TIMM9		UBE2I
	TINF2		UBE2L3
	TIPIN		UBE2M
	TLN1		UBE2N
	TMA16		UBE2V1
	TMED2		UBL5
	TMEM199		UBR4
	TMEM258		UBTF
	TMEM69		UFC1
	TMSB10		UFD1L
	TNNT2		UPF1
	TNPO3		UPF2
	TOMM20		UQCRH
	TOMM22		URB1
	TOMM40		URB2
	TONSL		URI1
	TOP1		USP10
	TOP2A		USP17L5
	TOP3A		USP36
	TOPBP1		USP37
	TP53RK		USP39
	TPR		USP5
	TPT1		USPL1
	TPX2		UTP11L
	TRAIP		UTP15
	TRAPPC1		UTP18
	TRAPPC11		UTP20
	TRAPPC3		UTP23
	TRAPPC4		UTP6
	TRAPPC5		VARS
	TRAPPC8		VCP
	TRIAP1		VDAC1
	TRIM43		VMP1
	TRMT112		VPS18
	TRNT1		VPS25
	TRRAP		VPS28
	TSEN2		VPS52
	TSEN34		VPS72
	TSEN54		VTI1B
	TSFM		WARS
	TSG101		WBP1
	TSR1		WBP11
	TTC1		WBSCR22
	TTC27		WDHD1
	TTC4		WDR12
	TTF2		WDR18
	TTI1		WDR25
	TTI2		WDR3
	TTK		WDR33
	TUBA1C		WDR36
	TUBB		WDR43
	TUBG1		WDR46
	TUBGCP2		WDR5
	TUBGCP3		WDR55
	TUBGCP4		WDR70
	TUBGCP5		WDR74
	TUBGCP6		WDR75
	TUT1		WDR77
	TWISTNB		WDR82
	TXN		WEE1
	TXNL4A		WTAP
	TXNL4B		XAB2
	U2AF1		XPO1
	U2AF2		XRCC5
	U2SURP		XRCC6
	UBA2		XRN2
	UBA3		YAE1D1
	UBAP1		YARS
	UBE2I		YBX1
	UBE2L3		YKT6
	UBE2M		YRDC
	UBE2N		YTHDC1
	UBL5		YY1
	UBR4		ZBTB11
	UBTF		ZBTB17
	UFD1L		ZBTB8OS
	UFM1		ZC3H13
	UPF1		ZC3H8
	UPF2		ZCCHC9
	UQCRH		ZMAT2
	UQCRQ		ZMAT5
	URB1		ZNF131
	URB2		ZNF207
	URI1		ZNF285
	URM1		ZNF335
	USP36		ZNF407
	USP39		ZNF593
	USP5		ZNF830
	USP8		ZNHIT2
	USPL1		ZNRD1
	UTP11L
	UTP15
	UTP18
	UTP20
	UTP23
	UTP3
	UTP6
	VARS
	VARS2
	VCP
	VHL
	VMP1
	VPS13D
	VPS18
	VPS25
	VPS28
	VPS33A
	VPS35
	VPS41
	VPS51
	VWA9
	WARS
	WBP1
	WBP11
	WBSCR16
	WBSCR22
	WDHD1
	WDR12
	WDR18
	WDR24
	WDR25
	WDR3
	WDR43
	WDR46
	WDR5
	WDR55
	WDR61
	WDR7
	WDR70
	WDR74
	WDR75
	WDR77
	WDR82
	WDR92
	WEE1
	WIBG
	WNK1
	XAB2
	XPO1
	XPO5
	XRCC3
	XRCC6
	XRN1
	XRN2
	YAE1D1
	YARS
	YARS2
	YBX1
	YEATS2
	YEATS4
	YKT6
	YPEL5
	YRDC
	YY1
	ZBTB11
	ZBTB17
	ZC3H18
	ZC3H8
	ZFC3H1
	ZMAT2
	ZMAT5
	ZNF131
	ZNF207
	ZNF253
	ZNF317
	ZNF407
	ZNF492
	ZNF574
	ZNF676
	ZNF687
	ZNF720
	ZNF830
	ZNHIT2
	ZNHIT3
	ZNHIT6
	ZNRD1
