# Supplementary material for: Agreement between two large pan-cancer CRISPR-Cas9 gene dependency data sets
Source: Nat Commun. 2019 Dec 20;10:5817. doi: 10.1038/s41467-019-13805-y (PMC6925302; doi:10.1038/s41467-019-13805-y)
Supplement: Supplementary file 7 — Supplementary Data 4 [file 41467_2019_13805_MOESM7_ESM.xls]

## Sheet: S Table 4 - NormLRT scores
	Supplementary Data 4 - Gene NormLRT scores in both studies
	gene	Broad_NormLRT	Sanger_NomLRT
	A1BG	7.54521	24.4216
	A1CF	8.12198	5.022
	A2M	17.7862	54.2317
	A2ML1	34.8338	1.18362
	A3GALT2	6.26246	18.0527
	A4GALT	15.6067	14.2812
	A4GNT	6.38866	2.02906
	AAAS	33.2659	14.932
	AACS	28.8221	4.61139
	AADAC	32.1648	16.0344
	AADACL2	31.7989	19.8697
	AADACL3	13.6343	33.4186
	AADACL4	23.3648	7.99039
	AADAT	14.9148	3.76134
	AAED1	8.13036	5.92582
	AAGAB	2.10385	19.9388
	AAK1	22.2734	62.3408
	AAMDC	8.99518	20.8458
	AAMP	1.31553	28.682
	AANAT	0.359135	12.2427
	AAR2	19.7313	44.1944
	AARD	29.9182	6.19655
	AARS	12.7213	19.3751
	AARS2	5.54745	4.84745
	AARSD1	2.33266	12.6294
	AASDH	20.1162	8.34523
	AASDHPPT	0.0127873	4.89378
	AASS	27.2445	12.7033
	AATF	0.230959	2.9681
	AATK	3.66298	4.26688
	ABAT	28.8444	6.03918
	ABCA1	21.0482	13.6573
	ABCA10	57.3831	11.6825
	ABCA12	22.3666	2.02558
	ABCA13	39.067	10.9916
	ABCA2	36.036	16.9282
	ABCA3	6.53017	9.74892
	ABCA4	50.6517	0.307999
	ABCA5	50.3692	2.32499
	ABCA6	14.2784	6.64807
	ABCA7	34.6774	29.2558
	ABCA8	30.9675	17.2298
	ABCA9	25.9282	6.75673
	ABCB1	49.7178	31.4054
	ABCB10	13.2467	19.1485
	ABCB11	15.9034	14.5667
	ABCB4	56.8089	12.3379
	ABCB5	15.318	5.19357
	ABCB6	16.0381	5.29931
	ABCB8	23.0151	26.0048
	ABCB9	39.3176	11.0873
	ABCC1	12.9735	39.3389
	ABCC10	10.3258	12.9139
	ABCC11	23.7531	7.64017
	ABCC12	21.8748	12.3044
	ABCC2	7.72804	6.07797
	ABCC3	20.014	15.363
	ABCC4	5.67432	35.7016
	ABCC5	20.7259	3.71735
	ABCC8	18.1194	5.18811
	ABCC9	20.9637	4.43736
	ABCD2	20.8591	6.40857
	ABCD3	34.6532	1.75363
	ABCD4	21.8896	5.34621
	ABCE1	0.458983	6.90921
	ABCF1	4.05122	15.0476
	ABCF2	33.4086	5.97629
	ABCF3	5.33665	5.17107
	ABCG1	65.4847	23.588
	ABCG2	42.6047	7.72498
	ABCG4	16.4882	12.9951
	ABCG5	59.9528	10.5644
	ABCG8	35.3036	25.6657
	ABHD1	24.5087	7.07305
	ABHD10	20.87	0.573391
	ABHD11	17.4298	1.21395
	ABHD12	32.6448	10.8606
	ABHD12B	16.9369	6.20916
	ABHD13	71.5648	50.169
	ABHD14A	16.5363	22.3341
	ABHD14B	2.08159	4.32424
	ABHD15	20.5896	16.868
	ABHD16A	14.2885	9.74502
	ABHD16B	9.89219	16.635
	ABHD17A	14.6906	7.4161
	ABHD17B	31.3184	12.586
	ABHD17C	28.1615	31.7182
	ABHD2	105.836	16.4076
	ABHD3	12.1645	15.6513
	ABHD4	7.24482	4.36293
	ABHD5	24.0608	33.085
	ABHD6	2.54826	16.9905
	ABHD8	8.31247	1.20407
	ABI1	6.96687	9.67419
	ABI2	5.64545	1.37728
	ABI3	22.6858	6.92463
	ABI3BP	22.2494	3.88781
	ABL1	14.6826	3.69685
	ABL2	15.6411	31.4262
	ABLIM1	25.5439	13.031
	ABLIM2	15.2817	5.72197
	ABLIM3	38.2876	10.5513
	ABR	15.928	3.07716
	ABRA	39.5591	20.3503
	ABRACL	2.47483	1.24139
	ABT1	1.72438
	ABTB1	15.7266	2.71948
	ABTB2	31.0627	21.7221
	ACAA1	12.0717	21.7834
	ACAA2	20.7217	6.71846
	ACACA	3.6266	0.404428
	ACACB	12.2771	24.2591
	ACAD10	19.6647	9.59063
	ACAD11	42.3471	12.8728
	ACAD8	48.1753	1.45755
	ACAD9	7.89885	15.266
	ACADL	6.34033	8.18076
	ACADM	19.7522	16.3327
	ACADS	24.4037	31.361
	ACADSB	51.2066	7.71978
	ACADVL	10.4042	21.4874
	ACAN	12.8328	70.1436
	ACAP1	14.8072	49.4
	ACAP2	13.6848	4.66796
	ACAP3	15.2483	22.2924
	ACAT1	32.0719	0.172137
	ACAT2	12.905	19.3453
	ACBD3	23.3233	12.0574
	ACBD4	54.2784	12.4835
	ACBD5	22.1987	0.0078459
	ACBD6	42.2725	9.7863
	ACBD7	33.808	31.6027
	ACCS	10.3862	3.7505
	ACCSL	2.96847	28.0753
	ACD	50.5709	14.7697
	ACE	23.6588	7.75971
	ACER1	12.013	10.1609
	ACER2	2.33578	5.09066
	ACER3	24.5114	1.54725
	ACHE	28.5687	20.279
	ACIN1	0.438802	2.27267
	ACKR2	13.6516	11.7088
	ACKR3	15.4289	44.1118
	ACLY	0.0202866	1.29135
	ACMSD	13.6611	27.9589
	ACN9	20.3396	22.1953
	ACO1	5.72807	6.15922
	ACO2	0.0280988	0.319982
	ACOT1	31.7074	21.3012
	ACOT11	12.0972	25.863
	ACOT12	31.3177	8.11122
	ACOT13	21.5745	1.21926
	ACOT2	37.1106	30.5168
	ACOT4	40.3216	7.98939
	ACOT6	54.7098	6.54079
	ACOT7	4.40612	42.147
	ACOT8	61.0931	20.637
	ACOX1	46.4898	0.000260654
	ACOX2	1.25134	8.97672
	ACOX3	26.2314	33.3925
	ACOXL	30.7752	12.1723
	ACP1	24.814	16.8374
	ACP2	12.3588	4.69914
	ACP5	6.03511	37.5138
	ACP6	26.9955	12.0845
	ACPP	7.17538	13.3629
	ACPT	23.3672	12.6069
	ACR	2.6311	14.5673
	ACRBP	2.17031	19.8957
	ACRV1	40.1349	35.9306
	ACSBG1	26.8	21.4556
	ACSBG2	39.9724	24.0634
	ACSF2	9.49698	12.391
	ACSF3	14.1321	62.1581
	ACSL1	12.4642	27.9617
	ACSL3	34.8793	10.2298
	ACSL5	18.8824	10.7651
	ACSL6	13.5816	7.92075
	ACSM1	21.3468	9.96987
	ACSM2A	34.6014	47.1781
	ACSM2B	35.1156	40.3
	ACSM3	2.10605	13.0627
	ACSM4	10.0104	14.1492
	ACSM5	7.51847	21.9954
	ACSS1	6.91934	15.9902
	ACSS2	22.0445	35.1036
	ACSS3	9.9002	2.95081
	ACTA1	13.6307	15.2631
	ACTA2	14.9606	11.8865
	ACTB	2.3438	8.58861
	ACTBL2	9.36721	19.5167
	ACTC1	2.08119	10.9502
	ACTG1	14.7529	0.0349113
	ACTG2	41.7871	8.81342
	ACTL10	3.62431	58.7965
	ACTL6A	17.1903	20.5772
	ACTL6B	29.1694	14.3049
	ACTL7A	48.0134	19.7331
	ACTL7B	16.8747	24.4926
	ACTL8	14.4674	18.7003
	ACTL9	20.2002	22.1047
	ACTN1	12.7784	13.7946
	ACTN2	12.7299	1.16856
	ACTN4	3.05331	17.0093
	ACTR10	0.110995	10.5482
	ACTR1A	0.868257	0.24238
	ACTR1B	7.2039	4.56975
	ACTR2	1.45888	5.09598
	ACTR3	1.0874	2.53725
	ACTR3B	5.98569	0.607201
	ACTR3C	54.3082	9.06023
	ACTR5	0.345295	10.2583
	ACTR6	10.347	0.49626
	ACTR8	0.564924	1.57936
	ACTRT2	24.5645	63.2138
	ACTRT3	58.4063	32.6476
	ACVR1	16.5602	19.2974
	ACVR1B	14.3919	20.9195
	ACVR1C	60.707	1.71094
	ACVR2A	39.7136	23.4095
	ACVR2B	52.8631	24.579
	ACVRL1	19.6838	16.2666
	ACY1	9.43987	15.6217
	ACY3	19.0601	3.53203
	ACYP1	28.1108	21.2362
	ACYP2	34.1109	48.8812
	ADA	9.51407	3.50225
	ADAD1	28.8908	21.5908
	ADAD2	11.0142	38.075
	ADAL	31.9449	18.5712
	ADAM10	90.5228	14.3686
	ADAM11	3.97218	17.2007
	ADAM12	37.1205	40.7199
	ADAM15	40.9577	10.1926
	ADAM17	17.7873	15.5399
	ADAM18	30.4827	15.1522
	ADAM19	5.26084	19.2482
	ADAM2	26.0622	21.4999
	ADAM20	19.8731	12.6155
	ADAM21	13.3408	16.5341
	ADAM22	74.6445	1.10389
	ADAM23	15.0473	3.28465
	ADAM28	38.1893	34.0121
	ADAM29	26.5631	13.378
	ADAM30	38.002	15.2622
	ADAM32	12.6414	6.40001
	ADAM33	4.91006	7.33707
	ADAM7	32.3881	23.8265
	ADAM8	40.4537	26.7156
	ADAM9	0.0287776	36.0123
	ADAMDEC1	24.2849	5.91317
	ADAMTS1	16.3296	18.4126
	ADAMTS10	29.5944	2.02547
	ADAMTS12	21.9662	28.9585
	ADAMTS13	9.84712	43.8103
	ADAMTS14	33.8988	8.9613
	ADAMTS15	14.2137	17.1266
	ADAMTS16	19.452	23.6153
	ADAMTS17	8.69105	23.1537
	ADAMTS18	10.4367	12.1504
	ADAMTS19	38.6769	55.4029
	ADAMTS2	19.4711	25.419
	ADAMTS20	42.435	14.4717
	ADAMTS3	26.8095	8.91296
	ADAMTS4	18.6961	1.65291
	ADAMTS5	12.2695	33.8622
	ADAMTS6	2.72043	40.0943
	ADAMTS7	24.698
	ADAMTS8	26.2799	43.2623
	ADAMTS9	39.1257	45.7183
	ADAMTSL1	30.375	26.4271
	ADAMTSL2	7.8027	32.3627
	ADAMTSL3	4.91602	7.73538
	ADAMTSL4	34.8986	14.1465
	ADAMTSL5	7.9422	12.5836
	ADAP1	16.3528	13.5217
	ADAP2	15.1402	20.1873
	ADAR	16.1125	0.0485917
	ADARB1	10.703	45.0608
	ADARB2	28.4049	20.0365
	ADAT1	40.5355	9.56353
	ADAT2	0.176834	0.211922
	ADAT3	0.255422	4.6877
	ADCK1	28.6287	2.13531
	ADCK2	45.0708	12.4615
	ADCK3	6.02807	24.8129
	ADCK4	5.96052	15.4025
	ADCK5	15.1396	4.56796
	ADCY1	56.3513	5.84509
	ADCY10	25.9647	13.1106
	ADCY2	19.4076	11.5549
	ADCY3	9.68069	19.0122
	ADCY4	18.8467	5.83391
	ADCY5	50.4949	19.2601
	ADCY6	53.339	5.97863
	ADCY7	23.4846	31.1237
	ADCY8	24.4118	29.6486
	ADCY9	30.6541	5.82778
	ADCYAP1	25.6773	4.48117
	ADCYAP1R1	20.2101	5.36407
	ADD1	16.3716	10.9603
	ADD2	38.4412	30.4958
	ADD3	20.4987	15.1048
	ADH1A	9.0671	4.85792
	ADH1B	4.26302	45.5541
	ADH4	5.66395	17.7304
	ADH5	14.6561	27.2054
	ADH6	32.5672	11.0928
	ADH7	47.9635	11.7443
	ADHFE1	13.9538	12.2185
	ADI1	32.1272	12.299
	ADIG	17.6973	18.5005
	ADIPOQ	22.1131	10.5563
	ADIPOR1	8.43097	25.6141
	ADIPOR2	8.83911	13.7789
	ADIRF	6.56602	68.6718
	ADK	7.0469	7.14484
	ADM	36.7255	11.1455
	ADM2	14.6215	33.3136
	ADM5	6.27952
	ADNP	10.6457	15.8844
	ADNP2	17.6229	52.2721
	ADO	10.2954	21.3242
	ADORA1	24.8942	13.931
	ADORA2A	28.0527	4.27353
	ADORA2B	16.4536	21.6562
	ADORA3	28.5502	7.1878
	ADPGK	20.671	32.5057
	ADPRH	13.5007	4.967
	ADPRHL1	9.11171	25.7632
	ADPRHL2	34.4766	8.4708
	ADPRM	13.2758	19.7486
	ADRA1A	38.4074	12.605
	ADRA1B	7.82527	6.99897
	ADRA1D	4.84807	13.9091
	ADRA2A	10.7893	11.685
	ADRA2B	26.2932	21.6574
	ADRA2C	17.171	18.2004
	ADRB1	17.2164	5.65333
	ADRB2	38.7516	40.2376
	ADRB3	1.36714	15.6351
	ADRBK1	21.1741	2.79088
	ADRBK2	35.7556	24.914
	ADRM1	1.86576	8.24389
	ADSL	1.87421
	ADSS	12.1687	0.0461789
	ADSSL1	23.7742	7.87276
	ADTRP	24.3808	4.45777
	AEBP1	26.9236	8.59585
	AEBP2	38.9945	5.25044
	AEN	8.28659	4.87856
	AES	17.6736	31.8574
	AFAP1	16.5919	10.1696
	AFAP1L1	5.01746	40.2074
	AFAP1L2	18.434	19.1733
	AFF1	35.2839	12.2982
	AFF3	25.1839	1.47446
	AFF4	30.4801	20.7138
	AFG3L2	6.81516	0.532032
	AFM	58.1428	0.398167
	AFMID	16.5891	25.2579
	AFP	3.28951	4.19148
	AFTPH	5.49023	2.03826
	AGA	18.2703	5.58059
	AGAP1	16.514	36.6697
	AGAP2	46.3918	13.9777
	AGAP3	34.4161	15.2668
	AGAP6	3.28325	18.3457
	AGBL1	27.7733	4.99129
	AGBL2	29.4948	28.2153
	AGBL3	25.8069	12.0516
	AGBL4	40.4693	4.37217
	AGBL5	27.8549	49.7492
	AGER	38.0463
	AGFG1	11.799	7.67861
	AGFG2	23.5042	9.27591
	AGGF1	13.5934	4.86249
	AGK	6.24826	3.25734
	AGL	30.3045	19.8077
	AGMAT	21.2127	5.92339
	AGMO	17.9126	50.1826
	AGO1	17.3248	31.5813
	AGO2	7.40251	18.1656
	AGO3	37.5729	7.86773
	AGO4	4.8233	5.29693
	AGPAT1	40.8026	6.6146
	AGPAT2	29.9231	38.8611
	AGPAT3	28.9416	6.21989
	AGPAT4	31.4086	7.43423
	AGPAT5	43.5283	28.8133
	AGPAT6	17.397	13.8498
	AGPAT9	13.0261	4.08266
	AGPS	43.8424	16.7036
	AGR2	29.6361	36.5176
	AGR3	9.62621	6.29023
	AGRN	24.4929	27.1467
	AGRP	25.1367	27.9207
	AGT	14.8491	9.78417
	AGTPBP1	18.578	31.2632
	AGTR1	22.2767	15.9355
	AGTRAP	4.77982	61.8315
	AGXT	22.4876	5.70053
	AGXT2	23.7293	16.2805
	AHCY	1.96239	0.30156
	AHCYL1	4.86941	0.671226
	AHCYL2	6.96356	11.6603
	AHDC1	18.3941	34.2875
	AHI1	39.2257	39.9531
	AHNAK	5.90316	3.24272
	AHNAK2	19.9699	13.9088
	AHR	10.8618	8.82795
	AHRR	37.6451	40.9319
	AHSA1	29.4546	2.64922
	AHSA2	2.56894	6.14322
	AHSG	10.8796	49.9509
	AHSP	20.8382	8.87356
	AICDA	36.3999	31.4467
	AIDA	15.5753	33.8693
	AIF1	28.9745	11.2182
	AIF1L	13.9467	14.3297
	AIFM2	15.724	23.9285
	AIFM3	32.2117	32.4998
	AIG1	18.0289	54.5587
	AIM1	33.172	35.2692
	AIM2	21.5196	2.17168
	AIMP1	19.3847	1.55822
	AIMP2	61.88	7.15598
	AIP	27.3195	1.35889
	AIPL1	48.4685	66.1885
	AIRE	10.1849	47.7249
	AJAP1	5.78029
	AJUBA	7.76716	42.0514
	AK1	7.93784	6.35161
	AK3	67.9819	11.7771
	AK4	11.8693	2.77971
	AK5	22.3067	1.92451
	AK6	8.85062	2.86217
	AK7	19.3636	15.2848
	AK8	12.6471	21.4
	AK9	30.9779	47.0899
	AKAP1	32.5569	38.2921
	AKAP10	19.5096	13.0724
	AKAP11	19.3286	22.4839
	AKAP12	22.8204	21.8483
	AKAP13	13.9437	11.2017
	AKAP2	7.511	10.9461
	AKAP3	49.7456	13.2838
	AKAP5	28.0556	26.6333
	AKAP6	62.9494	1.60826
	AKAP7	30.0899	0.0974313
	AKAP8	5.11404	33.3504
	AKAP8L	22.3941	4.91371
	AKAP9	2.30503	6.93172
	AKIP1	5.44493	8.87239
	AKIRIN1	16.1752	5.68878
	AKIRIN2	25.4496	1.69316
	AKNA	26.038	19.2434
	AKNAD1	10.7369	11.799
	AKR1A1	19.2378	4.7106
	AKR1B1	29.8677	3.6944
	AKR1B10	10.2316	11.0204
	AKR1B15	23.1286	11.3484
	AKR1C1	21.2948	28.1815
	AKR1C2	7.29256	2.9838
	AKR1C3	28.6961	6.36462
	AKR1C4	13.8866	8.16713
	AKR1D1	10.5601	6.09578
	AKR1E2	12.2228	40.1405
	AKR7A2	15.2721	3.93666
	AKR7A3	20.7193	23.9417
	AKT1	22.9557	29.5314
	AKT1S1	38.7304	4.17474
	AKT2	23.6183	10.7739
	AKT3	8.51686	6.74849
	AKTIP	53.196	20.3201
	ALAD	33.0284	10.6999
	ALAS1	41.7026	25.5522
	ALB	41.3222	26.9389
	ALCAM	2.20402	3.85695
	ALDH16A1	14.1637	10.064
	ALDH18A1	61.9899	9.41585
	ALDH1A1	41.4584	28.0821
	ALDH1A2	16.7346	4.07573
	ALDH1A3	20.2454	9.54886
	ALDH1B1	5.92184	89.1355
	ALDH1L1	22.1796	8.66166
	ALDH1L2	17.3051	5.1468
	ALDH2	45.297	14.057
	ALDH3A1	10.0199	37.6858
	ALDH3A2	1.93316	15.1907
	ALDH3B2	5.83249	4.07744
	ALDH4A1	6.2538	11.0647
	ALDH5A1	6.23141	8.72301
	ALDH6A1	16.6847	2.9921
	ALDH7A1	7.12701	15.4361
	ALDH8A1	5.82344	26.2971
	ALDH9A1	44.1357	11.9107
	ALDOA	9.95782	4.42225
	ALDOB	8.74255	26.4439
	ALDOC	1.43006	16.3543
	ALG1	4.39385	0.000215947
	ALG10	23.8501	16.2736
	ALG10B	10.9278	3.70758
	ALG11	9.45308	1.30137
	ALG12	41.4413	15.0533
	ALG14	12.3299	0.636362
	ALG1L	35.3071	11.4647
	ALG2	23.137	6.11483
	ALG3	31.7929	1.3352
	ALG5	12.1381	1.92714
	ALG6	7.0944	10.2781
	ALG8	8.91486	17.9118
	ALG9	47.262	14.4747
	ALK	37.87	20.007
	ALKBH1	11.073	31.7952
	ALKBH2	13.383	32.8522
	ALKBH3	0.643841	3.46526
	ALKBH4	39.9426	6.56219
	ALKBH5	31.1982	21.6027
	ALKBH6	15.0645	6.51235
	ALKBH7	15.9152	19.4722
	ALKBH8	4.89761	7.62274
	ALLC	32.7546	13.0214
	ALMS1	2.45115	7.78605
	ALOX12	14.104	22.8026
	ALOX12B	2.77154	23.8099
	ALOX15	23.5745	34.4612
	ALOX15B	34.3739	11.1316
	ALOX5	20.2807	7.32859
	ALOX5AP	21.7414	16.5007
	ALOXE3	20.201	3.76486
	ALPI	37.1825
	ALPK1	27.3767	53.2425
	ALPK2	27.2455	36.5489
	ALPK3	31.2226	2.62887
	ALPL	10.4928	9.48121
	ALPP	11.9248	10.8197
	ALPPL2	23.8904	7.49569
	ALS2	14.2829	38.5736
	ALS2CL	8.85465	30.2585
	ALS2CR11	23.227	3.2915
	ALS2CR12	18.9258	13.4856
	ALX1	19.2423	27.9487
	ALX3	5.49486	0.0987319
	ALX4	32.616	56.7021
	ALYREF	2.5643	0.0379775
	AMACR	25.4786	9.50215
	AMBN	2.73443	2.01759
	AMBP	3.51362	24.4772
	AMBRA1	29.7677	4.40073
	AMD1	6.90632	20.9089
	AMDHD1	2.8882	16.6526
	AMDHD2	18.4067	9.73703
	AMER2	6.86141	19.1525
	AMER3	14.2238	0.5557
	AMFR	11.985	19.6137
	AMH	30.1694	35.3671
	AMHR2	15.9495	29.5172
	AMICA1	3.66208	11.41
	AMIGO1	16.4416	21.9228
	AMIGO2	20.6494	23.6271
	AMIGO3	20.1744	13.4719
	AMMECR1L	8.48503	27.6336
	AMN	34.2506	12.3163
	AMN1	3.28577	8.84268
	AMOTL1	2.93923	29.4349
	AMOTL2	6.00473	46.7849
	AMPD1	33.0414	6.46035
	AMPD2	18.1319	3.75874
	AMPD3	39.1811	29.5406
	AMPH	13.5491	12.5739
	AMT	17.8634	2.94965
	AMTN	4.79882	13.7376
	AMY2A	6.43772	14.4019
	AMY2B	29.903	7.79153
	AMZ1	19.8524	5.22585
	AMZ2	52.4134	15.946
	ANAPC10	3.74291	31.4062
	ANAPC11	9.22983	3.06119
	ANAPC13	7.63394	11.8867
	ANAPC15	6.80021	4.44951
	ANAPC16	15.7564	0.317444
	ANAPC2	16.4911	4.39212
	ANAPC4	14.7221	22.5755
	ANAPC5	3.43093	0.115081
	ANAPC7	16.0983	39.4495
	ANG	17.3145	12.5949
	ANGEL1	38.2291	4.18643
	ANGEL2	18.6903	9.91224
	ANGPT1	2.84202	12.9898
	ANGPT2	19.2102	4.77779
	ANGPT4	24.7347	8.77095
	ANGPTL1	4.91084	8.29841
	ANGPTL2	8.71733	13.9775
	ANGPTL3	6.9671	29.1333
	ANGPTL4	15.5977	12.7849
	ANGPTL5	56.2951	20.8292
	ANGPTL6	26.4639	59.9372
	ANGPTL7	13.3945	7.74117
	ANHX	9.22424	12.9164
	ANK1	8.30543	38.0462
	ANK2	39.0401	24.9287
	ANK3	6.20085	9.02776
	ANKAR	25.8863	27.8514
	ANKDD1A	3.75882	34.2268
	ANKDD1B	33.643	27.6342
	ANKEF1	13.1721	17.0636
	ANKFN1	25.6606	21.1396
	ANKFY1	11.5126	7.97932
	ANKH	24.7075	9.7585
	ANKHD1	13.6487	6.85074
	ANKIB1	27.3189	25.0545
	ANKK1	20.8108	20.0222
	ANKLE1	2.66192	30.7011
	ANKLE2	8.07524	0.115368
	ANKMY1	10.4207	26.2253
	ANKMY2	20.8963	19.7062
	ANKRA2	12.7706	0.431769
	ANKRD1	24.4707	33.1707
	ANKRD10	57.936	25.49
	ANKRD11	1.97882	5.49296
	ANKRD12	28.3224	7.96441
	ANKRD13A	21.0241	32.8377
	ANKRD13B	41.6357	0.707752
	ANKRD13C	11.3368	12.9876
	ANKRD13D	16.3904	6.22291
	ANKRD16	18.9621	20.3098
	ANKRD17	1.24484	2.24705
	ANKRD18A	15.0156	16.1048
	ANKRD2	15.5983	4.55433
	ANKRD22	41.779	12.6515
	ANKRD23	24.4871	3.11992
	ANKRD24	41.688	41.9751
	ANKRD26	40.1836	7.82152
	ANKRD27	3.04334	23.6905
	ANKRD28	30.3298	8.50792
	ANKRD29	23.6068	31.7855
	ANKRD30A	18.5807	19.0064
	ANKRD30B	17.6604	21.8484
	ANKRD31	27.9779	6.37781
	ANKRD32	13.8884	22.337
	ANKRD33	21.854	11.7377
	ANKRD33B	21.7726	10.9986
	ANKRD34A	19.6242	4.0307
	ANKRD34B	43.1335	17.9527
	ANKRD34C	8.97598
	ANKRD35	20.3617	2.72166
	ANKRD36	27.2314	7.96587
	ANKRD37	37.7495	50.9645
	ANKRD39	7.49761	8.20818
	ANKRD40	45.4836	24.0436
	ANKRD42	2.12568	29.9874
	ANKRD44	36.3678	5.39019
	ANKRD45	26.6307	57.8921
	ANKRD46	6.98202	21.5877
	ANKRD49	13.7152	9.6429
	ANKRD50	24.5147	7.84105
	ANKRD52	7.81907	2.43274
	ANKRD53	36.8111	5.11195
	ANKRD54	11.6845	8.60306
	ANKRD55	20.5665	29.1253
	ANKRD6	20.8223	11.8637
	ANKRD61	18.893	25.8715
	ANKRD62	9.90487	9.64713
	ANKRD65	7.92266	9.29714
	ANKRD66	19.4866	21.8372
	ANKRD7	35.4818	24.2219
	ANKRD9	18.1162	24.5053
	ANKS1A	16.8416	14.1577
	ANKS1B	34.1255	59.2957
	ANKS3	12.5509	22.5254
	ANKS4B	35.5325	8.65037
	ANKS6	10.5599	38.6227
	ANKZF1	26.263	3.83418
	ANLN	5.37141	1.98428
	ANO1	34.1975	1.04871
	ANO10	31.8366	22.2877
	ANO3	11.593	3.95679
	ANO4	19.0016	33.3135
	ANO5	52.3398	13.4195
	ANO6	8.62269	29.2279
	ANO7	23.7219	6.74864
	ANO8	10.9303	15.9008
	ANO9	42.9906	27.9536
	ANP32A	24.307	15.1691
	ANP32B	6.79656	5.87067
	ANP32D	22.3136	3.16896
	ANP32E	25.4016	12.5254
	ANPEP	35.7023	19.0361
	ANTXR1	19.8935	5.43032
	ANTXR2	34.4422	17.9399
	ANTXRL	13.5252	10.0398
	ANXA1	17.9269	23.3232
	ANXA10	26.0193	4.83959
	ANXA11	29.0957	38.9264
	ANXA13	42.7002	5.57709
	ANXA2	24.5334	14.3169
	ANXA2R	29.842	12.8133
	ANXA3	23.9156	10.2107
	ANXA4	27.7021	8.66611
	ANXA5	10.0516	5.83614
	ANXA6	0.102872	36.6823
	ANXA7	16.6964	16.1817
	ANXA9	34.2853	19.0639
	AOAH	18.1369	12.5839
	AOC1	24.2501	12.4237
	AOC2	9.29956	8.09074
	AOC3	13.8322	12.4338
	AOX1	35.5985	5.47299
	AP1AR	80.3344	2.04882
	AP1B1	11.1677	7.21831
	AP1G1	9.98194	0.589109
	AP1G2	14.0907	0.643645
	AP1M1	1.41701	2.08955
	AP1M2	5.55644	13.8806
	AP1S1	24.2133	23.8429
	AP1S3	14.6813	65.8419
	AP2A1	21.8596	32.1075
	AP2A2	8.92556	30.0966
	AP2B1	43.205	8.98806
	AP2M1	10.0926	2.53292
	AP2S1	6.14842	5.67685
	AP3B1	30.7544	12.1239
	AP3B2	20.5556	6.55014
	AP3D1	14.0112	34.5981
	AP3M1	16.2689	1.74868
	AP3M2	12.2002	9.28775
	AP3S2	71.1404	4.60678
	AP4B1	44.2314	40.4708
	AP4E1	68.8083	2.49511
	AP4M1	35.4752	0.657449
	AP4S1	124.545	5.40455
	AP5B1	25.9447	11.8241
	AP5M1	17.3253	8.25901
	AP5S1	15.4533	41.7387
	AP5Z1	19.1158	18.1743
	APAF1	13.2435	13.4065
	APBA1	12.538	29.7312
	APBA2	25.3756	8.85589
	APBA3	59.6152	41.7379
	APBB1	20.3644	8.83522
	APBB1IP	53.3135	16.054
	APBB2	19.653	4.11967
	APBB3	20.518	13.2077
	APC	3.31915	14.3588
	APC2	15.0371	7.69794
	APCDD1	18.4309	11.1411
	APCDD1L	48.6238	47.5539
	APCS	33.6769	10.2247
	APEH	12.511	12.1922
	APEX1	21.9338	3.8586
	APH1A	9.28713	7.94551
	APH1B	11.6147	19.0126
	API5	6.44689	9.02155
	APIP	18.6459	5.19198
	APITD1	13.4992	9.57481
	APLF	52.2781	24.8245
	APLNR	10.0991	12.7262
	APLP1	35.5281	15.5302
	APLP2	26.6348	1.66104
	APMAP	22.8286	24.9019
	APOA1	44.2749	6.75772
	APOA1BP	25.0284	14.1556
	APOA2	35.083	27.7825
	APOA4	9.7095	36.8473
	APOA5	10.1038	3.30589
	APOB	42.9718	59.0758
	APOBEC1	29.3538	15.5272
	APOBEC2	17.7291	26.322
	APOBEC3A	6.19093	3.22531
	APOBEC3B	82.9396	12.5613
	APOBEC3C	9.10072	0.154391
	APOBEC3D	47.06	0.572875
	APOBEC3F	17.4263	27.0341
	APOBEC3G	6.80323	20.4011
	APOBEC3H	11.1447	6.94957
	APOBEC4	13.2084	38.681
	APOBR	5.10843	16.3516
	APOC1	13.1162	20.4846
	APOC2	23.4631	12.6805
	APOC3	20.0463	15.4106
	APOC4	18.0076	15.8803
	APOD	21.2738	30.3567
	APOE	23.409	12.9688
	APOF	28.6701	17.3982
	APOH	20.6465	0.402672
	APOL1	7.87794	9.57394
	APOL2	3.41138	16.0134
	APOL3	18.0217	31.3218
	APOL5	9.63522	37.4093
	APOL6	23.9458	12.8945
	APOLD1	17.3115	31.655
	APOM	15.7244	13.762
	APOPT1	14.3752	7.41961
	APP	26.9427	9.55735
	APPBP2	90.1723	32.2628
	APPL1	3.74907	4.59493
	APPL2	45.1017	23.5082
	APRT	2.73078	11.6336
	APTX	18.0842	12.5294
	AQP1	4.60957	14.9932
	AQP11	26.7254	7.32423
	AQP12B	18.8078	7.93042
	AQP2	7.40234	20.7738
	AQP3	49.3988	8.07039
	AQP4	3.96694	2.53013
	AQP5	21.8003	16.178
	AQP6	14.5707	16.3605
	AQP7	13.2025	0.104167
	AQP8	3.03747	32.4238
	AQP9	10.3316	29.9876
	AQPEP	41.8827	22.1096
	AQR	2.53313	3.84321
	ARAP1	6.70663	1.78791
	ARAP2	16.9679	25.3449
	ARAP3	20.3284	8.28163
	ARC	14.077	29.7391
	ARCN1	2.65436	6.85678
	AREL1	45.4445	8.29742
	ARF1	7.66862	11.8888
	ARF3	29.1514	18.8535
	ARF4	2.21775	18.8276
	ARF5	19.0815	28.5577
	ARF6	11.1541	7.48852
	ARFGAP1	41.728	4.47641
	ARFGAP2	7.98606	1.24096
	ARFGAP3	48.0422	13.3151
	ARFGEF1	31.7137	6.76239
	ARFGEF2	10.1533	15.3374
	ARFIP1	12.1634	31.5313
	ARFIP2	11.0001	39.736
	ARFRP1	1.3173	0.223723
	ARG1	30.2597	32.7012
	ARG2	43.102	12.4758
	ARGFX	32.895
	ARGLU1	21.4354	5.66541
	ARHGAP1	35.1996	15.6284
	ARHGAP10	28.7434	7.05214
	ARHGAP11A	60.5119	11.0933
	ARHGAP11B	57.5947	3.83402
	ARHGAP12	1.49912	13.5962
	ARHGAP15	29.2736	8.68358
	ARHGAP17	8.2994	18.0385
	ARHGAP18	40.5371	52.6705
	ARHGAP19	32.7833	3.96326
	ARHGAP20	31.3206	21.6403
	ARHGAP21	15.951	4.24351
	ARHGAP22	9.06883	21.5076
	ARHGAP23	7.00156	30.0072
	ARHGAP24	17.9277	16.1721
	ARHGAP25	22.2999	27.4852
	ARHGAP26	19.4324	10.0516
	ARHGAP27	23.6979	15.9614
	ARHGAP28	30.3972	60.6724
	ARHGAP29	16.5598	3.02583
	ARHGAP30	46.4192	0.217826
	ARHGAP31	31.0729	10.2402
	ARHGAP32	13.9053	52.0279
	ARHGAP33	37.9765	6.25078
	ARHGAP35	11.6179	8.51293
	ARHGAP39	16.4803	29.3388
	ARHGAP44	21.3391	42.8701
	ARHGAP5	54.2252	22.1225
	ARHGAP8	19.8338	36.9285
	ARHGAP9	13.9042	23.9
	ARHGDIA	16.4938	6.95953
	ARHGDIB	28.0364	7.66168
	ARHGDIG	35.4672	32.2636
	ARHGEF1	38.8634	14.8252
	ARHGEF10	11.8535	4.4946
	ARHGEF10L	19.5594	27.731
	ARHGEF11	10.1429	28.5942
	ARHGEF12	7.94925	5.62194
	ARHGEF15	18.8079	34.3915
	ARHGEF16	12.4988	18.0898
	ARHGEF17	17.0996	13.9751
	ARHGEF18	12.0033	14.0059
	ARHGEF19	10.8956	12.5085
	ARHGEF2	25.0322	0.789759
	ARHGEF25	35.2338	17.0635
	ARHGEF26	17.4257	13.8149
	ARHGEF28	22.4173	9.35634
	ARHGEF3	11.1979	22.5692
	ARHGEF33	39.7084	7.08287
	ARHGEF37	6.60242	7.3764
	ARHGEF38	36.1883	1.43615
	ARHGEF39	55.6261	0.714265
	ARHGEF4	5.61641	52.7087
	ARHGEF40	10.5636	36.964
	ARHGEF5	6.22048	5.74754
	ARHGEF7	17.0246	3.66089
	ARID1A	3.43475	0.66545
	ARID1B	29.8274	24.8071
	ARID2	0.990605	4.44183
	ARID3A	14.9869	12.2353
	ARID3B	14.8482	11.9119
	ARID3C	26.9632	7.06745
	ARID4A	0.208265	21.2408
	ARID4B	10.513	6.63481
	ARID5A	17.6468	4.00517
	ARID5B	28.6115	1.44915
	ARIH1	5.63647	27.488
	ARIH2	13.6221	0.181318
	ARIH2OS	27.6537	48.7691
	ARL1	5.86288	11.1104
	ARL10	1.37514	2.78681
	ARL11	15.2451	0.891483
	ARL13B	25.2426	17.5948
	ARL14	40.0176	9.85693
	ARL14EP	3.96951	5.62204
	ARL14EPL	41.1622	8.23871
	ARL15	5.49656	6.57163
	ARL16	14.0088	6.5626
	ARL2	18.6716	9.77316
	ARL2BP	19.2181	8.64206
	ARL3	32.2124	9.85058
	ARL4A	34.1128	6.37686
	ARL4C	12.7784	8.26297
	ARL4D	49.4961	8.37704
	ARL5A	17.1529	1.03837
	ARL5B	20.7097	3.79399
	ARL5C	36.8558	38.5752
	ARL6	28.0907	7.56582
	ARL6IP1	38.247	5.11108
	ARL6IP5	32.038	5.61936
	ARL6IP6	12.7873	28.8719
	ARL8A	9.87103	30.1098
	ARL8B	22.1092	3.65439
	ARL9	20.3062	9.04796
	ARMC1	33.727	15.2858
	ARMC10	47.758	12.7652
	ARMC12	43.2704	10.6345
	ARMC2	8.10451	3.43691
	ARMC3	1.07337	18.9405
	ARMC4	4.18634	14.2506
	ARMC5	12.4955	3.75424
	ARMC6	1.46845	8.60047
	ARMC7	2.50888	1.88882
	ARMC8	22.6749	7.2658
	ARMC9	35.8234	9.65638
	ARMS2	21.1766	24.8269
	ARNT	21.4075	1.4832
	ARNT2	11.8012	17.5925
	ARNTL	26.4273	3.47921
	ARNTL2	26.6345	5.52417
	ARPC1A	56.0466	12.828
	ARPC1B	46.08	7.93796
	ARPC2	6.74405	1.69883
	ARPC3	0.705264	12.5032
	ARPC4	0.397368	1.93069
	ARPC5	20.2368	11.6071
	ARPC5L	19.8607	6.95868
	ARPP19	41.897	6.01785
	ARPP21	18.1597	9.21839
	ARRB1	35.8855	31.3068
	ARRB2	22.5806	35.8137
	ARRDC1	34.5091	15.556
	ARRDC2	29.0024	11.2713
	ARRDC3	236.79	6.72354
	ARRDC4	8.6857	2.06673
	ARRDC5	26.1102
	ARSA	29.4296	22.9661
	ARSB	24.1804	0.00652496
	ARSG	15.8732	14.8412
	ARSI	31.9793	43.5355
	ARSJ	10.411	2.2162
	ARSK	53.4731	10.5158
	ART1	9.12585	22.0239
	ART3	18.9319	8.4745
	ART4	73.5543	27.7339
	ART5	7.0031	4.39355
	ARTN	4.36855	30.6182
	ARV1	29.0785	25.5226
	ARVCF	19.4656	24.1639
	AS3MT	4.74974	9.37231
	ASAH1	38.1211	0.466515
	ASAH2	22.4999	11.4467
	ASAH2B	68.2418	14.4482
	ASAP1	2.76164	46.6839
	ASAP2	7.4647	3.44269
	ASAP3	13.5898	12.0346
	ASB1	8.41593
	ASB10	11.5478	26.7114
	ASB13	40.4021	30.1544
	ASB14	10.8717	1.38682
	ASB15	21.7466	29.0004
	ASB16	14.1773	16.9767
	ASB17	30.051	20.7077
	ASB18	4.79378	14.5368
	ASB2	22.403	13.5491
	ASB3	53.7746	8.1147
	ASB4	50.6781	14.0958
	ASB5	57.9326	6.91804
	ASB6	23.9114	13.3922
	ASB7	3.53683	14.5341
	ASB8	37.1018	24.2233
	ASCC1	2.17436	12.185
	ASCC2	11.855	44.1811
	ASCC3	13.4482	6.15957
	ASCL1	26.2452	29.7182
	ASCL2	7.45466	6.20687
	ASCL3	6.95289	7.79461
	ASCL4	11.164	18.1463
	ASCL5	33.0189	15.7956
	ASF1A	14.4891	9.98068
	ASF1B	26.6211	7.86514
	ASGR1	8.57982	54.5303
	ASGR2	21.9525	14.4368
	ASH1L	23.624	2.93895
	ASH2L	5.94612	1.55228
	ASIC1	9.04555	33.2885
	ASIC2	5.95785	15.5005
	ASIC3	24.0519	30.704
	ASIC4	37.3477	42.3895
	ASIC5	24.797	19.0381
	ASIP	1.85565	21.766
	ASL	21.3207	20.4975
	ASNA1	0.547107	0.342231
	ASNS	38.0199	19.7238
	ASNSD1	5.2304	10.7887
	ASPA	13.5847	21.3107
	ASPDH	4.95648	14.8393
	ASPG	19.2347	37.0669
	ASPH	32.2434	12.338
	ASPHD1	16.5858	23.4808
	ASPHD2	33.4463	29.317
	ASPM	29.5547	8.96924
	ASPRV1	14.4533	1.35286
	ASPSCR1	17.1841	0.47542
	ASRGL1	21.1621	16.5231
	ASS1	36.6354	2.11282
	ASTE1	21.1381	10.1725
	ASTL	15.2103	7.56101
	ASTN1	7.01179	31.8959
	ASTN2	7.83103	53.4257
	ASUN	2.6903	9.03018
	ASXL1	12.7631	4.94628
	ASXL3	6.06514	10.9574
	ASZ1	38.3616	29.4505
	ATAD1	49.9912	6.6016
	ATAD2	34.3355	9.0383
	ATAD2B	33.3511	0.717844
	ATAD3A	8.69253	12.8651
	ATAD3B	8.0104	42.1932
	ATAD3C	20.7269	25.0055
	ATAD5	5.00408	3.5356
	ATAT1	3.9125	15.8972
	ATCAY	38.4672	46.0666
	ATE1	4.84365	7.2224
	ATF1	19.6173	12.2733
	ATF2	22.2728	16.2362
	ATF3	19.8199	39.9675
	ATF4	0.580737	1.85323
	ATF5	10.5317	2.04686
	ATF6	41.7793	4.41662
	ATF6B	15.2027	7.73305
	ATF7	12.3354	9.58619
	ATF7IP	23.9272	7.00994
	ATF7IP2	25.8408	16.8234
	ATG10	9.25055	9.27539
	ATG12	30.9641	4.20552
	ATG13	2.16607	0.0217041
	ATG14	7.67544	11.4662
	ATG16L1	10.9404	4.29805
	ATG16L2	2.84751	20.9603
	ATG2A	18.19	9.73545
	ATG2B	39.9974	34.0449
	ATG3	12.7883	19.0867
	ATG4B	7.24324	37.9627
	ATG4C	8.05917	21.7866
	ATG4D	19.2361	20.0826
	ATG5	14.1633	19.0841
	ATG7	7.64896	11.1967
	ATG9A	3.66014	5.45392
	ATHL1	7.5083	20.622
	ATIC	6.93709	12.3472
	ATL1	18.6547	14.0529
	ATL2	9.24879	46.1388
	ATL3	5.08645	1.37539
	ATM	15.4356	2.93152
	ATMIN	20.0549	5.13745
	ATN1	43.7207	0.0106759
	ATOH1	22.4998	16.2791
	ATOH7	26.8654	28.2227
	ATOH8	8.74486	1.47473
	ATOX1	32.1897	12.7507
	ATP10A	31.3281	24.2176
	ATP10B	1.73652	40.2706
	ATP10D	27.0673	62.9751
	ATP11A	35.221	27.9749
	ATP11B	24.2305	9.97822
	ATP12A	18.5391	5.11688
	ATP13A1	16.8664	17.2825
	ATP13A2	1.06405	33.6828
	ATP13A3	13.5601	9.99583
	ATP13A4	9.65565	21.0943
	ATP13A5	46.0945
	ATP1A1	14.5381	2.88855
	ATP1A2	36.9055	2.86199
	ATP1A3	15.7139	13.9107
	ATP1A4	30.4941	2.70753
	ATP1B1	16.4274	11.3676
	ATP1B2	15.2698	31.4229
	ATP1B3	18.0788	66.5927
	ATP2A1	14.3626	12.1576
	ATP2A2	3.67812	5.3421
	ATP2A3	27.8927	42.0725
	ATP2B1	19.0055	12.7355
	ATP2B2	22.4897	26.9437
	ATP2B4	23.0265	12.4425
	ATP2C1	31.7165	8.58442
	ATP2C2	26.9869	5.16935
	ATP4A	20.5137	8.36746
	ATP4B	31.0428	51.4355
	ATP5A1	5.20988	1.60285
	ATP5B	-5.89051e-06	2.61484
	ATP5C1	0.0349078	1.26406
	ATP5D	0.0070776	0.318111
	ATP5F1	0.483783	8.96773e-06
	ATP5G1	25.3186	6.78627
	ATP5G2	13.8128	14.7984
	ATP5G3	14.0181	22.2175
	ATP5H	1.62283	0.280615
	ATP5I	0.000956193	2.35694
	ATP5J	0.935447	7.60196
	ATP5J2	1.27313	0.112906
	ATP5L	0.0964365	0.215399
	ATP5L2	10.1087	9.05195
	ATP5O	2.61711	0.420428
	ATP5S	26.4077	14.2191
	ATP5SL	4.57447	36.4183
	ATP6AP1L	22.4654	7.62184
	ATP6V0A1	10.2178	9.94794
	ATP6V0A2	26.2283	3.97868
	ATP6V0A4	4.90023	30.2223
	ATP6V0B	8.18665	1.84938
	ATP6V0C	6.33367	4.35436
	ATP6V0D1	1.08846	24.2567
	ATP6V0D2	21.4304	22.2651
	ATP6V0E1	103.818	38.8666
	ATP6V0E2	33.4327	0.378469
	ATP6V1A	15.5816	5.53341
	ATP6V1B1	21.1011	31.7206
	ATP6V1B2	65.8889	26.2162
	ATP6V1C1	0.666211	1.20525
	ATP6V1C2	18.5226	1.35456
	ATP6V1D	16.0523	7.66257
	ATP6V1E1	1.78317	27.406
	ATP6V1E2	63.8317	10.523
	ATP6V1F	28.5683	1.74389
	ATP6V1G1	25.3927	5.11377
	ATP6V1G2	16.5007	19.7354
	ATP6V1G3	41.9795	4.53754
	ATP6V1H	1.77426	6.44284
	ATP7B	47.4646	17.3643
	ATP8A1	38.5896	17.1906
	ATP8A2	18.1999	9.29752
	ATP8B1	31.66	40.8665
	ATP8B2	17.0949	23.7362
	ATP8B3	3.60445	12.0035
	ATP8B4	12.8972	5.5349
	ATP9A	34.1164	14.6967
	ATP9B	32.8612	6.57471
	ATPAF1	16.4932	1.36059
	ATPAF2	21.712	6.81568
	ATPIF1	13.4747	9.02777
	ATR	5.58165	48.3431
	ATRAID	5.78325	2.64356
	ATRIP	1.53861	11.8198
	ATRN	46.5631	15.9897
	ATRNL1	22.6788	66.8812
	ATXN1	28.2322	45.193
	ATXN10	1.80758	25.517
	ATXN1L	17.4015	7.52099
	ATXN2	19.5869	36.2993
	ATXN2L	2.65255	1.30474
	ATXN3	44.6509	10.5428
	ATXN7	31.6734	39.9931
	ATXN7L1	11.1793	19.6027
	ATXN7L2	28.897	3.98479
	ATXN7L3	4.44783	2.18533
	ATXN7L3B	10.0731	5.52701
	AUH	39.0715	3.41798
	AUNIP	13.2101	44.688
	AUP1	3.21987	10.4369
	AURKA	0.300635	0.262376
	AURKAIP1	11.902	17.767
	AURKB	7.57839	24.7573
	AURKC	20.8876	9.46893
	AUTS2	4.49154	8.8266
	AVEN	27.9713	39.0261
	AVIL	72.301	21.1355
	AVL9	8.58908	6.96774
	AVP	27.271	7.52125
	AVPI1	44.7782	11.3251
	AVPR1A	43.2269	7.8115
	AVPR1B	13.0158	17.2236
	AXDND1	16.3621	2.66495
	AXIN1	19.9932	9.59585
	AXIN2	41.9899	56.4692
	AXL	31.1639	13.4794
	AZGP1	14.5113	9.84309
	AZI2	17.862	10.6973
	AZIN1	18.2106	14.3923
	AZU1	7.3546	40.3645
	B2M	32.7631	10.7555
	B3GALNT1	17.9298	3.71776
	B3GALNT2	23.371	19.0263
	B3GALT1	30.4392	8.6772
	B3GALT2	12.3069	15.7223
	B3GALT4	5.92879	13.8717
	B3GALT5	14.0692	21.4183
	B3GALT6	17.6354	22.605
	B3GALTL	24.1401	11.3926
	B3GAT1	11.0678	12.2902
	B3GAT2	15.4276	28.0798
	B3GAT3	7.10651	23.4117
	B3GNT1	49.4927	10.0527
	B3GNT2	6.69764	7.78747
	B3GNT3	15.4927	4.45222
	B3GNT4	22.8334	11.5003
	B3GNT5	39.7276	21.4373
	B3GNT6	18.6533	5.53346
	B3GNT7	14.0354	3.29149
	B3GNT8	15.3164	10.0574
	B3GNT9	31.3691	32.8935
	B3GNTL1	25.6482	19.564
	B4GALNT1	40.0284	25.6139
	B4GALNT2	5.46259	10.9137
	B4GALNT3	28.6192	18.3928
	B4GALNT4	9.79212	25.8328
	B4GALT1	22.6581	9.45033
	B4GALT2	1.47337	14.5571
	B4GALT3	31.8505	9.76298
	B4GALT4	41.6735	21.7373
	B4GALT5	30.7651	35.9344
	B4GALT6	35.5519	0.167641
	B4GALT7	0.548347	6.53211
	B9D1	26.3658	4.47964
	B9D2	22.9642	2.94136
	BAALC	28.5885	38.7617
	BAAT	9.37926	60.7564
	BABAM1	18.8353	7.22825
	BACE1	19.2182	9.33692
	BACE2	23.0251	6.4493
	BACH1	11.8022	26.398
	BACH2	21.6675	45.9463
	BAD	12.1154	17.2121
	BAG1	14.0217	3.18516
	BAG2	12.1538	24.7092
	BAG3	5.53336	21.4587
	BAG4	4.52915	11.3983
	BAG5	24.8575	13.9038
	BAG6	16.0312	20.6454
	BAHD1	0.456686	20.9732
	BAI1	3.12007	25.3099
	BAI3	19.1633	46.0898
	BAIAP2	10.6436	4.13792
	BAIAP2L1	1.42929	28.1283
	BAIAP2L2	18.0402	31.6974
	BAIAP3	33.3476	22.956
	BAK1	14.9672	2.49213
	BAMBI	37.4049	10.2155
	BANF2	5.91359	6.01767
	BANK1	78.1628	9.06239
	BANP	24.4	7.7813
	BAP1	12.3688	5.15722
	BARD1	0.477591	3.72712
	BARHL1	6.19567	29.4717
	BARHL2	22.9058	8.76474
	BARX1	23.7092	20.9891
	BARX2	3.61122	12.5829
	BASP1	8.18743	9.65024
	BATF	30.4233	39.2356
	BATF2	37.6026	15.4083
	BATF3	25.007	8.24325
	BAX	13.2863	3.73
	BAZ1A	60.7614	10.5514
	BAZ1B	0.788742	13.127
	BAZ2A	7.48592	21.7012
	BAZ2B	5.81711	3.01846
	BBC3	3.42788	5.16456
	BBIP1	28.1246	24.3377
	BBOX1	14.9578	25.2509
	BBS1	6.5871	0.685794
	BBS10	28.5637	1.39593
	BBS12	25.6528	3.85403
	BBS2	21.9596	2.32471
	BBS4	17.9412	3.93205
	BBS5	10.1685	5.09046
	BBS7	12.1324	15.1794
	BBS9	24.6904	3.32267
	BBX	14.7316	48.7085
	BCAM	17.558	5.83743
	BCAN	28.4612	2.14646
	BCAP29	17.9556	6.66123
	BCAR1	9.24765	8.96502
	BCAR3	11.8838	3.44853
	BCAS1	47.134	23.8759
	BCAS2	12.5673	1.58985
	BCAS3	51.8856	4.7357
	BCAS4	55.4679	7.09775
	BCAT1	38.5419	19.8199
	BCAT2	9.8311	4.24583
	BCCIP	5.24581	0.512461
	BCDIN3D	26.4324	12.9617
	BCHE	26.9989	19.7888
	BCKDHA	26.0364	26.2874
	BCKDHB	11.0569	50.0266
	BCKDK	3.455	12.6233
	BCL10	18.3935	11.7305
	BCL11A	11.9655	23.7432
	BCL11B	19.6431	43.3905
	BCL2	44.3689	79.8926
	BCL2A1	49.3612	15.5612
	BCL2L1	24.9765	9.63523
	BCL2L10	8.60314	12.2782
	BCL2L11	13.6276	15.059
	BCL2L12	6.96508	24.0434
	BCL2L13	9.20686	4.50672
	BCL2L14	28.1638	38.8013
	BCL2L15	33.6861	9.6103
	BCL2L2	22.4257	4.21482
	BCL3	17.713	7.87849
	BCL6	7.98098	3.5107
	BCL6B	17.5826	40.7798
	BCL7A	11.9267	7.64796
	BCL7B	19.9	5.23728
	BCL7C	17.5687	14.3537
	BCL9	21.5291	11.0378
	BCL9L	43.8545	10.5602
	BCLAF1	30.8453	11.3798
	BCO2	4.36744	3.30716
	BCR	4.8569	4.82658
	BCS1L	18.7421	7.22272
	BDH1	35.979	4.09641
	BDH2	32.257	7.15293
	BDKRB1	19.803	5.13475
	BDKRB2	44.1013	4.11887
	BDNF	12.5595	23.7502
	BDP1	5.6686	14.3658
	BEAN1	17.7679	21.9034
	BECN1	6.51642	3.95535
	BEGAIN	32.0946	0.893934
	BEND3	6.09592	8.79896
	BEND4	5.44066	4.55334
	BEND5	7.14302	17.546
	BEND6	16.041
	BEND7	15.4093	2.11547
	BEST1	1.70886	8.23669
	BEST2	17.7606	18.2034
	BEST3	15.9217	20.2857
	BEST4	5.09478	21.7221
	BET1	3.59745	0.33577
	BET1L	22.6632	13.7741
	BFAR	11.7936	16.6641
	BFSP1	22.8587	14.2864
	BFSP2	27.9055	42.8205
	BGLAP	32.7984	21.8707
	BHLHA15	22.0827	17.2297
	BHLHA9	12.118	22.4198
	BHLHE22	8.15242	3.44003
	BHLHE40	3.9395	40.7303
	BHLHE41	40.3571	41.5224
	BHMT	7.34062	35.2351
	BHMT2	10.5767	59.7687
	BICC1	16.2046	0.893282
	BICD1	52.3002	3.86715
	BICD2	17.7123	7.213
	BID	42.0195	23.7323
	BIK	5.99309	16.0545
	BIN1	19.1826	12.1027
	BIN2	14.4701	6.10902
	BIN3	39.0934	12.2171
	BIRC2	26.6781	13.1527
	BIRC3	31.9105	27.653
	BIRC5	21.869	20.8838
	BIRC6	14.6681	1.12781
	BIRC7	8.87598	13.7326
	BIRC8	18.96	68.8775
	BIVM	28.0893	25.3897
	BLCAP	3.34662	14.5064
	BLID	16.2229	3.58861
	BLK	16.9903	22.9349
	BLM	1.00214	0.0599526
	BLMH	52.6313	10.6699
	BLNK	17.9336	3.87909
	BLOC1S1	12.9027	49.6057
	BLOC1S2	22.0751	54.9249
	BLOC1S3	20.4388	22.6286
	BLOC1S4	12.6938	42.4775
	BLOC1S5	15.2179	5.12736
	BLOC1S6	77.0319	11.459
	BLVRA	15.2524	32.7177
	BLVRB	30.5214	3.73627
	BLZF1	19.9172	0.0730603
	BMF	3.3966	5.40428
	BMI1	24.7536	34.3654
	BMP1	15.2786	14.413
	BMP10	41.5422	0.305379
	BMP2	10.7131	14.6072
	BMP2K	44.349	15.6142
	BMP3	35.0033	2.02922
	BMP4	13.6837	4.17137
	BMP5	32.9239	3.16236
	BMP6	14.18	9.24488
	BMP7	126.729	23.399
	BMP8A	16.9024	3.72025
	BMP8B	13.0967	23.6106
	BMPER	10.7121	9.75759
	BMPR1A	32.7724	3.52488
	BMPR1B	14.1379	0.591482
	BMPR2	25.0599	3.40593
	BMS1	4.16253	9.97735
	BNC1	2.64348	12.7412
	BNC2	27.5919	0.785381
	BNIP1	4.91881	5.45272
	BNIP2	5.83108	19.6748
	BNIP3	28.93	17.1551
	BNIP3L	34.2714	11.8414
	BNIPL	66.9477	16.7809
	BOC	11.0342	11.0689
	BOD1	26.0596	0.359077
	BOD1L1	0.632073	3.39149
	BOD1L2	36.5644	42.4296
	BOK	31.1574	26.5542
	BOLA1	15.2874	4.74995
	BOLA3	3.57968	5.69819
	BOLL	22.8652	47.6289
	BOP1	15.2418	17.4546
	BORA	23.6378	2.97893
	BPGM	65.1986	15.2119
	BPHL	22.2769	29.1834
	BPI	12.5366	18.4771
	BPIFA1	10.9777	30.6836
	BPIFA2	18.8005	1.88791
	BPIFA3	11.801	3.22842
	BPIFB1	30.6897	12.6781
	BPIFB2	23.4732	10.3218
	BPIFB3	8.47152	8.80595
	BPIFB4	21.5527	19.4765
	BPIFB6	5.88088	4.44325
	BPIFC	14.0323	5.09951
	BPNT1	9.57245	3.01163
	BPTF	2.89583	2.88466
	BRAF	69.5601	8.34191
	BRAP	8.73917	2.02128
	BRAT1	0.10498	0.915902
	BRCA1	0.0210124	7.20559
	BRCA2	3.83601	0.173238
	BRD1	18.1803	4.48274
	BRD2	0.350194	4.72445
	BRD3	8.0965	7.91694
	BRD4	8.81632	10.5813
	BRD7	11.6659	5.06797
	BRD8	4.86546	15.287
	BRD9	1.56988	13.8268
	BRDT	21.5081	15.5142
	BRE	0.811838	0.839654
	BRF1	23.9368	5.99506
	BRF2	0.505202	7.78733
	BRI3	58.1589	0.810992
	BRI3BP	26.1265	5.50025
	BRICD5	5.66359	36.8122
	BRINP1	31.9372	25.6871
	BRINP2	21.0541	14.4793
	BRINP3	12.4408	19.6928
	BRIP1	48.1162	29.4256
	BRIX1	3.79761	25.1761
	BRK1	0.219256	63.0982
	BRMS1	42.5352	5.32036
	BRMS1L	83.2946	18.552
	BROX	12.4369	33.2935
	BRPF1	18.6042	3.28096
	BRPF3	2.45049	17.603
	BRSK1	6.71812	6.35528
	BRSK2	32.7536	30.1534
	BRWD1	20.9495	16.6192
	BSCL2	34.3005	5.83269
	BSDC1	5.79364	23.3178
	BSG	5.34366	0.476148
	BSN	10.8272	6.9178
	BSND	7.87112	7.02546
	BSPH1	2.94884	6.94809
	BSPRY	30.2365	26.6342
	BST1	20.0771	1.12806
	BST2	9.49767	47.6627
	BSX	13.7608	20.9617
	BTAF1	1.64236	3.24678
	BTBD1	47.1664	14.8345
	BTBD10	60.86	23.7559
	BTBD11	40.9626	20.7911
	BTBD16	9.85055	5.96711
	BTBD17	30.8942	5.54059
	BTBD18	21.141	21.6568
	BTBD2	15.3571	4.98479
	BTBD3	34.7267	7.22856
	BTBD6	28.969	19.892
	BTBD7	9.30589	9.83348
	BTBD8	8.65902	10.51
	BTBD9	37.846	0.627785
	BTC	28.3614	9.74495
	BTD	30.5972	16.2884
	BTG1	13.6362	23.7693
	BTG2	17.2986	26.1167
	BTG3	15.7587	2.7144
	BTG4	15.3264	15.3829
	BTLA	21.078	14.5364
	BTN1A1	20.7138	32.85
	BTN2A1	17.0356	14.241
	BTN2A2	12.2446	10.2491
	BTN3A1	13.3819	26.159
	BTN3A2	48.8253	12.8597
	BTN3A3	16.4965	5.69285
	BTNL3	9.91858	18.2477
	BTNL8	30.5943	1.94099
	BTNL9	76.5161	8.16696
	BTRC	16.9018	5.95575
	BUB1	0.132285	0.171136
	BUB1B	0.75017	0.288954
	BUB3	31.7192	12.6838
	BUD13	19.7725	5.54341
	BUD31	7.81639	5.75249
	BVES	25.7754	23.7848
	BYSL	3.97084	0.0197405
	BZRAP1	6.18849	27.7198
	BZW1	9.15	12.6298
	BZW2	22.3378	4.17864
	C10orf10	11.9264	15.0019
	C10orf105	15.6603	9.96227
	C10orf107	4.14352	0.202875
	C10orf11	1.97125	5.70958
	C10orf111	14.3251	43.4108
	C10orf113	41.2943	0.63025
	C10orf12	9.3274	5.91098
	C10orf120	13.9594	15.0662
	C10orf126	12.8574	6.60884
	C10orf128	36.6252	21.3702
	C10orf131	50.4087	18.2368
	C10orf2	0.929317	9.78298
	C10orf25	7.65047	4.00099
	C10orf32	8.78576	11.0203
	C10orf35	5.55978	2.19817
	C10orf53	15.1247	21.8051
	C10orf54	6.24463	22.4564
	C10orf55	5.68237	20.3874
	C10orf62	39.161	25.0342
	C10orf67	35.1142	25.3098
	C10orf71	43.1674	16.3187
	C10orf76	5.54402	13.9748
	C10orf82	22.6025	3.46954
	C10orf88	17.1855	10.109
	C10orf90	20.5598
	C10orf91	23.9248	28.5269
	C10orf95	49.4555	24.7767
	C10orf99	4.35236	24.13
	C11orf1	22.8957	25.8098
	C11orf16	23.3617	15.6849
	C11orf21	37.406	14.2148
	C11orf24	20.0545	6.06883
	C11orf30	2.43709	6.2325
	C11orf31	11.5181	16.0715
	C11orf40	6.66199	7.86624
	C11orf42	19.1119	15.7478
	C11orf44	17.0271	21.9722
	C11orf45	25.9674	9.02939
	C11orf48	23.5227	4.69669
	C11orf49	38.217	14.1822
	C11orf52	10.3851	2.18536
	C11orf53	5.73232	11.1563
	C11orf54	29.2015	14.1046
	C11orf57	3.96582	2.5988
	C11orf58	14.9557	0.355513
	C11orf63	29.5807	9.79882
	C11orf65	71.1108	7.51271
	C11orf68	9.32319	22.7719
	C11orf70	55.9164	12.8383
	C11orf71	26.7532	40.8589
	C11orf73	21.5937	3.8729
	C11orf74	27.3708	17.0317
	C11orf80	15.3815	12.0358
	C11orf84	20.4518	0.990861
	C11orf85	4.83318	19.8245
	C11orf86	6.41641	2.13028
	C11orf87	53.4343	11.7689
	C11orf88	16.4315	9.84131
	C11orf91	17.1007	18.8772
	C11orf94	1.7819	11.2423
	C12orf10	17.985	23.8099
	C12orf29	11.5305	13.8184
	C12orf4	18.1175	12.7774
	C12orf40	17.4811	37.4722
	C12orf42	48.0303	7.65986
	C12orf43	35.9833	24.2421
	C12orf45	1.59706	18.9976
	C12orf49	45.1245	9.18766
	C12orf5	74.8978	16.079
	C12orf50	16.9524	4.55984
	C12orf54	28.1926	13.6938
	C12orf56	38.7373	4.29277
	C12orf57	20.4172	25.5225
	C12orf60	39.5417	14.3741
	C12orf65	46.137	2.49036
	C12orf66	10.1218	9.02724
	C12orf71	26.2871	9.08972
	C12orf73	20.7612	53.3671
	C12orf74	38.2238	8.24843
	C12orf75	19.2538	9.5832
	C12orf76	5.69179	4.27411
	C12orf77	75.6476	28.4125
	C12orf79	11.9861	33.0709
	C14orf1	26.1723	16.6386
	C14orf105	6.77105	14.0735
	C14orf119	10.3542	12.9972
	C14orf142	23.1579	40.2966
	C14orf159	36.7632	17.3715
	C14orf166	9.45614	2.81277
	C14orf177	10.713	17.2893
	C14orf180	27.8393	37.4354
	C14orf182	10.4409	39.6014
	C14orf183	16.8441	8.41342
	C14orf2	9.81407	19.3077
	C14orf28	4.91117	12.8738
	C14orf37	25.2382	11.4152
	C14orf39	57.6967	26.5213
	C14orf79	12.0464	26.7367
	C14orf80	0.000348535	2.85137
	C14orf93	15.0568	6.03515
	C15orf26	31.8328	2.69061
	C15orf27	13.2093	6.7075
	C15orf32	9.12564	21.7559
	C15orf39	16.8156	13.6394
	C15orf40	19.6175	7.60932
	C15orf41	16.6824	50.9395
	C15orf43	21.5813	10.3311
	C15orf48	17.3455	31.3899
	C15orf52	24.3011	15.7073
	C15orf53	38.5167	6.80008
	C15orf54	8.43275	9.30077
	C15orf56	12.3358	9.12038
	C15orf57	2.95437	7.97148
	C15orf59	24.1211	11.3782
	C15orf61	23.9811	29.7137
	C15orf62	16.3278	0.811023
	C15orf65	6.92106	27.2271
	C16orf13	24.4923	20.4207
	C16orf45	38.5672	12.6332
	C16orf46	41.8955	27.4508
	C16orf52	14.0031	34.5628
	C16orf54	5.67971	12.5791
	C16orf58	7.18759	10.5411
	C16orf59	4.14883	16.4493
	C16orf62	1.69018	6.56757
	C16orf70	29.7817	9.71689
	C16orf71	6.64228	15.4906
	C16orf72	5.18786	9.60374
	C16orf74	59.8489	21.8877
	C16orf78	15.3591	31.1141
	C16orf86	17.8322	17.6051
	C16orf87	6.74645	23.2628
	C16orf89	8.39235	13.0025
	C16orf90	10.3081	50.7339
	C16orf91	36.6555	5.73464
	C16orf92	8.09394	8.83185
	C16orf93	2.91302	4.02603
	C16orf95	19.7031	15.7526
	C16orf96	26.6939	7.10777
	C16orf97	11.9047	12.2402
	C17orf102	17.2137	17.491
	C17orf104	73.673	11.9254
	C17orf105	31.2532	3.27992
	C17orf107	0.145702	10.1975
	C17orf112	3.93537	1.35996
	C17orf47	8.04742	5.66705
	C17orf49	15.3949	8.85283
	C17orf50	4.29091	8.54131
	C17orf51	57.5328	12.4833
	C17orf53	15.7138	6.97438
	C17orf58	22.289	3.57673
	C17orf59	12.4411	20.3668
	C17orf62	50.274	19.1534
	C17orf64	14.7268	103.449
	C17orf70	19.8083	26.2979
	C17orf74	15.7611	3.18332
	C17orf75	11.0509	51.4818
	C17orf77	13.15	12.3959
	C17orf78	51.7534	8.33988
	C17orf80	24.2713	36.891
	C17orf82	62.6687	116.139
	C17orf85	15.0711	17.544
	C17orf89	9.57125	18.3722
	C17orf96	80.0405	10.6801
	C17orf97	25.8115	13.3016
	C17orf98	29.4294	20.7838
	C17orf99	14.7711	35.0966
	C18orf21	14.0659	0.000385898
	C18orf25	17.067	29.4009
	C18orf32	40.4742	54.4027
	C18orf42	43.8316	8.04846
	C18orf54	43.1763	10.9628
	C18orf63	25.0861	13.1639
	C18orf8	9.43899	6.15082
	C19orf10	17.8142	11.7611
	C19orf12	15.0115	14.7574
	C19orf18	7.40322	1.94595
	C19orf24	7.92605	23.1159
	C19orf25	6.74207	3.4963
	C19orf26	17.3825	3.78762
	C19orf33	22.8884	8.14268
	C19orf35	28.4012	6.89968
	C19orf38	6.28258	9.9085
	C19orf40	1.14597	13.8778
	C19orf43	13.6356	10.8401
	C19orf44	18.8407	7.57041
	C19orf45	21.7407	1.92274
	C19orf47	52.3926	6.00488
	C19orf48	7.34513	23.3326
	C19orf52	0.308462	13.7991
	C19orf53	15.8459	4.18026
	C19orf54	5.98565	1.79058
	C19orf57	6.05622	8.44411
	C19orf60	14.103	5.71126
	C19orf66	16.7106	5.26746
	C19orf67	10.8718	26.8288
	C19orf70	13.6838	7.63286
	C19orf71	0.489867	36.6841
	C19orf73	17.1746	7.78582
	C19orf80	26.0744	16.9334
	C19orf81	37.9008	18.7513
	C1D	1.36445	19.153
	C1GALT1	25.4081	2.49588
	C1QA	3.78128	15.589
	C1QB	22.5003	3.10181
	C1QBP	8.61245	2.46025
	C1QC	1.69757	29.9473
	C1QL1	38.1837	12.2503
	C1QL2	9.03515	10.8966
	C1QL3	14.17	32.3926
	C1QL4	32.6194	36.5551
	C1QTNF1	9.88354	21.236
	C1QTNF2	11.5855	22.3261
	C1QTNF3	29.8447	3.54182
	C1QTNF4	14.9125	7.82091
	C1QTNF5	5.95828	27.1393
	C1QTNF6	10.6296	1.10678
	C1QTNF7	28.3268	30.8258
	C1QTNF8	28.4371	4.01901
	C1RL	10.1252	22.041
	C1S	26.7367	2.66834
	C1orf100	79.0394	10.74
	C1orf101	25.2497	6.4138
	C1orf105	30.3289	25.9217
	C1orf106	8.93475	34.763
	C1orf109	21.9996	0.0456729
	C1orf110	26.5341	58.8872
	C1orf111	19.3502	28.269
	C1orf112	8.63086	8.92651
	C1orf115	20.6799	21.447
	C1orf116	4.94853	17.0657
	C1orf122	18.5284	0.558425
	C1orf123	7.77911	0.959134
	C1orf127	27.6179	5.24624
	C1orf131	16.3442	8.46234
	C1orf137	35.7563	41.8305
	C1orf141	27.8659	4.96369
	C1orf146	47.9579	7.1021
	C1orf158	2.58376	17.8603
	C1orf159	42.4021	1.14039
	C1orf162	12.3332	5.93698
	C1orf168	8.20894	1.30936
	C1orf174	28.2682	28.2653
	C1orf177	17.7806	1.81393
	C1orf185	20.2203	14.345
	C1orf186	37.8214	49.0263
	C1orf189	30.0236	9.04103
	C1orf192	8.19338	34.8714
	C1orf194	9.19541	4.70573
	C1orf195	30.3663	29.7592
	C1orf198	9.18977	10.9122
	C1orf204	29.3237	30.2651
	C1orf21	24.6952	30.7119
	C1orf210	17.2622	1.15383
	C1orf216	21.3477	6.06717
	C1orf226	25.2687	5.58566
	C1orf228	13.6365	16.372
	C1orf229	26.105	2.85601
	C1orf233	32.7753	16.9472
	C1orf234	19.2777	12.8169
	C1orf27	1.60614	25.0245
	C1orf35	27.6709	8.71557
	C1orf43	29.4232	45.8715
	C1orf50	31.8991	4.27004
	C1orf52	20.7754	5.72157
	C1orf53	14.2346	13.4225
	C1orf54	26.7014	41.167
	C1orf56	55.0982	1.28454
	C1orf61	68.634	20.0396
	C1orf64	2.52184	16.3035
	C1orf68	27.004	6.40567
	C1orf74	20.8951	0.646678
	C1orf85	19.9781	44.7754
	C1orf86	20.0575	38.4344
	C1orf87	10.5022	37.5108
	C1orf94	8.07116	11.7838
	C1orf95	23.2551	2.49182
	C2	30.2583	0.220722
	C20orf141	9.64263	10.7661
	C20orf144	22.7816	0.256065
	C20orf166	40.2027	8.55593
	C20orf173	43.019	42.9575
	C20orf194	23.1962
	C20orf195	28.0368	13.2902
	C20orf196	15.7728	9.69399
	C20orf197	20.4995	77.3347
	C20orf202	20.2361	9.56637
	C20orf24	16.7975	6.57034
	C20orf26	60.8427	46.5295
	C20orf27	41.7359	5.32157
	C20orf78	20.5047	21.1243
	C20orf85	6.42053	15.3924
	C20orf96	27.0523	10.2418
	C21orf140	8.11388	13.3194
	C21orf2	39.8449	9.54826
	C21orf33	31.0976	19.8351
	C21orf58	23.5456	2.94193
	C21orf59	4.14246	6.41789
	C21orf62	12.1584	1.00911
	C21orf91	9.57594	17.0941
	C22orf15	16.2667	7.36791
	C22orf23	16.154	7.28508
	C22orf24	7.59178	3.29428
	C22orf29	18.2088	4.30783
	C22orf31	8.84186	24.7141
	C22orf39	19.7136	10.8441
	C22orf42	51.1127	4.43542
	C22orf46	23.0444	28.0945
	C2CD2	7.10216	8.57432
	C2CD2L	17.25	32.1468
	C2CD3	0.320172	10.9555
	C2CD4A	29.5753	11.3963
	C2CD4B	10.9336	20.3734
	C2CD4C	2.44304	13.9925
	C2CD4D	31.8143	8.9384
	C2CD5	20.2932	5.10523
	C2orf15	29.3395	38.1559
	C2orf16	0.454942	8.66331
	C2orf40	28.1851	22.0703
	C2orf42	33.8526	8.77674
	C2orf43	32.8762	39.4154
	C2orf44	17.3896	38.3042
	C2orf47	18.7315	10.0623
	C2orf48	28.5763	7.01849
	C2orf49	3.2631	47.6334
	C2orf50	18.6439	0.148989
	C2orf54	30.0437	4.7503
	C2orf57	3.31063	4.81818
	C2orf61	26.6471	12.2852
	C2orf66	37.3757	10.5554
	C2orf68	22.4386	2.92433
	C2orf69	32.6114	1.36315
	C2orf70	16.626	10.4016
	C2orf71	15.5999	13.5404
	C2orf72	50.6077	28.8062
	C2orf73	34.1794	3.69304
	C2orf76	30.2097	33.8035
	C2orf78	14.0037	11.5453
	C2orf80	24.7856	35.0784
	C2orf82	3.54937	21.2332
	C2orf83	41.5648	21.1275
	C2orf88	8.23337	30.3182
	C2orf91	18.4644	25.9884
	C3	7.44008	33.5075
	C3AR1	21.4635	14.4927
	C3orf14	49.9426	24.9744
	C3orf17	18.6555	1.42918
	C3orf18	6.39761	5.6055
	C3orf20	18.7036	7.66099
	C3orf22	21.1752	8.67083
	C3orf27	19.4162	10.758
	C3orf30	21.3693	23.6858
	C3orf33	38.6462	22.256
	C3orf35	20.9143	15.2385
	C3orf36	7.49989	8.68339
	C3orf38	18.612	8.66039
	C3orf43	1.84183	8.21845
	C3orf52	35.5335	6.64981
	C3orf55	74.3112	19.8231
	C3orf56	28.5284	17.2566
	C3orf58	20.216	4.57824
	C3orf62	8.61024	29.1566
	C3orf67	21.4846	1.18278
	C3orf70	15.1678	4.35809
	C3orf79	29.5845	9.3257
	C3orf80	27.556	19.1955
	C3orf84	45.454	13.1673
	C4BPA	8.31197	38.1954
	C4BPB	29.5478	23.1717
	C4orf17	7.38016	19.867
	C4orf19	14.5978	1.19227
	C4orf22	67.2852	18.0188
	C4orf26	8.19488	43.0919
	C4orf27	29.6473	61.7417
	C4orf29	24.653	23.7074
	C4orf3	35.4239	13.196
	C4orf32	14.4851	31.2033
	C4orf33	2.22136	11.5942
	C4orf36	5.29312	26.1352
	C4orf45	23.5748	9.31681
	C4orf46	32.5852	4.45258
	C4orf47	30.5546	47.3518
	C4orf48	10.9325	15.8863
	C4orf51	31.2719	69.0002
	C4orf6	36.4466	2.56235
	C5	23.648	8.67074
	C5AR1	12.4689	28.1829
	C5AR2	19.4125	43.0137
	C5orf15	14.7996	5.05701
	C5orf20	32.7633	9.90766
	C5orf22	23.9262	11.1168
	C5orf24	5.2839	10.969
	C5orf28	23.0839	34.1729
	C5orf30	16.1096	3.47874
	C5orf34	9.98412	13.9183
	C5orf38	25.7911	65.054
	C5orf42	32.0508	6.26766
	C5orf45	7.72453	26.7832
	C5orf46	27.9505	5.5821
	C5orf47	8.65768	16.1588
	C5orf49	12.5036	6.90462
	C5orf51	13.4764	15.7648
	C5orf52	21.2432	19.5471
	C5orf55	55.0214	12.7836
	C5orf58	16.5217	52.7305
	C5orf60	19.7775	19.8874
	C5orf63	5.96335	8.99164
	C5orf64	18.0345	9.23684
	C5orf66	17.1109	2.00584
	C6	22.1413	8.00732
	C6orf1	9.13482	33.3349
	C6orf10	15.5232	11.4377
	C6orf106	5.53246	47.2639
	C6orf118	1.19808	17.009
	C6orf120	7.82048	14.4074
	C6orf132	11.5406	11.2116
	C6orf136	21.2086	27.8687
	C6orf141	29.6852	26.2482
	C6orf15	21.8508	4.46729
	C6orf163	13.2392	4.57855
	C6orf165	38.5832	18.4212
	C6orf195	4.52176	17.8748
	C6orf201	6.63422	27.4476
	C6orf203	24.9147	24.1169
	C6orf211	8.78931	27.6151
	C6orf222	10.7138	4.68021
	C6orf223	19.6715	31.7055
	C6orf226	10.4227	15.6406
	C6orf25	20.3978	14.7052
	C6orf47	10.1422	6.50783
	C6orf48	0.00197193	16.3358
	C6orf52	1.29262	18.2478
	C6orf57	14.5335	36.235
	C6orf58	29.1584	7.18918
	C6orf62	17.3171	17.5078
	C6orf89	10.4395	13.4996
	C6orf99	12.898	19.8235
	C7	52.1218	5.63201
	C7orf25	69.7412	50.9314
	C7orf26	1.87945	0.628141
	C7orf31	21.7379	6.3576
	C7orf33	55.8496	23.9607
	C7orf34	32.2686	9.62554
	C7orf43	24.6176	59.3055
	C7orf49	13.4628	6.65838
	C7orf50	7.48005	7.09438
	C7orf55	14.3905	0.593892
	C7orf57	63.089	1.66196
	C7orf60	23.963	20.538
	C7orf61	36.6786	30.7153
	C7orf62	23.6194	10.7159
	C7orf63	44.151	21.3731
	C7orf72	26.0897	25.2936
	C8A	29.0956	11.8437
	C8B	22.1429	9.34904
	C8G	36.473	8.86811
	C8orf22	10.3661	25.4919
	C8orf33	25.8022	19.0717
	C8orf34	45.4245	7.73166
	C8orf37	53.5829	7.03879
	C8orf4	34.9562	35.6492
	C8orf44	8.29663	10.3715
	C8orf46	22.9222	17.7742
	C8orf48	21.2402	35.8039
	C8orf58	18.0402	11.4526
	C8orf74	23.1136	19.1374
	C8orf76	45.3536	25.1938
	C8orf82	34.3131	14.59
	C8orf86	36.3989	28.9322
	C8orf88	42.5967	39.3826
[truncated: 14,775 more rows]
