# Supplementary material for: Agreement between two large pan-cancer CRISPR-Cas9 gene dependency data sets
Source: Nat Commun. 2019 Dec 20;10:5817. doi: 10.1038/s41467-019-13805-y (PMC6925302; doi:10.1038/s41467-019-13805-y)
Supplement: Supplementary file 9 — Supplementary Data 6 [file 41467_2019_13805_MOESM9_ESM.xlsx]

## Sheet: S Data 6 a (Broad Markers)
	Supplementary Data 6 (a) - Dependency markers test results (Broad)
	CFE	SSD GENE (NormLRT > 100)	delta	effect_size	p-value	FDR
	G:17q12 (CDK12 ERBB2 MED24)	TCAP	-1.24076	6.13063	2.20216e-40	6.46335e-36
	G:17q12 (CDK12 ERBB2 MED24)	PNMT	-1.23647	5.88093	1.47278e-38	2.16131e-34
	G:17q12 (CDK12 ERBB2 MED24)	MIEN1	-1.46726	5.50362	9.62658e-36	9.418e-32
	Peripheral Nervous System	ISL1	-1.1665	6.96928	5.03957e-32	3.69778e-28
	G:17q12 (CDK12 ERBB2 MED24)	IKZF3	-1.15759	4.88516	5.42254e-31	3.18303e-27
	G:17q12 (CDK12 ERBB2 MED24)	PGAP3	-1.18131	4.84753	1.06683e-30	5.21857e-27
	G:17q12 (CDK12 ERBB2 MED24)	GRB7	-0.995131	4.50323	5.47271e-28	2.29463e-24
	Haematopoietic and Lymphoid	MEF2C	-1.20099	5.67524	1.20029e-27	4.40357e-24
	Peripheral Nervous System	MYCN	-1.77352	6.10052	4.1531e-27	1.35437e-23
	TP53_mut	MDM2	0.97931	2.53532	6.72867e-27	1.97486e-23
	Large Intestine	CTNNB1	-1.22273	3.53314	5.97128e-26	1.59325e-22
	G:17q12 (CDK12 ERBB2 MED24)	ERBB2	-1.65989	4.19249	1.62271e-25	3.96888e-22
	Haematopoietic and Lymphoid	IRF4	-1.31763	5.24911	5.58453e-25	1.26081e-21
	chr1:120835961-120839391(FAM72B)_HypMET	CTNNB1	-1.41688	3.93515	1.85505e-23	3.88898e-20
	G:17q12 (CDK12 ERBB2 MED24)	STARD3	-0.910181	3.77171	3.77556e-22	6.92579e-19
	chr10:102891010-102891794(TLX1NB TLX1)_HypMET	CTNNB1	-1.18991	3.23793	3.59214e-22	6.92579e-19
	chr19:22018594-22018827(ZNF43)_HypMET	CTNNB1	-1.22067	3.29833	9.97931e-22	1.7229e-18
	TP53_mut	TP53	-0.753691	2.12799	2.72141e-21	4.4374e-18
	chr1:143912736-143916156(FAM72D)_HypMET	CTNNB1	-1.20741	3.13848	2.77121e-19	4.28079e-16
	chr18:5543437-5544241(EPB41L3)_HypMET	CTNNB1	-1.14839	2.95481	1.21704e-18	1.78601e-15
	chr13:96296143-96297059(DZIP1)_HypMET	CTNNB1	-1.10197	2.75804	6.79512e-17	9.49699e-14
	APC_mut	CTNNB1	-1.10058	2.75241	7.61786e-17	1.01629e-13
	chr8:11059011-11059242(XKR6)_HypMET	CTNNB1	-1.16655	2.88602	3.67523e-16	4.68991e-13
	chr19:37957726-37958390(ZNF569)_HypMET	CTNNB1	-0.914735	2.23301	2.57347e-15	3.14714e-12
	L:1p34.3	MYCN	-1.81148	5.1645	2.85417e-15	3.22192e-12
	L:1p33	MYCN	-1.81148	5.1645	2.85417e-15	3.22192e-12
	Haematopoietic and Lymphoid	MAF	-0.926777	3.64323	5.52532e-15	6.00623e-12
	G:2p24.3 (MYCN)	MYCN	-1.28297	3.64011	5.76989e-15	6.04809e-12
	chr13:27131568-27132677()_HypMET	CTNNB1	-0.937539	2.25704	1.95848e-14	1.98212e-11
	chr10:52499392-52500021(ASAH2B)_HypMET	CTNNB1	-1.06007	2.54456	3.00216e-14	2.93712e-11
	L:1p32.3	MYCN	-1.72235	4.78695	1.17166e-13	1.1093e-10
	G:17q25.1	FOXA1	-1.77064	4.72554	2.12563e-13	1.89052e-10
	G:2p24.1	FOXA1	-1.77064	4.72554	2.12563e-13	1.89052e-10
	chr1:150266476-150266689(MRPS21)_HypMET	CTNNB1	-1.11911	2.64889	2.32362e-13	2.00583e-10
	chr8:67940691-67940997(LRRC67)_HypMET	CTNNB1	-1.06898	2.5281	2.62849e-13	2.20418e-10
	chr8:79428433-79428754(PKIA)_HypMET	CTNNB1	-1.05489	2.48019	6.20188e-13	5.05625e-10
	chr14:70345943-70346527(SMOC1)_HypMET	CTNNB1	-1.0959	2.57013	8.95479e-13	7.10333e-10
	chr18:14132000-14132482(ZNF519)_HypMET	CTNNB1	-1.08946	2.54865	1.29054e-12	9.96769e-10
	chr13:28544524-28544890(CDX2)_HypMET	CTNNB1	-1.03331	2.40834	2.2213e-12	1.67167e-09
	chr19:53073308-53074039(ZNF701)_HypMET	CTNNB1	-1.12885	2.62616	2.91236e-12	2.13694e-09
	G:17q12	PNMT	-1.08406	3.36647	1.05299e-11	7.53789e-09
	L:10q22.1	MET	-0.950549	3.69511	1.9084e-11	1.31665e-08
	chr7:27186927-27187692(HOXA6)_HypMET	CTNNB1	-1.09175	2.50727	1.929e-11	1.31665e-08
	G:17q12	MIEN1	-1.29422	3.29613	2.43753e-11	1.62595e-08
	chr19:58458686-58459219(ZNF256)_HypMET	CTNNB1	-0.660454	1.51139	3.24801e-11	2.11842e-08
	G:7q11.23	TCAP	-1.33935	4.15429	4.70035e-11	2.99903e-08
	G:17q12	JUP	-0.821159	3.22243	5.82457e-11	3.63726e-08
	G:17q22 (CLTC PPM1D)	FOXA1	-1.06598	2.73617	6.39872e-11	3.91255e-08
	Haematopoietic and Lymphoid	IRF8	-0.593112	2.93049	7.68817e-11	4.60506e-08
	G:17q12	TCAP	-1.03063	3.18168	9.39307e-11	5.51373e-08
	L:6p21.33	ABHD2	-0.94167	4.05229	1.19478e-10	6.61635e-08
	L:6p21.33	ABHD2	-0.94167	4.05229	1.19478e-10	6.61635e-08
	L:6p21.33	ABHD2	-0.94167	4.05229	1.19478e-10	6.61635e-08
	Ovary	PAX8	-0.62239	2.01189	1.34834e-10	7.32849e-08
	L:1p31.3 (JAK1)	MYCN	-1.31607	3.47787	1.88796e-10	1.00749e-07
	G:17q12	IKZF3	-1.00706	3.05277	4.18033e-10	2.19094e-07
	L:1p36.11	MYCN	-1.14166	2.98496	9.05912e-10	4.58423e-07
	L:1p35.3	MYCN	-1.14166	2.98496	9.05912e-10	4.58423e-07
	chr6:6007387-6007797(NRN1)_HypMET	SPDEF	-0.497785	2.13738	1.08989e-09	5.42176e-07
	G:1q21.2 (PIP5K1A SETDB1)	FOXA1	-0.941399	2.3696	1.1321e-09	5.53784e-07
	L:1p32.3	ISL1	-0.896624	3.74765	1.81381e-09	8.72708e-07
	chr19:50706482-50707196(MYH14)_HypMET	ATP6V0E1	-0.922651	2.48023	2.02157e-09	9.45002e-07
	chr19:57831599-57832250(ZNF543)_HypMET	CTNNB1	-0.990158	2.20304	2.02845e-09	9.45002e-07
	L:1p34.3	ISL1	-0.891519	3.72026	2.30424e-09	1.04045e-06
	L:1p33	ISL1	-0.891519	3.72026	2.30424e-09	1.04045e-06
	G:17q11.1 (TAOK1)	IKZF3	-0.724894	2.16589	3.50898e-09	1.53714e-06
	chr17:46673532-46674181(LOC404266)_HypMET	MYB	-0.646261	2.166	3.50306e-09	1.53714e-06
	G:17q12	ERBB2	-1.46696	2.86146	3.62243e-09	1.56351e-06
	G:17q11.1 (TAOK1)	TCAP	-0.716418	2.15571	4.0737e-09	1.70804e-06
	chr1:248020330-248021252()_HypMET	CTNNB1	-0.852651	1.88826	4.03429e-09	1.70804e-06
	Central Nervous System	MET	-0.454486	1.7023	4.49447e-09	1.85792e-06
	chr5:101632049-101632373(SLCO4C1)_HypMET	CTNNB1	-0.62476	1.37938	6.31959e-09	2.57611e-06
	L:1p22.3	MYCN	-1.08277	2.78944	8.01385e-09	3.17847e-06
	chr3:139258152-139258731(RBP1)_HypMET	CTNNB1	-0.60155	1.326	8.00803e-09	3.17847e-06
	chr5:180017099-180019062(SCGB3A1)_HypMET	SPDEF	-0.473549	2.00536	8.3876e-09	3.28235e-06
	G:17q11.1 (TAOK1)	MIEN1	-0.854891	2.08897	1.0743e-08	4.14879e-06
	chr4:76555366-76556079(CDKL2)_HypMET	ATP6V0E1	-1.03694	2.75442	1.17443e-08	4.47654e-06
	chr8:11058624-11058844(XKR6)_HypMET	CTNNB1	-0.549227	1.20669	1.30228e-08	4.90023e-06
	Haematopoietic and Lymphoid	CCND2	-0.9911	2.51258	1.33501e-08	4.95983e-06
	Breast	SPDEF	-0.387093	1.63192	1.62449e-08	5.95984e-06
	chr17:43339124-43339832(LOC100133991 MAP3K14 C17orf46)_HypMET	PAX8	-1.11012	3.46895	1.9828e-08	7.18458e-06
	L:10q25.3	MET	-0.668071	2.47683	2.03549e-08	7.28555e-06
	L:10q23.33	MET	-0.663831	2.4573	2.55901e-08	8.53487e-06
	L:10q24.1	MET	-0.663831	2.4573	2.55901e-08	8.53487e-06
	L:10q24.2	MET	-0.663831	2.4573	2.55901e-08	8.53487e-06
	L:10q24.2	MET	-0.663831	2.4573	2.55901e-08	8.53487e-06
	chr19:53662189-53662500(ZNF347)_HypMET	CTNNB1	-0.512921	1.12186	2.5329e-08	8.53487e-06
	chr19:58011124-58011743(ZNF773)_HypMET	CTNNB1	-0.981171	2.14645	2.45808e-08	8.53487e-06
	chr19:1851578-1852203()_HypMET	MET	-0.925664	3.42365	2.89681e-08	9.55297e-06
	G:17q11.1 (TAOK1)	GRB7	-0.605087	2.00123	3.74628e-08	1.18229e-05
	G:17q11.1 (TAOK1)	PNMT	-0.681642	2.00263	3.67313e-08	1.18229e-05
	G:17q12	PGAP3	-0.921533	2.64725	3.71962e-08	1.18229e-05
	chr7:119912840-119913883(KCND2)_HypMET	ATP6V0E1	-0.802841	2.11614	3.68622e-08	1.18229e-05
	G:1q21.3	IKZF3	-0.998007	2.93121	4.4183e-08	1.37954e-05
	chr13:79175610-79177985(POU4F1)_HypMET	ATP6V0E1	-0.753435	1.9821	4.89961e-08	1.51372e-05
	chr8:22422534-22423702(SORBS3)_HypMET	BMP7	-0.583774	2.59186	6.68075e-08	2.0425e-05
	L:1p36.13	MYCN	-0.932073	2.36534	7.41724e-08	2.19895e-05
	L:1p36.13	MYCN	-0.932073	2.36534	7.41724e-08	2.19895e-05
	L:1p31.3 (JAK1)	ISL1	-0.70585	2.8772	7.3663e-08	2.19895e-05
	G:14q12 (FOXA1 NKX2-1 PSMA6)	FOXA1	-0.793008	1.93769	9.0819e-08	2.66554e-05
	L:10q21.2 (ANK3)	MET	-0.635439	2.3288	1.12477e-07	3.26851e-05
	L:10q26.2	MET	-0.588912	2.1571	1.22042e-07	3.51169e-05
	chr13:29292670-29293329(SLC46A3)_HypMET	ATP6V0E1	-0.887254	2.31943	1.25077e-07	3.56409e-05
	G:17q11.1 (TAOK1)	PGAP3	-0.670247	1.90868	1.3532e-07	3.81889e-05
	chr17:42092143-42092432(TMEM101)_HypMET	SPDEF	-0.777346	3.22946	1.42454e-07	3.98192e-05
	NFE2L2_mut	DDX19A	-1.17029	3.21921	1.5472e-07	4.28398e-05
	G:1q42.13 (ARID4B FH)	SPDEF	-0.513674	2.13186	1.65799e-07	4.50573e-05
	chr12:3862068-3862606(EFCAB4B)_HypMET	SPDEF	-0.513778	2.13239	1.64752e-07	4.50573e-05
	CTNNB1_mut	CTNNB1	-0.920709	1.98569	2.0287e-07	5.46261e-05
	chr19:50831454-50832070(KCNC3)_HypMET	ATP6V0E1	-0.809807	2.10904	2.18348e-07	5.82592e-05
	chr1:171810467-171811325(DNM3)_HypMET	SPDEF	-0.330415	1.36839	2.27314e-07	6.0105e-05
	G:17q11.1 (TAOK1)	ERBB2	-0.98164	1.86021	2.61344e-07	6.84862e-05
	L:17q24.3 (SOX9)	GNAS	-0.604622	3.14785	2.73693e-07	7.10876e-05
	chr4:122301567-122302290(QRFPR)_HypMET	GRB7	-0.494359	1.61071	3.4559e-07	8.89743e-05
	L:10q11.22	MET	-0.567282	2.06192	3.83235e-07	9.61362e-05
	L:10q11.23	MET	-0.567282	2.06192	3.83235e-07	9.61362e-05
	L:10q11.23	MET	-0.567282	2.06192	3.83235e-07	9.61362e-05
	chr3:9956822-9957664(IL17RE)_HypMET	ATP6V0E1	-0.702354	1.82045	4.45058e-07	0.000110699
	G:2p24.3 (MYCN)	ISL1	-0.546875	2.20171	4.64271e-07	0.000114507
	L:10q25.2	MET	-0.560226	2.03134	5.49838e-07	0.00013337
	L:10q25.2	MET	-0.560226	2.03134	5.49838e-07	0.00013337
	G:17q12	GRB7	-0.733905	2.38322	5.67647e-07	0.000136561
	G:13q12.13 (FLT3 WASF3)	GRB7	-0.931289	3.0184	7.55035e-07	0.000180165
	G:17q11.1 (TAOK1)	STARD3	-0.5456	1.7761	7.99076e-07	0.000189136
	G:7q11.23	PNMT	-1.04485	3.00587	8.31796e-07	0.000195118
	chr19:56915356-56915856(ZNF583)_HypMET	ATP6V0E1	-0.544013	1.40406	8.37643e-07	0.000195118
	L:21q22.3	ERBB2	-1.38543	2.60372	8.97721e-07	0.000204249
	L:21q22.3	ERBB2	-1.38543	2.60372	8.97721e-07	0.000204249
	L:21q22.3	ERBB2	-1.38543	2.60372	8.97721e-07	0.000204249
	G:13q12.13 (FLT3 WASF3)	TCAP	-1.02793	2.98	1.01507e-06	0.000229173
	G:1q21.3	MAF	-0.749177	2.58699	1.0408e-06	0.000233187
	L:1p36.11	ISL1	-0.578647	2.31613	1.10337e-06	0.000243487
	L:1p35.3	ISL1	-0.578647	2.31613	1.10337e-06	0.000243487
	G:1q21.3	IRF4	-0.863367	2.57704	1.13619e-06	0.00024886
	chr1:43613488-43613842(FAM183A)_HypMET	ATP6V0E1	-0.642724	1.65367	1.33322e-06	0.000275563
	chr11:22850765-22851367(SVIP)_HypMET	ATP6V0E1	-0.642724	1.65367	1.33322e-06	0.000275563
	chr14:59930634-59932251()_HypMET	ATP6V0E1	-0.642724	1.65367	1.33322e-06	0.000275563
	chr17:40932329-40933299(WNK4)_HypMET	ATP6V0E1	-0.642724	1.65367	1.33322e-06	0.000275563
	chr19:37406931-37407463(ZNF829)_HypMET	ATP6V0E1	-0.642724	1.65367	1.33322e-06	0.000275563
	chr19:57078365-57079301(ZNF470)_HypMET	ATP6V0E1	-0.642724	1.65367	1.33322e-06	0.000275563
	chr4:122301567-122302290(QRFPR)_HypMET	TCAP	-0.526388	1.52365	1.27841e-06	0.000275563
	Head and Neck	ATP6V0E1	-0.642724	1.65367	1.33322e-06	0.000275563
	chr7:22539545-22540022(MGC87042)_HypMET	ATP6V0E1	-0.674335	1.73469	1.36901e-06	0.000280982
	Peripheral Nervous System	C17orf82	-0.644678	2.29188	1.39877e-06	0.000285096
	G:11q13.2	SPDEF	-0.445805	1.82253	1.55985e-06	0.000315735
	ARID1A_mut	MDM2	-0.655088	1.22942	1.6565e-06	0.000333002
	G:1q32.1 (MDM4 PIK3C2B ZC3H11A)	MIEN1	-0.81858	1.93302	1.71531e-06	0.000342478
	L:1p36.12	MYCN	-0.775289	1.9252	1.87477e-06	0.000371787
	Haematopoietic and Lymphoid	MYB	-0.644046	2.06851	1.94547e-06	0.000383219
	G:7q11.23	MIEN1	-1.21824	2.87097	2.32111e-06	0.000453726
	chr19:41106058-41106415(LTBP4)_HypMET	MET	-0.694639	2.49442	2.33433e-06	0.000453726
	chr1:42127380-42128632(HIVEP3)_HypMET	SPDEF	-0.414734	1.69059	2.40737e-06	0.000464844
	G:14q12 (FOXA1 NKX2-1 PSMA6)	PNMT	-0.588743	1.68024	2.74484e-06	0.000526543
	G:13q12.13 (FLT3 WASF3)	PNMT	-0.997824	2.84759	2.76448e-06	0.000526867
	chr3:50604905-50605359(C3orf18)_HypMET	SPDEF	-0.412003	1.67762	2.83729e-06	0.000537255
	chr19:37095680-37096589(ZNF529 ZNF382)_HypMET	CCND3	-0.472224	1.52785	2.86946e-06	0.000539863
	chr22:24180491-24181666(DERL3)_HypMET	ATP6V0E1	-0.593815	1.51873	3.25502e-06	0.000608503
	chr17:46655215-46655604(HOXB4)_HypMET	ATP6V0E1	-0.531302	1.35843	3.40847e-06	0.000633156
	G:7q11.23	GRB7	-0.877545	2.81504	3.52087e-06	0.000649921
	G:8p12 (FGFR1 WHSC1L1)	TCAP	-0.576423	1.65668	3.69209e-06	0.000677268
	G:1q32.1 (MDM4 PIK3C2B ZC3H11A)	TCAP	-0.648559	1.86386	3.73683e-06	0.000681217
	L:1p22.3	ISL1	-0.549206	2.17894	4.13497e-06	0.000749145
	ARID1A_mut	TP53	0.529251	1.1768	4.20542e-06	0.000757233
	G:13q12.13 (FLT3 WASF3)	IKZF3	-0.976562	2.78029	4.54869e-06	0.000814037
	chr2:85811340-85811855(VAMP5)_HypMET	ATP6V0E1	-0.585443	1.49392	4.57636e-06	0.000814037
	KRAS_mut	CTNNB1	-0.430239	0.907752	5.35697e-06	0.000941479
	G:7p14.3	TCAP	-0.638836	1.83154	5.34273e-06	0.000941479
	CTNND1_mut	CTNNB1	-1.30522	2.75323	5.54449e-06	0.000968636
	chr11:8615397-8615889(STK33)_HypMET	CTNNB1	-0.516824	1.08993	5.73967e-06	0.000996801
	G:7q11.23	PGAP3	-0.98686	2.73932	6.13554e-06	0.00105858
	L:14q13.1	MET	-0.548564	1.95713	6.16755e-06	0.00105858
	G:13q12.13 (FLT3 WASF3)	ERBB2	-1.47359	2.7332	6.41465e-06	0.00109459
	chr1:120835961-120839391(FAM72B)_HypMET	JUP	-0.422614	1.53304	6.58585e-06	0.00111731
	G:8q11.23 (SOX17)	TCAP	-0.742065	2.12381	6.92755e-06	0.00115525
	G:17q11.1 (TAOK1)	JUP	-0.442968	1.60639	6.88896e-06	0.00115525
	G:13q12.13 (FLT3 WASF3)	MIEN1	-1.16428	2.72403	6.85569e-06	0.00115525
	chr13:27131568-27132677()_HypMET	JUP	-0.340629	1.23503	7.0865e-06	0.00117508
	G:7q22.1	TCAP	-0.560349	1.6034	7.14644e-06	0.00117836
	G:7q22.1	GRB7	-0.501141	1.5995	7.49645e-06	0.00122917
	G:17q12 (CDK12 ERBB2 MED24)	FOXA1	-0.640876	1.51987	7.80269e-06	0.00127227
	G:7p14.3	PGAP3	-0.647287	1.79341	8.10251e-06	0.00131386
	chr8:22422534-22423702(SORBS3)_HypMET	SPDEF	-0.520676	2.10509	8.23814e-06	0.00132851
	chr11:65408344-65408631(SIPA1)_HypMET	BMP7	-0.415996	1.7877	8.62002e-06	0.0013825
	L:10q21.1	MET	-0.471206	1.67726	8.72287e-06	0.00138387
	L:10q21.1	MET	-0.471206	1.67726	8.72287e-06	0.00138387
	TP53_mut	CDKN1A	-0.191143	0.876195	8.98612e-06	0.00141039
	G:8q21.12	IKZF3	-0.509524	1.44407	8.97146e-06	0.00141039
	G:17q12 (CDK12 ERBB2 MED24)	JUP	-0.415719	1.50433	9.51929e-06	0.00148612
	L:10p15.3 (LARP4B)	MET	-0.351643	1.25086	9.61302e-06	0.00149282
	DNMT3A_mut	GNAS	-0.525277	2.66937	1.01583e-05	0.00156919
	G:8q21.12	PNMT	-0.507	1.43432	1.02164e-05	0.0015699
	G:8q21.12	MIEN1	-0.614211	1.43308	1.03854e-05	0.00158757
	FAT1_mut	ATP6V0E1	-0.696888	1.76835	1.062e-05	0.00161501
	L:1p36.32 (RPL22)	MYCN	-0.522341	1.28201	1.07988e-05	0.00163373
	L:15q26.3	FZD5	-0.607336	2.65693	1.11017e-05	0.00167095
	L:1p31.1	MYCN	-0.717768	1.76092	1.15011e-05	0.00172223
	chr3:50604905-50605359(C3orf18)_HypMET	TFAP2C	-0.524986	1.56278	1.1711e-05	0.00174476
	chr8:144659745-144660635(NAPRT1)_HypMET	C17orf82	-0.27364	0.957837	1.42915e-05	0.00211847
	G:7p14.3	PNMT	-0.615286	1.73625	1.49621e-05	0.00220671
	G:8q21.12	TCAP	-0.49315	1.40402	1.52378e-05	0.00223615
	G:20q13.2 (ARFGAP1 GNAS)	FOXA1	-0.47706	1.12623	1.54784e-05	0.00226015
	ACVR2A_mut	CTNNB1	-0.775431	1.62421	1.59705e-05	0.00232046
	Peripheral Nervous System	GATA3	-0.593619	2.02928	1.6442e-05	0.0023772
	G:17q22 (CLTC PPM1D)	RNFT1	-0.331482	1.72433	1.69753e-05	0.00243036
	G:20q13.13	BMP7	-0.292469	1.2512	1.69733e-05	0.00243036
	LARP4B_mut	MDM2	-1.09542	2.02392	1.72532e-05	0.00245816
	G:13q12.13 (FLT3 WASF3)	FOXA1	-1.09922	2.59294	1.74481e-05	0.00247392
	G:17q11.1 (TAOK1)	TFAP2C	-0.514469	1.52714	1.79361e-05	0.00253089
	chr17:46673532-46674181(LOC404266)_HypMET	IRF8	-0.335775	1.52615	1.81478e-05	0.0025485
	chr4:122301567-122302290(QRFPR)_HypMET	PNMT	-0.473853	1.3353	1.842e-05	0.00257441
	G:8q21.12	TFAP2C	-0.467632	1.38764	1.88709e-05	0.00262494
	L:15q25.2	PAX8	-0.864461	2.57951	1.91665e-05	0.00265347
	G:6p12.3 (MCM3)	MIEN1	-0.863965	2.007	2.00794e-05	0.0027668
	G:20q13.11 (STK4)	PNMT	-0.454557	1.28001	2.05246e-05	0.00280184
	chr8:22422534-22423702(SORBS3)_HypMET	RNFT1	-0.385844	2.00459	2.05157e-05	0.00280184
	G:20q13.12	PNMT	-0.454418	1.27956	2.06526e-05	0.00280627
	L:14q32.32	MEF2C	-0.47967	1.59598	2.19176e-05	0.00296443
	L:1p32.3 (CDKN2C FAF1)	MYCN	-0.616912	1.5066	2.28632e-05	0.00307814
	chr11:65408344-65408631(SIPA1)_HypMET	SPDEF	-0.422018	1.6945	2.32189e-05	0.00311176
	chr19:49315545-49315765(BCAT2)_HypMET	MET	-0.721008	2.5495	2.36156e-05	0.00315053
	G:7q36.1 (RHEB)	BMP7	-0.371986	1.58771	2.40281e-05	0.00319107
	G:3q26.33 (SOX2)	SOX2	-0.462899	1.26696	2.4616e-05	0.00323612
	chr18:47087879-47088528(LIPG)_HypMET	ATP6V0E1	-0.669301	1.68889	2.46197e-05	0.00323612
	chr5:180017099-180019062(SCGB3A1)_HypMET	BMP7	-0.33469	1.42827	2.46981e-05	0.00323612
	MSI	MDM2	-0.712002	1.31224	2.51252e-05	0.00327745
	G:1q32.2	MIEN1	-0.950845	2.20523	2.5666e-05	0.00333317
	G:1q32.1 (MDM4 PIK3C2B ZC3H11A)	IKZF3	-0.598203	1.68343	2.6058e-05	0.00336917
	chr5:178322713-178323538(ZFP2)_HypMET	MET	-0.71653	2.53158	2.67281e-05	0.00342563
	chr9:86571047-86572027(C9orf64)_HypMET	MET	-0.71653	2.53158	2.67281e-05	0.00342563
	G:8q22.2 (PABPC1 UBR5)	MIEN1	-0.524864	1.21659	2.79616e-05	0.0035527
	L:17q11.2 (NF1 SUZ12)	ISL1	-0.332964	1.30433	2.79216e-05	0.0035527
	G:14q12 (FOXA1 NKX2-1 PSMA6)	TCAP	-0.524971	1.48851	2.82555e-05	0.00357457
	L:1p36.13	ISL1	-0.460054	1.80187	2.86774e-05	0.00359693
	L:1p36.13	ISL1	-0.460054	1.80187	2.86774e-05	0.00359693
	G:1q21.3	TFAP2C	-0.740037	2.18971	2.9025e-05	0.00362503
	L:10q26.3	MET	-0.420274	1.48379	2.98539e-05	0.00368157
	L:10q26.3	MET	-0.420274	1.48379	2.98539e-05	0.00368157
	L:10q26.3	MET	-0.420274	1.48379	2.98539e-05	0.00368157
	L:10p13	MET	-0.420016	1.48276	3.02129e-05	0.00369479
	L:10p13	MET	-0.420016	1.48276	3.02129e-05	0.00369479
	NF2_mut	SLC5A3	-0.602802	2.51153	3.06799e-05	0.00373633
	chr1:1476093-1476669(SSU72)_HypMET	SPDEF	-0.301515	1.20821	3.1509e-05	0.00382144
	chr8:41507516-41507868(NKX6-3)_HypMET	ABHD2	-0.632965	2.50359	3.23931e-05	0.0039125
	G:14q32.2 (AKT1 HSP90AA1 PPP2R5C)	PNMT	-0.555064	1.55801	3.33492e-05	0.00401147
	G:1q21.2 (PIP5K1A SETDB1)	TFAP2C	-0.526225	1.55533	3.43435e-05	0.00411421
	ARID1B_mut	PAX8	-0.599338	1.7813	3.49261e-05	0.004167
	G:22q11.21	MIEN1	-0.670762	1.55232	3.54935e-05	0.00421755
	ASPM_mut	BMP7	-0.454774	1.93525	3.78259e-05	0.00447658
	chr3:50604905-50605359(C3orf18)_HypMET	BMP7	-0.343124	1.45973	3.94392e-05	0.00464876
	G:7p14.3	GRB7	-0.519908	1.64096	4.03631e-05	0.00473863
	G:17q12 (CDK12 ERBB2 MED24)	TFAP2C	-0.46947	1.38586	4.14101e-05	0.00482297
	G:20q13.2 (ARFGAP1 GNAS)	PNMT	-0.379919	1.06488	4.13258e-05	0.00482297
	G:7q11.23	ERBB2	-1.34499	2.46353	4.25433e-05	0.00487752
	chr4:5709985-5710495(EVC2)_HypMET	ATP6V0E1	-0.610846	1.53583	4.24776e-05	0.00487752
	chr5:179243545-179244453(SQSTM1)_HypMET	ATP6V0E1	-0.610846	1.53583	4.24776e-05	0.00487752
	chr8:79428433-79428754(PKIA)_HypMET	JUP	-0.369798	1.32504	4.20487e-05	0.00487752
	L:14q13.1	ABHD2	-0.444657	1.75499	4.48384e-05	0.00512065
	G:22q11.21	TCAP	-0.541385	1.53031	4.50957e-05	0.00513007
	chr8:11058624-11058844(XKR6)_HypMET	MDM2	-0.45838	0.841502	4.54098e-05	0.00514586
	G:7q22.1	PNMT	-0.515409	1.4433	4.76118e-05	0.00537463
	G:7q21.13 (AKAP9)	TCAP	-0.393087	1.11066	4.80183e-05	0.00539976
	G:7q11.23	IKZF3	-0.871711	2.44293	4.88866e-05	0.00547642
	G:1q32.1 (MDM4 PIK3C2B ZC3H11A)	GRB7	-0.513666	1.61885	5.05342e-05	0.00560367
	L:1p36.11	C17orf82	-0.547738	1.90124	5.07863e-05	0.00560367
	L:1p35.3	C17orf82	-0.547738	1.90124	5.07863e-05	0.00560367
	G:2p24.3 (MYCN)	C17orf82	-0.501988	1.74252	5.04321e-05	0.00560367
	chr1:121260857-121261525(LOC647121)_HypMET	ATP6V0E1	-0.693391	1.74126	5.10323e-05	0.00560973
	G:20q13.11 (STK4)	GRB7	-0.384889	1.21283	5.16211e-05	0.00563806
	chr11:8615397-8615889(STK33)_HypMET	ATP6V0E1	-0.384503	0.965491	5.16742e-05	0.00563806
	L:10p12.1	MET	-0.388166	1.36523	5.30397e-05	0.00574434
	chr6:105584148-105585621(BVES)_HypMET	GRB7	-0.414766	1.30677	5.2869e-05	0.00574434
	G:11q13.2	ERBB2	-0.827691	1.51365	5.3976e-05	0.00582424
	G:8q22.2 (PABPC1 UBR5)	TCAP	-0.411798	1.16176	6.04469e-05	0.00649859
	L:17q11.1	ISL1	-0.410079	1.5979	6.24053e-05	0.00668466
	G:1q32.1 (MDM4 PIK3C2B ZC3H11A)	PNMT	-0.570769	1.59518	6.41269e-05	0.00684409
	G:Xq28 (F8 HCFC1 RPL10)	SPDEF	-0.60202	2.40092	6.47452e-05	0.0068802
	Central Nervous System	HIF1A	-0.222351	1.12162	6.49341e-05	0.0068802
	CDH1_mut	FOXA1	-1.02483	2.39606	6.68691e-05	0.00705974
	G:14q21.3 (GNG2 SOS2)	ERBB2	-0.772151	1.40971	6.96516e-05	0.00732715
	L:1p32.3	C17orf82	-0.689512	2.38818	7.04534e-05	0.00738502
	G:8p12 (FGFR1 WHSC1L1)	PNMT	-0.503415	1.40577	7.27992e-05	0.00755002
	G:14q11.2 (CHD8)	PNMT	-0.74195	2.07195	7.23838e-05	0.00755002
	chr3:139258152-139258731(RBP1)_HypMET	CCND2	-0.369338	0.883903	7.25689e-05	0.00755002
	L:17q24.3 (SOX9)	CTNNB1	-1.14843	2.38126	7.3755e-05	0.00762221
	G:8p12 (FGFR1 WHSC1L1)	GRB7	-0.44641	1.40324	7.48888e-05	0.00771223
	G:1q32.2	SPDEF	-0.518778	2.0669	7.52169e-05	0.00771233
	L:14q32.32	IRF4	-0.510559	1.48197	7.56781e-05	0.00771233
	chr16:68676450-68676843(CDH3)_HypMET	SPDEF	-0.320779	1.27801	7.54778e-05	0.00771233
	G:20q13.12	FOXA1	-0.506709	1.18367	7.62128e-05	0.00771326
	chr7:27195601-27196567(HOXA7)_HypMET	ATP6V0E1	-0.430941	1.07934	7.60399e-05	0.00771326
	L:7q31.31 (POT1)	SPDEF	-0.270575	1.07777	7.7794e-05	0.00784624
	L:19q13.43	ISL1	-0.609381	2.3708	7.90234e-05	0.00791583
	G:8p12 (FGFR1 WHSC1L1)	MIEN1	-0.607561	1.39866	7.88205e-05	0.00791583
	L:1p22.1	PGAP3	-0.752692	2.05351	8.32517e-05	0.00831101
	G:1q21.2 (PIP5K1A SETDB1)	BMP7	-0.347492	1.47082	8.51312e-05	0.00844122
	chr6:110679417-110679833(C6orf186)_HypMET	GRB7	-0.324187	1.01819	8.505e-05	0.00844122
	G:1q21.3	MIEN1	-0.888908	2.04472	8.89618e-05	0.00879134
	MED23_mut	SLC5A3	-0.567953	2.34941	9.09408e-05	0.00895675
	G:13q12.13 (FLT3 WASF3)	SPDEF	-0.59019	2.34837	9.15635e-05	0.00898792
	G:8q24.13	PNMT	-0.34738	0.96854	9.21393e-05	0.00900179
	L:3q11.1	GATA3	-0.603546	2.03981	9.23181e-05	0.00900179
	G:11q13.5	ERBB2	-0.802067	1.46144	9.39561e-05	0.00913116
	LARP4B_mut	TP53	0.837711	1.82422	9.76455e-05	0.0094313
	chr8:144659745-144660635(NAPRT1)_HypMET	MYCN	-0.353262	0.854484	9.7687e-05	0.0094313
	G:6p12.3 (MCM3)	TCAP	-0.647883	1.82179	9.96439e-05	0.00958868
	chr17:42092143-42092432(TMEM101)_HypMET	FOXA1	-1.00065	2.33316	0.000101123	0.00969925
	chr1:42127380-42128632(HIVEP3)_HypMET	TFAP2C	-0.468855	1.37589	0.000101509	0.00970456
	MAP3K1_mut	SPDEF	-0.586125	2.3304	0.00010296	0.00981127
	chr1:143912736-143916156(FAM72D)_HypMET	JUP	-0.337807	1.20324	0.00010355	0.00983559
	TP53BP1_mut	SLC5A3	-0.563125	2.32722	0.000105108	0.00991904
	chr8:61626645-61627074(CHD7)_HypMET	CTNNB1	-0.977551	2.02219	0.000105368	0.00991904
	Esophagus	GRB7	-0.312807	0.981063	0.000105443	0.00991904
	G:1q32.1 (MDM4 PIK3C2B ZC3H11A)	PGAP3	-0.566679	1.54347	0.000106997	0.01
	L:1p34.3	C17orf82	-0.672847	2.32401	0.000107326	0.01
	L:1p33	C17orf82	-0.672847	2.32401	0.000107326	0.01
	CHD9_mut	CTNNB1	-0.745696	1.5423	0.000108235	0.0100211
	G:20q13.11 (STK4)	TCAP	-0.411737	1.15716	0.000107983	0.0100211
	ASPM_mut	MDM2	-0.992091	1.81079	0.00010922	0.010068
	BCOR_mut	HIF1A	0.36008	1.8101	0.000109851	0.010068
	G:1q25.3	MIEN1	-0.78789	1.80981	0.000110113	0.010068
	G:1q25.3 (DHX9)	MIEN1	-0.78789	1.80981	0.000110113	0.010068
	chr6:85472702-85474132(TBX18)_HypMET	ATP6V0E1	-0.547247	1.36718	0.00011173	0.0101841
	G:17q12 (CDK12 ERBB2 MED24)	SPDEF	-0.327439	1.30111	0.000112596	0.0101961
	G:17q25.1	SPDEF	-0.582908	2.3162	0.000112904	0.0101961
	G:2p24.1	SPDEF	-0.582908	2.3162	0.000112904	0.0101961
	G:20q13.13	PNMT	-0.400529	1.11515	0.000114156	0.0102775
	FAT2_mut	GNAS	-0.401712	2.00875	0.000116486	0.0104552
	MLLT4_mut	CTNNB1	-1.11773	2.31057	0.000117101	0.0104678
	G:13q22.1	TRIM8	-0.567118	2.00777	0.000117339	0.0104678
	G:1q22	MAF	-0.492277	1.64692	0.000121756	0.0108217
	L:1p36.12	ISL1	-0.394387	1.52998	0.000122043	0.0108217
	G:8p12 (FGFR1 WHSC1L1)	IKZF3	-0.487127	1.35671	0.000125316	0.0110784
	G:1q22	IKZF3	-0.589273	1.64093	0.000128516	0.0113271
	G:20q13.13	JUP	-0.310919	1.10585	0.000129322	0.0113641
	G:1q21.3	PNMT	-0.716726	1.99379	0.000130172	0.0114046
	G:14q12 (FOXA1 NKX2-1 PSMA6)	MIEN1	-0.589616	1.35284	0.000130724	0.0114189
	chr17:43339124-43339832(LOC100133991 MAP3K14 C17orf46)_HypMET	HNF1B	-1.04337	2.29299	0.00013116	0.011423
	G:20q11.21 (ASXL1)	ERBB2	-0.557368	1.01326	0.000132909	0.011541
	Haematopoietic and Lymphoid	ARRDC3	0.38228	1.6352	0.000135328	0.0117164
	G:20q13.2 (ARFGAP1 GNAS)	PGAP3	-0.362594	0.985945	0.000138174	0.0119276
	L:12p13.31	SPDEF	-0.575063	2.28169	0.000141036	0.0121036
	chr15:40544352-40545512(PAK6 C15orf56)_HypMET	ATP6V0E1	-0.607421	1.51521	0.000140834	0.0121036
	chr6:110679417-110679833(C6orf186)_HypMET	TCAP	-0.350745	0.983961	0.000142308	0.0121771
	G:14q12 (FOXA1 NKX2-1 PSMA6)	IKZF3	-0.483062	1.34419	0.000143646	0.0122558
	chr9:35756948-35757339(MSMP)_HypMET	ATP6V0E1	-0.652824	1.62822	0.000144073	0.0122566
	ASPM_mut	RNFT1	-0.346345	1.77628	0.000145273	0.012323
	G:8q21.12	GRB7	-0.390088	1.22055	0.000151168	0.0127861
	L:1p36.11	ABHD2	-0.452191	1.7704	0.000152442	0.01282
	L:1p35.3	ABHD2	-0.452191	1.7704	0.000152442	0.01282
	L:6p21.33	AP4S1	-1.07299	2.26404	0.000157889	0.0130905
	L:6p21.33	AP4S1	-1.07299	2.26404	0.000157889	0.0130905
	L:6p21.33	AP4S1	-1.07299	2.26404	0.000157889	0.0130905
	G:1q32.2	FOXA1	-0.846809	1.96881	0.000156505	0.0130905
	G:22q11.21	PGAP3	-0.519644	1.41179	0.000157142	0.0130905
	G:14q32.2 (AKT1 HSP90AA1 PPP2R5C)	TCAP	-0.503154	1.41048	0.000159271	0.0131679
	G:8q22.2 (PABPC1 UBR5)	ERBB2	-0.600253	1.0899	0.000159862	0.0131797
	G:8q24.21 (MYC)	TFAP2C	-0.267957	0.783923	0.000162194	0.0133096
	L:13q14.2 (RB1)	CCDC62	-0.246891	1.16716	0.000162345	0.0133096
	G:9q34.3 (NOTCH1)	GATA3	-0.670222	2.25647	0.000165697	0.0135466
	G:20q13.12	TCAP	-0.400929	1.12358	0.000166544	0.0135779
	G:20q13.2 (ARFGAP1 GNAS)	TFAP2C	-0.332395	0.972158	0.000169454	0.0137769
	L:14q11.2	MET	-0.380411	1.32765	0.000171768	0.01385
	L:14q11.2	MET	-0.380411	1.32765	0.000171768	0.01385
	Esophagus	TCAP	-0.338775	0.949224	0.000171312	0.01385
	G:20q13.12	GRB7	-0.358494	1.12071	0.00017276	0.0138918
	chr19:22018594-22018827(ZNF43)_HypMET	JUP	-0.315566	1.1202	0.000173897	0.013945
	CASP8_mut	ATP6V0E1	-0.703752	1.75295	0.000175776	0.0140573
	G:3q26.33 (SOX2)	ATP6V0E1	-0.448971	1.11822	0.000178326	0.0142225
	chr5:101632049-101632373(SLCO4C1)_HypMET	ATP6V0E1	-0.344142	0.856909	0.000185492	0.0147364
	chr8:22422534-22423702(SORBS3)_HypMET	FOXA1	-0.751865	1.7461	0.000185833	0.0147364
	Peripheral Nervous System	IRS2	-0.738213	1.74581	0.000186276	0.0147364
	chr13:96296143-96297059(DZIP1)_HypMET	JUP	-0.313966	1.11394	0.000188309	0.0148173
	chr19:37957726-37958390(ZNF569)_HypMET	MDM2	-0.530583	0.964979	0.000188302	0.0148173
	APC_mut	JUP	-0.313624	1.1126	0.00019153	0.0149109
	L:6p21.33	PGAP3	-0.823282	2.23386	0.000191233	0.0149109
	L:6p21.33	PGAP3	-0.823282	2.23386	0.000191233	0.0149109
	L:6p21.33	PGAP3	-0.823282	2.23386	0.000191233	0.0149109
	G:7q21.13 (AKAP9)	PNMT	-0.364142	1.01001	0.000203546	0.0158044
	chr5:180017099-180019062(SCGB3A1)_HypMET	TFAP2C	-0.427506	1.24881	0.000204148	0.0158093
	G:1q21.2 (PIP5K1A SETDB1)	C17orf82	-0.40273	1.38508	0.000206158	0.015923
	G:8q24.13	TCAP	-0.327467	0.916395	0.000207339	0.0159722
	G:1q42.13 (ARID4B FH)	FOXA1	-0.635232	1.47412	0.000208636	0.01603
	L:11p13	TBX2	-0.558754	1.92628	0.000213352	0.0163496
	chr16:68676450-68676843(CDH3)_HypMET	TFAP2C	-0.407573	1.19013	0.000216359	0.0165368
	G:3q26.1	IKZF3	-0.328812	0.912403	0.000220333	0.0167533
	G:3q26.1	IKZF3	-0.328812	0.912403	0.000220333	0.0167533
	G:8q24.13	IKZF3	-0.328754	0.912225	0.000220929	0.0167552
	chr6:6007387-6007797(NRN1)_HypMET	BMP7	-0.294887	1.24024	0.000224674	0.0169953
	G:1q21.2 (PIP5K1A SETDB1)	IKZF3	-0.495599	1.37489	0.000228453	0.0172368
	G:14q32.2 (AKT1 HSP90AA1 PPP2R5C)	GRB7	-0.440099	1.37315	0.000232459	0.017494
	chr7:87256958-87258444(RUNDC3B ABCB1)_HypMET	PNMT	-0.360114	0.997727	0.000241156	0.0181021
	L:1p36.12	HNF1B	-0.665406	1.4563	0.000246808	0.0184791
	G:13q32.1 (ERCC5 ING1 IRS2 TFDP1)	TRIM8	-0.387817	1.36623	0.000249152	0.0186071
	CSDE1_mut	SLC5A3	-0.533007	2.19019	0.000251489	0.018734
	G:14q32.2 (AKT1 HSP90AA1 PPP2R5C)	ERBB2	-0.753302	1.3636	0.000255785	0.0190058
	L:10q11.21 (RET)	MET	-0.490063	1.70584	0.000256893	0.0190399
	G:20q13.2 (ARFGAP1 GNAS)	TCAP	-0.337602	0.943415	0.000257612	0.0190451
	BCOR_mut	CTNNB1	-0.827687	1.70185	0.000265203	0.0195571
	FAM123B_mut	HIF1A	0.436111	2.17948	0.000268809	0.0197733
	G:1q32.2	IKZF3	-0.682745	1.89185	0.000273198	0.0200459
	G:8q22.2 (PABPC1 UBR5)	GRB7	-0.335075	1.04394	0.000290979	0.0212973
	L:17p13.1 (CHD3 GPS2 TP53)	IRF4	-0.333018	0.958111	0.000291787	0.0213033
	L:1p31.1	ISL1	-0.372513	1.43676	0.000296273	0.0215772
	G:20q13.13	GRB7	-0.334599	1.04231	0.000297111	0.0215847
	G:20q13.12	PGAP3	-0.39811	1.07706	0.000299036	0.0216709
	L:17p13.2	ISL1	-0.301141	1.16134	0.000301954	0.0217215
	L:17p13.2	ISL1	-0.301141	1.16134	0.000301954	0.0217215
	L:17p13.2	ISL1	-0.301141	1.16134	0.000301954	0.0217215
	G:8q22.2 (PABPC1 UBR5)	PNMT	-0.375984	1.04009	0.000305696	0.021904
	G:1q32.1 (MDM4 PIK3C2B ZC3H11A)	ERBB2	-0.792726	1.43329	0.000305985	0.021904
	G:8q21.12	ERBB2	-0.64101	1.15886	0.000310654	0.0221841
	G:20q13.2 (ARFGAP1 GNAS)	BMP7	-0.22143	0.929223	0.000315756	0.0224938
	chr17:46673532-46674181(LOC404266)_HypMET	CTNNB1	-0.61811	1.26941	0.000318444	0.0226303
	chr1:42127380-42128632(HIVEP3)_HypMET	FOXA1	-0.547972	1.26799	0.000323176	0.0229111
	chr14:70345943-70346527(SMOC1)_HypMET	JUP	-0.34142	1.20705	0.000324206	0.0229288
	G:3q26.1	TCAP	-0.317649	0.886288	0.000326369	0.0229711
	G:3q26.1	TCAP	-0.317649	0.886288	0.000326369	0.0229711
	G:1q23.2 (SDHC)	IKZF3	-0.43519	1.20431	0.000334059	0.0234561
	SETD2_mut	CTNNB1	-1.04208	2.13901	0.000345008	0.0241671
	G:3q22.1	TCAP	-0.766469	2.13768	0.000347828	0.0243065
	G:7p14.3	IKZF3	-0.51267	1.41825	0.000351646	0.024515
	chr8:144659745-144660635(NAPRT1)_HypMET	ISL1	-0.202537	0.780285	0.000352697	0.02453
	G:8p12 (FGFR1 WHSC1L1)	PGAP3	-0.464926	1.25619	0.000365336	0.025349
	L:10p12.1	SUPT20H	0.394771	1.19496	0.000369869	0.025603
	BRCA2_mut	CTNNB1	-0.645536	1.32427	0.000377246	0.0260521
	L:21q11.2	ERBB2	-0.475258	0.858052	0.000381576	0.0262893
	chr19:37957726-37958390(ZNF569)_HypMET	JUP	-0.259138	0.915114	0.000385707	0.0265117
	chr19:57831599-57832250(ZNF543)_HypMET	JUP	-0.353796	1.24925	0.000392488	0.026852
	chr3:50604905-50605359(C3orf18)_HypMET	FOXA1	-0.540591	1.24934	0.000392113	0.026852
	G:20q13.11 (STK4)	ERBB2	-0.583952	1.05402	0.000396958	0.0270947
	G:11q13.2 (CCND1 CTTN)	ERBB2	-0.440964	0.795847	0.000403523	0.0274689
	L:1p36.13	C17orf82	-0.440923	1.50976	0.000405248	0.0274689
	L:1p36.13	C17orf82	-0.440923	1.50976	0.000405248	0.0274689
	chr10:102891010-102891794(TLX1NB TLX1)_HypMET	JUP	-0.287908	1.01625	0.000413661	0.0279745
	MLL_mut	SLC5A3	-0.341706	1.39948	0.000417688	0.0281819
	MED23_mut	ATP6V0E1	-0.849783	2.10451	0.000425646	0.0285875
	chr6:26250436-26250827(HIST1H2BH HIST1H3F)_HypMET	CCND3	-0.419143	1.31203	0.000425024	0.0285875
	G:11q13.2	GRB7	-0.422034	1.31158	0.000426906	0.0286066
	G:11q13.5	TCAP	-0.470539	1.31049	0.00043144	0.0288046
	G:9q34.3 (NOTCH1)	SPDEF	-0.533695	2.10213	0.000431824	0.0288046
	G:16q12.2 (MMP2)	MIEN1	-0.802086	1.82595	0.000434673	0.0289289
	chr19:58458686-58459219(ZNF256)_HypMET	JUP	-0.214381	0.756417	0.000439545	0.029187
	G:14q11.2 (CHD8)	IKZF3	-0.659378	1.82119	0.000449294	0.029767
	FXR1_mut	SLC5A3	-0.511278	2.09274	0.000457007	0.0301419
	G:8q24.13	ERBB2	-0.478856	0.86354	0.000456492	0.0301419
	G:8q23.3 (RAD21)	TFAP2C	-0.303549	0.88203	0.000459426	0.0301987
	chr4:122301567-122302290(QRFPR)_HypMET	PGAP3	-0.400463	1.08039	0.000459926	0.0301987
	L:2q37.2	ABHD2	-0.537826	2.09044	0.000463377	0.0303574
	MED23_mut	TCAP	-0.750495	2.08911	0.000467111	0.0305339
	G:8q24.13	TFAP2C	-0.296582	0.861668	0.000469139	0.0305983
	CUL2_mut	MDM2	-1.15429	2.08671	0.000473897	0.0308272
	L:2q37.3	RNFT1	-0.272226	1.38539	0.000474749	0.0308272
	L:11p13	MYCN	-0.755698	1.80874	0.000489762	0.0317318
	L:19q13.32	ISL1	-0.422015	1.62226	0.000494494	0.0318976
	L:19q13.32	ISL1	-0.422015	1.62226	0.000494494	0.0318976
	CDH1_mut	SPDEF	-0.528241	2.07874	0.000497157	0.0319625
	LRPPRC_mut	MDM2	-0.763704	1.38018	0.000497678	0.0319625
	G:11q13.2 (CCND1 CTTN)	ATP6V0E1	-0.316182	0.782191	0.00050222	0.0321136
	chr14:70345943-70346527(SMOC1)_HypMET	IRS2	-0.496481	1.16656	0.000502202	0.0321136
	G:3q26.1	ERBB2	-0.475152	0.856271	0.000507486	0.0323096
	G:3q26.1	ERBB2	-0.475152	0.856271	0.000507486	0.0323096
	G:11q13.2	TCAP	-0.464877	1.29333	0.000509211	0.0323492
	Haematopoietic and Lymphoid	SUPT20H	-0.490656	1.48207	0.000511923	0.0324513
	L:21q22.3	PNMT	-0.652905	1.79988	0.000520606	0.0327892
	L:21q22.3	PNMT	-0.652905	1.79988	0.000520606	0.0327892
	L:21q22.3	PNMT	-0.652905	1.79988	0.000520606	0.0327892
	chr8:61626645-61627074(CHD7)_HypMET	MDM2	-0.99394	1.79538	0.000536984	0.0337483
	L:10p11.21 (CUL2)	SUPT20H	0.340714	1.02882	0.000538444	0.0337563
	G:20q13.12	JUP	-0.291929	1.02867	0.000539411	0.0337563
	G:1q21.3	TCAP	-0.644832	1.79318	0.00054515	0.0339706
	G:13q12.13 (FLT3 WASF3)	JUP	-0.585645	2.0635	0.000544621	0.0339706
	G:17q12	STARD3	-0.515927	1.60837	0.000550101	0.0342065
	L:21q22.13	ERBB2	-0.817362	1.47209	0.000556459	0.0345287
	MAP3K1_mut	GNAS	-0.41588	2.05833	0.00056166	0.0347281
	MYH11_mut	MDM2	-0.814541	1.47089	0.000562039	0.0347281
	G:1q25.3	SPDEF	-0.407423	1.60171	0.000578772	0.0354135
	G:1q25.3 (DHX9)	SPDEF	-0.407423	1.60171	0.000578772	0.0354135
	L:1p13.2 (ATP1A1 CSDE1 NRAS)	STARD3	-0.43746	1.36329	0.000579303	0.0354135
	L:21q22.3	MIEN1	-0.78503	1.78374	0.000581578	0.0354135
	L:21q22.3	MIEN1	-0.78503	1.78374	0.000581578	0.0354135
	L:21q22.3	MIEN1	-0.78503	1.78374	0.000581578	0.0354135
	chr4:122301567-122302290(QRFPR)_HypMET	STARD3	-0.340271	1.06041	0.000579789	0.0354135
	chr6:105584148-105585621(BVES)_HypMET	TCAP	-0.396526	1.10213	0.000588293	0.0357483
	G:8q11.23 (SOX17)	PNMT	-0.580425	1.59874	0.000592022	0.0359005
	chr22:24180491-24181666(DERL3)_HypMET	SUPT20H	0.364826	1.10089	0.000596418	0.0360925
	G:7q21.13 (AKAP9)	PGAP3	-0.344718	0.928282	0.000611546	0.0369318
	PIK3CA_mut	TP53	0.35194	0.757202	0.000618797	0.0370647
	G:20q13.2 (ARFGAP1 GNAS)	C17orf82	-0.258119	0.881419	0.000616477	0.0370647
	chr19:53073308-53074039(ZNF701)_HypMET	MDM2	-0.667535	1.20469	0.000617612	0.0370647
	chr7:27186927-27187692(HOXA6)_HypMET	CCND2	-0.510609	1.20502	0.000615562	0.0370647
	CDH1_mut	ERBB2	-1.134	2.04086	0.000623074	0.0372449
	G:20q13.11 (STK4)	IKZF3	-0.368466	1.01545	0.00063154	0.0376742
	G:8q11.23 (SOX17)	GRB7	-0.512358	1.58807	0.00064198	0.0382193
	L:1p36.12	TP53	0.627239	1.34897	0.000658281	0.0390963
	chr19:57831599-57832250(ZNF543)_HypMET	CCND2	-0.507929	1.19816	0.000659375	0.0390963
	G:7q31.1 (MET)	FOXA1	-0.494994	1.14004	0.000664982	0.0393493
	FAT2_mut	CTNNB1	-0.862574	1.76291	0.000670229	0.0394975
	chr1:57110663-57111337(PRKAA2)_HypMET	TP53	0.943179	2.02818	0.000671526	0.0394975
	chr10:64133789-64134420(ZNF365)_HypMET	TP53	0.943179	2.02818	0.000671526	0.0394975
	chr1:171810467-171811325(DNM3)_HypMET	TFAP2C	-0.301803	0.874768	0.000675253	0.0396374
	G:20q13.2 (ARFGAP1 GNAS)	IKZF3	-0.316943	0.872937	0.000692329	0.0405586
	G:20q11.21 (ASXL1)	PNMT	-0.325117	0.894592	0.000693844	0.0405664
	G:7q31.1 (MET)	BMP7	-0.271965	1.13542	0.000697976	0.0406845
	G:3q26.1	PNMT	-0.303082	0.833912	0.000700023	0.0406845
	G:3q26.1	PNMT	-0.303082	0.833912	0.000700023	0.0406845
	L:1p36.32 (RPL22)	ABHD2	-0.251126	0.973448	0.00070303	0.0407785
	L:19p13.3 (GNA11)	JUP	-0.357451	1.25721	0.000717991	0.0412388
	L:19p13.3	JUP	-0.357451	1.25721	0.000717991	0.0412388
	L:19p13.3	JUP	-0.357451	1.25721	0.000717991	0.0412388
	G:20p12.1 (CRNKL1 FOXA2)	TCAP	-0.350235	0.972255	0.000713329	0.0412388
	chr10:44879714-44882391(CXCL12)_HypMET	TP53	0.670656	1.44155	0.000716483	0.0412388
	chr1:150266476-150266689(MRPS21)_HypMET	JUP	-0.321859	1.13197	0.000723636	0.0414818
	G:1q21.2 (PIP5K1A SETDB1)	RNFT1	-0.247253	1.25474	0.000734856	0.0420429
	G:20q13.13	TFAP2C	-0.334503	0.96895	0.000742617	0.0424043
	G:20q13.13	TCAP	-0.349072	0.96876	0.000744333	0.0424197
	L:10p12.2	MET	-0.312453	1.08006	0.000749525	0.0426329
	G:1q32.2	GRB7	-0.563534	1.74482	0.00075737	0.0429957
	G:14q12 (FOXA1 NKX2-1 PSMA6)	PGAP3	-0.440204	1.18373	0.000761273	0.0431339
	CDH1_mut	PNMT	-0.72777	2.00088	0.00078812	0.044569
	G:20q11.21 (ASXL1)	TCAP	-0.318659	0.883953	0.000798806	0.0450865
	G:6q11.1	STARD3	-0.426539	1.32645	0.000803133	0.0452437
	G:9p13.3 (FANCG)	SPDEF	-0.508966	1.99659	0.000808086	0.0454355
	chr10:52499392-52500021(ASAH2B)_HypMET	JUP	-0.29306	1.02984	0.000821266	0.0460883
	L:11p13	ABHD2	-0.447301	1.7321	0.000824919	0.0462049
	G:13q12.13 (FLT3 WASF3)	PGAP3	-0.741393	1.99258	0.000827193	0.046244
	APC_mut	IRS2	-0.422993	0.990529	0.000846802	0.0471606
	F8_mut	HIF1A	0.348416	1.72829	0.000846195	0.0471606
	G:20q13.12	ERBB2	-0.551026	0.989648	0.000855542	0.0475571
	L:5q13.3	GRB7	-0.641665	1.98504	0.000864223	0.0478584
	L:1p32.3 (CDKN2C FAF1)	MAF	-0.354539	1.17107	0.0008627	0.0478584
	chr12:3862068-3862606(EFCAB4B)_HypMET	TFAP2C	-0.455244	1.31735	0.000869736	0.048073
	MSI	TP53	0.477123	1.02424	0.000874706	0.0482568
	G:7q22.1	ERBB2	-0.65111	1.1692	0.000878725	0.0483876
	chr10:11059442-11060524(CUGBP2)_HypMET	ABHD2	-0.444741	1.72139	0.000886108	0.0486117
	chr19:51069359-51069600(LRRC4B)_HypMET	ABHD2	-0.444741	1.72139	0.000886108	0.0486117
	L:6p25.2	ABHD2	-0.365658	1.41528	0.000887801	0.0486137
	G:8q24.13	GRB7	-0.264081	0.816787	0.000891837	0.0486532
	G:1q21.2 (PIP5K1A SETDB1)	MAF	-0.3737	1.2341	0.000891221	0.0486532
	G:11q13.2	FOXA1	-0.536666	1.23365	0.000894982	0.0487342
	NFE2L2_mut	SOX2	-0.739062	1.97547	0.000913482	0.0495247
	L:7q31.31 (POT1)	FOXA1	-0.390298	0.897062	0.000914561	0.0495247
	Large Intestine	JUP	-0.262866	0.923106	0.000912667	0.0495247
	chr1:181451311-181452049()_HypMET	CTNNB1	-0.310064	0.632359	0.000930699	0.0503058
	G:8q11.23 (SOX17)	MIEN1	-0.678859	1.53776	0.000935714	0.0503912
	chr1:171810467-171811325(DNM3)_HypMET	FOXA1	-0.370204	0.850762	0.000934096	0.0503912
	G:8q23.3 (RAD21)	PNMT	-0.302028	0.829315	0.000960126	0.0516112
	G:20q13.11 (STK4)	JUP	-0.279019	0.979495	0.000962596	0.0516494
	L:17p13.2	JUP	-0.300765	1.05575	0.0009746	0.051726
	L:17p13.2	JUP	-0.300765	1.05575	0.0009746	0.051726
	L:17p13.2	JUP	-0.300765	1.05575	0.0009746	0.051726
	G:20q13.12	IKZF3	-0.356115	0.978678	0.000971738	0.051726
	chr10:52499392-52500021(ASAH2B)_HypMET	MDM2	-0.564202	1.01526	0.00096713	0.051726
	chr8:11059011-11059242(XKR6)_HypMET	JUP	-0.300937	1.0564	0.000967819	0.051726
	G:1q32.2	PNMT	-0.621551	1.70646	0.000978506	0.0518396
	L:1p36.13	HNF1B	-0.645769	1.40054	0.000999982	0.0527868
	L:1p36.13	HNF1B	-0.645769	1.40054	0.000999982	0.0527868
	ZNF292_mut	MDM2	-0.848047	1.52546	0.00102463	0.0537015
	L:21q22.3	PGAP3	-0.633266	1.69963	0.00102372	0.0537015
	L:21q22.3	PGAP3	-0.633266	1.69963	0.00102372	0.0537015
	L:21q22.3	PGAP3	-0.633266	1.69963	0.00102372	0.0537015
	chr11:119293320-119293943(THY1)_HypMET	SUPT20H	0.273989	0.823845	0.00103448	0.0541212
	L:13q14.2	CCDC62	-0.246586	1.1517	0.0010426	0.0544491
	G:16q12.2 (MMP2)	PNMT	-0.618128	1.69633	0.00104626	0.0545433
	G:15q25.3 (BLM CRTC3 FANCI IDH2 NR2F2 PCSK6)	GNAS	-0.262796	1.2954	0.00105236	0.0547636
	chr20:42543097-42545137(TOX2)_HypMET	ARRDC3	0.15668	0.661272	0.00106005	0.0550665
	G:1q32.2	ERBB2	-0.942581	1.69025	0.00108901	0.0564709
	G:20q13.2 (ARFGAP1 GNAS)	GRB7	-0.271479	0.838539	0.00109912	0.0568945
	ARFGEF1_mut	HIF1A	0.280266	1.38783	0.00110724	0.0571074
	L:10q21.1	SUPT20H	0.402684	1.21026	0.00111043	0.0571074
	L:10q21.1	SUPT20H	0.402684	1.21026	0.00111043	0.0571074
	G:6p12.3 (MCM3)	STARD3	-0.488007	1.51443	0.00111102	0.0571074
	chr1:143912736-143916156(FAM72D)_HypMET	IRS2	-0.428905	1.0026	0.00111301	0.0571101
	BMPR2_mut	CTNNB1	-0.742911	1.51332	0.00112007	0.057172
	G:18q11.1	GRB7	-0.417185	1.28846	0.00111717	0.057172
	chr11:65408344-65408631(SIPA1)_HypMET	RNFT1	-0.254534	1.28818	0.00111985	0.057172
	G:18q11.1	TCAP	-0.465255	1.28777	0.00112384	0.057216
	chr4:122301567-122302290(QRFPR)_HypMET	IKZF3	-0.364817	1.00165	0.00112482	0.057216
	L:1p31.3 (JAK1)	C17orf82	-0.495217	1.68443	0.00113147	0.0574542
	chr16:68676450-68676843(CDH3)_HypMET	BMP7	-0.250267	1.04157	0.00113367	0.0574667
	L:10q11.22	SUPT20H	0.427333	1.28397	0.00116101	0.0583487
	L:10q11.23	SUPT20H	0.427333	1.28397	0.00116101	0.0583487
	L:10q11.23	SUPT20H	0.427333	1.28397	0.00116101	0.0583487
	G:1q21.2 (PIP5K1A SETDB1)	SPDEF	-0.308074	1.20572	0.00115748	0.0583487
	chr3:139258152-139258731(RBP1)_HypMET	MDM2	-0.399139	0.717416	0.00115409	0.0583487
	G:1q32.1 (MDM4 PIK3C2B ZC3H11A)	STARD3	-0.413685	1.28338	0.00116694	0.0585466
	LAMA2_mut	SOX2	-0.629266	1.67931	0.0011701	0.0586049
	G:8q21.12	STARD3	-0.334271	1.03687	0.00119146	0.0588967
	G:5p13.3 (IL7R)	HIF1A	-0.164402	0.81373	0.00118636	0.0588967
	L:17p11.2	ISL1	-0.26074	0.996638	0.00118872	0.0588967
	L:17p11.2	ISL1	-0.26074	0.996638	0.00118872	0.0588967
	L:17p11.2	ISL1	-0.26074	0.996638	0.00118872	0.0588967
	L:21q22.3	TCAP	-0.605835	1.67622	0.00119399	0.0588967
	L:21q22.3	TCAP	-0.605835	1.67622	0.00119399	0.0588967
	L:21q22.3	TCAP	-0.605835	1.67622	0.00119399	0.0588967
	chr7:27186927-27187692(HOXA6)_HypMET	MDM2	-0.63344	1.13835	0.00118641	0.0588967
	chr18:5543437-5544241(EPB41L3)_HypMET	JUP	-0.273655	0.959224	0.00121486	0.0598257
	ITSN1_mut	SLC5A3	-0.473291	1.92499	0.00121979	0.0599681
	G:7p14.3	MIEN1	-0.563868	1.27487	0.00125502	0.0612424
	G:7q22.1	MIEN1	-0.500992	1.13272	0.00125239	0.0612424
	L:1p13.2 (ATP1A1 CSDE1 NRAS)	TCAP	-0.460887	1.27476	0.00125615	0.0612424
	L:13q13.1	SUPT20H	0.398708	1.19741	0.0012486	0.0612424
	chr1:42127380-42128632(HIVEP3)_HypMET	BMP7	-0.272302	1.13253	0.00125467	0.0612424
	G:20q13.13	PGAP3	-0.344681	0.923792	0.00127389	0.0620042
	G:1q32.1 (MDM4 PIK3C2B ZC3H11A)	TFAP2C	-0.439323	1.26779	0.00133299	0.0646664
	chr11:119293320-119293943(THY1)_HypMET	SPDEF	-0.205886	0.805055	0.00133294	0.0646664
	L:1p36.32 (RPL22)	ISL1	-0.240552	0.91871	0.00135205	0.0653751
	L:1p22.1	STARD3	-0.534735	1.65736	0.00135	0.0653751
	L:13q12.3	SUPT20H	0.374557	1.12427	0.00135803	0.0655562
	G:8q21.12	PGAP3	-0.382171	1.02381	0.00136711	0.0658862
	L:6p21.33	MIEN1	-0.841853	1.90214	0.00138782	0.0665564
	L:6p21.33	MIEN1	-0.841853	1.90214	0.00138782	0.0665564
	L:6p21.33	MIEN1	-0.841853	1.90214	0.00138782	0.0665564
	G:7q31.1 (MET)	PNMT	-0.389938	1.06815	0.00139018	0.0665609
	SACS_mut	MDM2	-0.756853	1.35872	0.00139476	0.0666712
	L:7q32.2	ABHD2	-0.427714	1.65053	0.00141102	0.067339
	AKAP9_mut	MDM2	-0.824818	1.48056	0.0014207	0.0674719
	CTNND1_mut	MDM2	-1.05754	1.89832	0.00141793	0.0674719
	G:16q12.2 (MMP2)	IKZF3	-0.601678	1.6495	0.00142045	0.0674719
	L:7q31.1	ATP6V0E1	-0.41494	1.01959	0.00142875	0.0675563
	G:20q11.21 (ASXL1)	GRB7	-0.27215	0.839206	0.00142529	0.0675563
	Large Intestine	IRS2	-0.37977	0.886318	0.00142938	0.0675563
	G:14q12 (FOXA1 NKX2-1 PSMA6)	ERBB2	-0.62425	1.11735	0.00145051	0.0684443
	B2M_mut	CTNNB1	-0.80926	1.64569	0.00145578	0.068473
	L:11p12 (EXT2)	STARD3	-0.315765	0.978217	0.00145384	0.068473
	G:22q11.21	IKZF3	-0.430088	1.17879	0.00147736	0.0693767
	G:17q25.1	MIEN1	-0.836889	1.89011	0.0014848	0.0695037
	G:2p24.1	MIEN1	-0.836889	1.89011	0.0014848	0.0695037
	F8_mut	GNAS	-0.333541	1.64032	0.00150704	0.0702225
	G:17q22 (CLTC PPM1D)	BMP7	-0.301702	1.25334	0.00150628	0.0702225
	L:14q11.2	ABHD2	-0.288581	1.11314	0.00150972	0.0702225
	L:14q11.2	ABHD2	-0.288581	1.11314	0.00150972	0.0702225
	chr1:57110663-57111337(PRKAA2)_HypMET	MDM2	-1.05088	1.8855	0.00152359	0.0706435
	chr10:64133789-64134420(ZNF365)_HypMET	MDM2	-1.05088	1.8855	0.00152359	0.0706435
	G:1q23.2 (SDHC)	MAF	-0.321398	1.05763	0.00154406	0.0714798
	L:18p11.32	GNAS	-0.169317	0.83253	0.00155097	0.0716863
	G:1q32.2	TCAP	-0.592144	1.63557	0.00155383	0.0717059
	C15orf55_mut	CDKN1A	0.424269	1.88007	0.00157045	0.0718028
	WHSC1L1_mut	MDM2	-1.04842	1.88076	0.00156439	0.0718028
	G:1q25.3	FOXA1	-0.640309	1.46657	0.00157061	0.0718028
	G:1q25.3 (DHX9)	FOXA1	-0.640309	1.46657	0.00157061	0.0718028
	G:22q11.21	GRB7	-0.380454	1.17248	0.00156336	0.0718028
	chr4:122301567-122302290(QRFPR)_HypMET	MIEN1	-0.430371	0.971678	0.00156051	0.0718028
	G:20p12.1 (CRNKL1 FOXA2)	PNMT	-0.330877	0.905645	0.001574	0.0718459
	G:16q11.2 (CHD9 CYLD)	PNMT	-0.49055	1.34264	0.00158194	0.0720961
	NRAS_mut	MEF2C	-0.361709	1.17021	0.00159547	0.0723832
	L:7q22.3	ABHD2	-0.486872	1.87735	0.00159448	0.0723832
	L:1p22.1	TBX2	-0.479443	1.63143	0.00159564	0.0723832
	G:22q11.21	STARD3	-0.377894	1.16997	0.0015988	0.0724148
	BRAF_mut	CTNNB1	-0.544204	1.10594	0.00161607	0.0728266
	L:21q22.3	IKZF3	-0.594634	1.6288	0.00162278	0.0728266
	L:21q22.3	IKZF3	-0.594634	1.6288	0.00162278	0.0728266
	L:21q22.3	IKZF3	-0.594634	1.6288	0.00162278	0.0728266
	chr1:1476093-1476669(SSU72)_HypMET	TFAP2C	-0.313454	0.903446	0.00161454	0.0728266
	Esophagus	SOX2	-0.296798	0.790407	0.00161934	0.0728266
	G:7q21.13 (AKAP9)	GRB7	-0.275544	0.848809	0.0016701	0.0748356
	chr7:22539545-22540022(MGC87042)_HypMET	SUPT20H	0.367523	1.10164	0.00168298	0.075298
	L:1p36.13	ABHD2	-0.345843	1.33297	0.00170554	0.0760755
	L:1p36.13	ABHD2	-0.345843	1.33297	0.00170554	0.0760755
	L:19p13.3 (GNA11)	STARD3	-0.375291	1.16134	0.00172663	0.0766666
	L:19p13.3	STARD3	-0.375291	1.16134	0.00172663	0.0766666
	L:19p13.3	STARD3	-0.375291	1.16134	0.00172663	0.0766666
	G:20q13.11 (STK4)	MIEN1	-0.411109	0.927557	0.00173511	0.0766951
	L:14q11.2	STARD3	-0.354993	1.0985	0.00173329	0.0766951
	L:14q11.2	STARD3	-0.354993	1.0985	0.00173329	0.0766951
	G:16q12.2 (MMP2)	TCAP	-0.586207	1.618	0.00173862	0.0767344
	G:20q13.2 (ARFGAP1 GNAS)	C17orf64	-0.137975	0.802099	0.00176705	0.0778721
	L:10p13	SUPT20H	0.365556	1.09532	0.00178575	0.077969
	L:10p13	SUPT20H	0.365556	1.09532	0.00178575	0.077969
	G:8q24.13	MIEN1	-0.339604	0.76608	0.00178784	0.077969
	L:21q22.3	JUP	-0.461657	1.61425	0.00178066	0.077969
	L:21q22.3	JUP	-0.461657	1.61425	0.00178066	0.077969
	L:21q22.3	JUP	-0.461657	1.61425	0.00178066	0.077969
	chr1:181451311-181452049()_HypMET	ATP6V0E1	-0.242762	0.595681	0.00177672	0.077969
	G:6p12.3 (MCM3)	PGAP3	-0.541036	1.4468	0.00180787	0.0786087
	G:6q11.1	MIEN1	-0.545981	1.23154	0.00180779	0.0786087
	G:1q25.3	IKZF3	-0.528122	1.44553	0.00182421	0.0790848
	G:1q25.3 (DHX9)	IKZF3	-0.528122	1.44553	0.00182421	0.0790848
	L:Xq13.3 (ATRX)	TBX2	-0.160089	0.544258	0.00183387	0.0793867
	G:8q22.2 (PABPC1 UBR5)	IKZF3	-0.325849	0.891818	0.0018455	0.0797723
	G:14q11.2 (CHD8)	MIEN1	-0.711734	1.60497	0.00188873	0.0814011
	chr3:139258152-139258731(RBP1)_HypMET	JUP	-0.19593	0.68484	0.00188755	0.0814011
	CDH1_mut	TCAP	-0.669191	1.84602	0.00189648	0.081496
	L:10q23.2 (BMPR1A FAS PTEN)	MET	-0.251051	0.862647	0.00189428	0.081496
	chr8:11058624-11058844(XKR6)_HypMET	TP53	0.296293	0.632881	0.00190161	0.0815968
	ARID1A_mut	CDKN1A	0.175682	0.777507	0.00191796	0.0820803
	ARID4B_mut	SLC5A3	-0.395149	1.6025	0.00191847	0.0820803
	MSI	IFNB1	-0.124983	0.95067	0.00195453	0.0835012
	chr6:26250436-26250827(HIST1H2BH HIST1H3F)_HypMET	HNF1B	-0.53106	1.14678	0.00196409	0.0837877
	ACVR2A_mut	IFNB1	-0.150615	1.14553	0.00198578	0.0845903
	chr8:67344497-67344989(RRS1)_HypMET	GRB7	-0.207112	0.637288	0.00199154	0.0847128
	chr18:77905297-77905566(LOC100130522)_HypMET	MYCN	-0.291634	0.691722	0.00199482	0.0847295
	G:3q26.1	GRB7	-0.246224	0.75761	0.0020017	0.0847763
	G:3q26.1	GRB7	-0.246224	0.75761	0.0020017	0.0847763
	G:7q22.1	ATP6V0E1	-0.441583	1.08269	0.00200913	0.0847926
	L:6p24.2	ABHD2	-0.316358	1.218	0.00202231	0.0847926
	L:6p22.3	ABHD2	-0.316358	1.218	0.00202231	0.0847926
	L:6p22.2 (HIST1H3B)	ABHD2	-0.316358	1.218	0.00202231	0.0847926
	L:6p22.1	ABHD2	-0.316358	1.218	0.00202231	0.0847926
	G:14q11.2 (CHD8)	TCAP	-0.578168	1.59428	0.00202067	0.0847926
	chr18:47087879-47088528(LIPG)_HypMET	SUPT20H	0.406937	1.21837	0.00201616	0.0847926
	chr18:77905297-77905566(LOC100130522)_HypMET	MET	-0.200966	0.690223	0.0020388	0.085362
	L:7q31.1	ERBB2	-0.550827	0.983693	0.00206862	0.0857148
	G:1q25.3	TFAP2C	-0.496152	1.42776	0.00206731	0.0857148
	G:1q25.3 (DHX9)	TFAP2C	-0.496152	1.42776	0.00206731	0.0857148
	G:17q22 (CLTC PPM1D)	C17orf82	-0.358695	1.21536	0.00206686	0.0857148
	L:17p13.1	IRF4	-0.320835	0.911429	0.00207351	0.0857148
	L:17p13.1	IRF4	-0.320835	0.911429	0.00207351	0.0857148
	G:14q12 (FOXA1 NKX2-1 PSMA6)	STARD3	-0.349411	1.08004	0.00205918	0.0857148
	chr21:47602431-47602740(C21orf56)_HypMET	ISL1	-0.231603	0.882146	0.00206059	0.0857148
	chr3:99594969-99595215(C3orf26 FILIP1L MIR548G)_HypMET	SPDEF	-0.154525	0.602532	0.00206363	0.0857148
	G:1q21.3	CCND2	-0.678961	1.58982	0.00207818	0.0857195
	chr10:102891010-102891794(TLX1NB TLX1)_HypMET	IRS2	-0.378546	0.881343	0.00207946	0.0857195
	G:20q13.2 (ARFGAP1 GNAS)	MIEN1	-0.350194	0.789196	0.00208281	0.0857371
	L:14q11.2	PGAP3	-0.403104	1.07685	0.00212097	0.0870634
	L:14q11.2	PGAP3	-0.403104	1.07685	0.00212097	0.0870634
	ATR_mut	CCND3	-0.511903	1.58581	0.0021312	0.0873612
	CDH1_mut	STARD3	-0.58875	1.81908	0.00219776	0.0879678
	CTNNB1_mut	MDM2	-0.633348	1.13367	0.0022032	0.0879678
	STK11_mut	MDM2	-0.79302	1.41954	0.00218973	0.0879678
	L:19p12	STARD3	-0.391133	1.20854	0.00218594	0.0879678
	L:19p12	STARD3	-0.391133	1.20854	0.00218594	0.0879678
	L:10p11.21 (CUL2)	MET	-0.263842	0.90571	0.00220753	0.0879678
	G:7q36.1 (RHEB)	C17orf82	-0.334937	1.13444	0.00218843	0.0879678
	L:17q21.2	STARD3	-0.588777	1.81917	0.00219669	0.0879678
	chr1:10755226-10755521(CASZ1)_HypMET	MET	-0.529578	1.8179	0.00221193	0.0879678
	chr1:143912736-143916156(FAM72D)_HypMET	CCND2	-0.401887	0.940778	0.00217038	0.0879678
	chr1:145472980-145474702(ANKRD34A)_HypMET	MET	-0.529578	1.8179	0.00221193	0.0879678
	chr1:21996161-21996409(RAP1GAP)_HypMET	MET	-0.529578	1.8179	0.00221193	0.0879678
	chr10:94351356-94351615(KIF11)_HypMET	MET	-0.529578	1.8179	0.00221193	0.0879678
	chr2:219646432-219647181(CYP27A1)_HypMET	MET	-0.529578	1.8179	0.00221193	0.0879678
	chr3:119298284-119298983(ADPRH)_HypMET	MET	-0.529578	1.8179	0.00221193	0.0879678
	chr3:125075915-125076481(ZNF148)_HypMET	MET	-0.529578	1.8179	0.00221193	0.0879678
	chr3:187456250-187456580(BCL6)_HypMET	MET	-0.529578	1.8179	0.00221193	0.0879678
	chr4:57371582-57372022(ARL9)_HypMET	MET	-0.529578	1.8179	0.00221193	0.0879678
	chr6:105584148-105585621(BVES)_HypMET	ATP6V0E1	-0.399191	0.978222	0.0021868	0.0879678
	chr6:3227025-3229688(TUBB2B)_HypMET	MET	-0.529578	1.8179	0.00221193	0.0879678
	chr7:87256958-87258444(RUNDC3B ABCB1)_HypMET	TCAP	-0.299657	0.825831	0.00220571	0.0879678
	chr9:98783216-98784364(NCRNA00092)_HypMET	MET	-0.529578	1.8179	0.00221193	0.0879678
	G:3q27.1	SPDEF	-0.290534	1.13231	0.00222962	0.0880746
	G:17q25.1	IKZF3	-0.664531	1.81657	0.00222805	0.0880746
	G:2p24.1	IKZF3	-0.664531	1.81657	0.00222805	0.0880746
	L:14q32.12	ABHD2	-0.313476	1.20615	0.00222914	0.0880746
	L:14q32.12	ABHD2	-0.313476	1.20615	0.00222914	0.0880746
	G:17q22 (CLTC PPM1D)	TBX2	-0.3548	1.20462	0.00225723	0.0890455
	G:20q13.12	BMP7	-0.217999	0.903247	0.00226767	0.0893371
	MED23_mut	PGAP3	-0.67896	1.81297	0.00227202	0.0893886
	C15orf55_mut	HIF1A	0.367684	1.81229	0.00228043	0.0895991
	chr19:58011124-58011743(ZNF773)_HypMET	CCND2	-0.482424	1.1289	0.00229684	0.0901233
	B2M_mut	MDM2	-0.87926	1.5734	0.00230338	0.0902591
	L:1p22.1	TCAP	-0.570955	1.57305	0.00230845	0.0903375
	L:4q28.3 (PCDH18)	MAF	-0.265553	0.871581	0.00232196	0.090745
	chr4:122301567-122302290(QRFPR)_HypMET	ERBB2	-0.523192	0.933605	0.00234052	0.0913486
	L:17p13.1 (CHD3 GPS2 TP53)	MAF	-0.243517	0.7992	0.00234745	0.0914974
	chr6:6007387-6007797(NRN1)_HypMET	FOXA1	-0.44415	1.01466	0.00235187	0.0915481
	G:20q13.11 (STK4)	PGAP3	-0.337008	0.899673	0.00235766	0.091652
	G:8q21.12	FOXA1	-0.424838	0.970513	0.00236391	0.0917737
	KRAS_mut	MDM2	-0.332128	0.594227	0.00236737	0.0917863
	L:1q43	TRIM8	-0.519128	1.8022	0.00240865	0.0931408
	L:20p12.1	C17orf64	0.107756	0.62519	0.00240806	0.0931408
	L:5q13.3	PNMT	-0.659968	1.80145	0.00241844	0.0933961
	MGA_mut	SPDEF	-0.401695	1.56467	0.00243218	0.0938036
	L:1p32.3 (CDKN2C FAF1)	IRF4	-0.373986	1.0613	0.00244734	0.0942577
	chr7:119912840-119913883(KCND2)_HypMET	SUPT20H	0.375032	1.12145	0.00245038	0.0942577
	G:8p12 (FGFR1 WHSC1L1)	STARD3	-0.343642	1.06102	0.00245362	0.094259
	L:19q13.2 (CIC)	ISL1	-0.313758	1.19369	0.00246776	0.09448
	chr4:5709985-5710495(EVC2)_HypMET	SUPT20H	0.374758	1.12057	0.00246904	0.09448
	chr5:179243545-179244453(SQSTM1)_HypMET	SUPT20H	0.374758	1.12057	0.00246904	0.09448
	MED23_mut	MYCN	-0.75848	1.79651	0.00248379	0.0946687
	G:11q13.2 (CCND1 CTTN)	SPDEF	-0.17369	0.676456	0.00248687	0.0946687
	G:20q13.11 (STK4)	TFAP2C	-0.311317	0.894814	0.00248531	0.0946687
	chr8:11058624-11058844(XKR6)_HypMET	CDKN1A	0.139464	0.616208	0.00247843	0.0946687
	L:14q24.2	ISL1	-0.410062	1.55993	0.00250486	0.0949841
	L:14q24.2	ISL1	-0.410062	1.55993	0.00250486	0.0949841
	L:14q24.3	ISL1	-0.410062	1.55993	0.00250486	0.0949841
	G:1q21.3	GRB7	-0.507578	1.55951	0.00251134	0.0951067
	G:18q11.1	PNMT	-0.436345	1.19071	0.00252825	0.095624
	L:1p36.12	C17orf82	-0.35182	1.19052	0.0025321	0.0956293
	MSI	CTNNB1	-0.456962	0.925977	0.00253491	0.0956293
	G:8q23.3 (RAD21)	IKZF3	-0.276681	0.755703	0.0025413	0.0957473
	G:14q21.3 (GNG2 SOS2)	FOXA1	-0.462593	1.05622	0.00256373	0.0962067
	chr19:22018594-22018827(ZNF43)_HypMET	IRS2	-0.383629	0.891988	0.00256244	0.0962067
	chr6:110679417-110679833(C6orf186)_HypMET	PNMT	-0.283124	0.772518	0.00256854	0.0962067
	chr8:61626645-61627074(CHD7)_HypMET	CDKN1A	0.352198	1.55579	0.00256988	0.0962067
	Haematopoietic and Lymphoid	HIF1A	0.259858	1.27988	0.00255951	0.0962067
	L:1p36.12	ABHD2	-0.309003	1.18781	0.00258831	0.0967729
	Breast	TFAP2C	-0.290188	0.833741	0.0026515	0.0990095
	G:8q23.3 (RAD21)	CDKN1A	-0.170076	0.751064	0.00269607	0.0996596
	chr1:43613488-43613842(FAM183A)_HypMET	SUPT20H	0.334797	1.00053	0.0026934	0.0996596
	chr11:22850765-22851367(SVIP)_HypMET	SUPT20H	0.334797	1.00053	0.0026934	0.0996596
	chr14:59930634-59932251()_HypMET	SUPT20H	0.334797	1.00053	0.0026934	0.0996596
	chr17:40932329-40933299(WNK4)_HypMET	SUPT20H	0.334797	1.00053	0.0026934	0.0996596
	chr19:37406931-37407463(ZNF829)_HypMET	SUPT20H	0.334797	1.00053	0.0026934	0.0996596
	chr19:57078365-57079301(ZNF470)_HypMET	SUPT20H	0.334797	1.00053	0.0026934	0.0996596
	Head and Neck	SUPT20H	0.334797	1.00053	0.0026934	0.0996596
	Esophagus	PNMT	-0.275052	0.75021	0.00272548	0.10062
	L:11p13	CCDC62	-0.332464	1.54307	0.00277977	0.102367
	G:7q11.21	TCAP	-0.461135	1.26899	0.00277763	0.102367
	G:6p12.3 (MCM3)	ATP6V0E1	-0.565637	1.38391	0.00280159	0.103041
	WHSC1_mut	IFNB1	-0.233685	1.77338	0.00281214	0.103285
	L:2q37.3	BMP7	-0.284522	1.17724	0.00281878	0.103285
	G:22q11.21	PNMT	-0.405319	1.10528	0.00281664	0.103285
	G:19q11 (CCNE1)	CDKN1A	-0.266571	1.17683	0.00282827	0.10348
	G:20q13.2 (ARFGAP1 GNAS)	JUP	-0.219339	0.764682	0.00283116	0.10348
	TP53_mut	SOX2	-0.21748	0.577055	0.00287404	0.104656
	G:1q22	IRF4	-0.446034	1.26446	0.0028731	0.104656
	chr15:30685087-30685891(CHRFAM7A)_HypMET	ARRDC3	0.148136	0.621232	0.00287327	0.104656
	CTCF_mut	MDM2	-0.657	1.17397	0.00289401	0.105253
	G:1q25.3	GRB7	-0.449039	1.37836	0.00291005	0.105575
	G:1q25.3 (DHX9)	GRB7	-0.449039	1.37836	0.00291005	0.105575
	G:16q12.2 (MMP2)	GRB7	-0.499619	1.53349	0.00294823	0.1068
	chr17:42092143-42092432(TMEM101)_HypMET	ERBB2	-0.990198	1.76434	0.0029511	0.1068
	L:21q11.2	PNMT	-0.261604	0.713162	0.0029548	0.106802
	L:1p36.13	TP53	0.591704	1.26031	0.0029636	0.106857
	L:1p36.13	TP53	0.591704	1.26031	0.0029636	0.106857
	L:11p13	C17orf82	-0.453121	1.53172	0.0029804	0.107068
	L:14q32.32	ABHD2	-0.286072	1.09868	0.00298033	0.107068
	chr17:43339124-43339832(LOC100133991 MAP3K14 C17orf46)_HypMET	TP53	0.827601	1.76271	0.00297687	0.107068
	L:17p13.1	ISL1	-0.230927	0.877478	0.00299456	0.107314
	L:17p13.1	ISL1	-0.230927	0.877478	0.00299456	0.107314
	chr8:11059011-11059242(XKR6)_HypMET	IFNB1	-0.12479	0.946614	0.00300088	0.10741
	L:17q11.2 (NF1 SUZ12)	C17orf82	-0.269062	0.909479	0.0030074	0.107512
	L:8p21.1	ERBB2	-0.416449	0.741912	0.00302719	0.108088
	chr12:39299248-39299629(CPNE8)_HypMET	TP53	0.548516	1.16815	0.00303224	0.108137
	chr22:24384134-24384405(GSTT1)_HypMET	CTNNB1	0.259545	0.525299	0.00306677	0.109235
	LARP4B_mut	CDKN1A	0.310485	1.36995	0.00308189	0.109463
	G:11q13.5	MIEN1	-0.486952	1.09465	0.00308434	0.109463
	chr11:119293320-119293943(THY1)_HypMET	ATP6V0E1	-0.302867	0.740563	0.00307904	0.109463
	L:17p13.1 (CHD3 GPS2 TP53)	MEF2C	-0.240972	0.776302	0.00309831	0.10963
	G:14q21.3 (GNG2 SOS2)	PNMT	-0.379863	1.03523	0.00310028	0.10963
	chr1:171810467-171811325(DNM3)_HypMET	IRS2	0.326144	0.757413	0.00309672	0.10963
	G:14q11.2 (CHD8)	TFAP2C	-0.531292	1.52492	0.00310691	0.109732
	chr19:56915356-56915856(ZNF583)_HypMET	ERBB2	-0.45987	0.819086	0.00313427	0.110566
	G:7q21.13 (AKAP9)	ERBB2	-0.446586	0.795381	0.00316145	0.111391
	G:20q13.12	C17orf64	-0.150574	0.872079	0.00317185	0.111623
	G:14q11.2 (CHD8)	PGAP3	-0.570814	1.52093	0.0031834	0.111895
	G:17q25.1	TCAP	-0.636164	1.74907	0.00320023	0.112218
	G:2p24.1	TCAP	-0.636164	1.74907	0.00320023	0.112218
	L:1p32.3 (CDKN2C FAF1)	ISL1	-0.271532	1.03131	0.00321148	0.112478
	G:17q22 (CLTC PPM1D)	GATA3	-0.351372	1.16049	0.00322319	0.112754
	G:20q13.2 (ARFGAP1 GNAS)	ERBB2	-0.423202	0.75361	0.00324461	0.113368
	G:20p12.1 (CRNKL1 FOXA2)	GRB7	-0.27404	0.840554	0.00327724	0.114372
	G:7q31.1 (MET)	MET	-0.285844	0.978709	0.0033117	0.115438
	L:9p24.3 (BNC2 CDKN2A JAK2 PSIP1)	IFNB1	0.068634	0.520267	0.00335228	0.116575
	L:13q14.2	IRF8	-0.233677	1.02656	0.00335086	0.116575
	G:1q21.2 (PIP5K1A SETDB1)	PNMT	-0.398143	1.08449	0.0033619	0.116771
	FBXW7_mut	CTNNB1	-0.570726	1.15438	0.00338356	0.117128
	L:7q32.2	MIEN1	-0.672497	1.51086	0.00338414	0.117128
	chr3:9956822-9957664(IL17RE)_HypMET	SUPT20H	0.343701	1.02566	0.00337793	0.117128
	G:7q31.1 (MET)	IKZF3	-0.357219	0.973749	0.00346934	0.119935
	L:4q23	SUPT20H	0.385685	1.15073	0.00348301	0.120187
	chr5:180017099-180019062(SCGB3A1)_HypMET	FOXA1	-0.427099	0.973274	0.0034848	0.120187
	NRAS_mut	IRF8	-0.245858	1.07978	0.00349833	0.120512
	G:8q23.3 (RAD21)	ERBB2	-0.410295	0.730271	0.00350249	0.120514
	chr1:150266476-150266689(MRPS21)_HypMET	CCND2	-0.416574	0.972159	0.00352131	0.12096
	chr6:110679417-110679833(C6orf186)_HypMET	ERBB2	-0.419625	0.746849	0.0035237	0.12096
	L:17p12 (MAP2K4)	MAF	-0.239726	0.784649	0.00358064	0.122771
	chr19:22018594-22018827(ZNF43)_HypMET	CCND2	-0.368713	0.86036	0.00359029	0.122958
	WHSC1_mut	SLC5A3	-0.427415	1.7264	0.0036059	0.123237
	G:7q21.13 (AKAP9)	ATP6V0E1	-0.320949	0.783987	0.00360807	0.123237
	G:1q21.2 (PIP5K1A SETDB1)	MIEN1	-0.479139	1.07601	0.00361104	0.123237
	L:4p14	ATP6V0E1	-0.550893	1.34562	0.00363252	0.123713
	chr8:22422534-22423702(SORBS3)_HypMET	TFAP2C	-0.469241	1.34548	0.003636	0.123713
	chr8:67940691-67940997(LRRC67)_HypMET	JUP	-0.266325	0.927012	0.00363763	0.123713
	G:1q42.13 (ARID4B FH)	MIEN1	-0.50976	1.14469	0.00365301	0.124092
	KDM6A_mut	MAF	-0.457435	1.49697	0.00368022	0.124872
	chr7:87256958-87258444(RUNDC3B ABCB1)_HypMET	PGAP3	-0.29375	0.781955	0.00369359	0.125181
	L:7q31.31	ERBB2	-0.840872	1.49612	0.00369906	0.125222
	L:13q14.2	SUPT20H	0.340433	1.01532	0.00370358	0.12523
	G:18q11.1	ERBB2	-0.641969	1.14217	0.00372626	0.125805
	L:11p15.4	STARD3	-0.313313	0.964731	0.00377374	0.125805
	L:11p15.4	STARD3	-0.313313	0.964731	0.00377374	0.125805
	L:11p15.4	STARD3	-0.313313	0.964731	0.00377374	0.125805
	L:11p15.4	STARD3	-0.313313	0.964731	0.00377374	0.125805
	L:11p15.4	STARD3	-0.313313	0.964731	0.00377374	0.125805
	G:8q22.2 (PABPC1 UBR5)	PGAP3	-0.310938	0.827596	0.00377422	0.125805
	G:7q11.21	PNMT	-0.451372	1.22865	0.00374339	0.125805
	G:7q31.1 (MET)	GRB7	-0.314728	0.964476	0.00378269	0.125805
	G:12q13.3 (CDK4)	IFNB1	0.150705	1.1416	0.0037432	0.125805
	G:6q11.1	TCAP	-0.415147	1.14019	0.00378486	0.125805
	L:6p21.33	CCDC62	-0.370772	1.71753	0.00377712	0.125805
	L:6p21.33	CCDC62	-0.370772	1.71753	0.00377712	0.125805
	L:6p21.33	CCDC62	-0.370772	1.71753	0.00377712	0.125805
	chr13:28544524-28544890(CDX2)_HypMET	JUP	-0.265512	0.924012	0.00374537	0.125805
	ATRX_mut	MDM2	-0.960622	1.71336	0.00386002	0.128158
	G:13q22.1	DDX19A	-0.578061	1.48723	0.00390207	0.129408
	L:Xp11.3	HSPA5	-0.15133	0.48423	0.00401049	0.132653
	chr13:79175610-79177985(POU4F1)_HypMET	SUPT20H	0.337554	1.00622	0.00401348	0.132653
	chr7:87256958-87258444(RUNDC3B ABCB1)_HypMET	IRS2	0.334181	0.774809	0.00400925	0.132653
	NRAS_mut	CCDC62	-0.229609	1.0632	0.00401975	0.13271
	L:13q12.3	CCDC62	-0.217074	1.0051	0.00405323	0.133666
	G:2q11.1 (INPP4A)	IKZF3	-0.447012	1.21729	0.0040662	0.133943
	G:16q12.2 (MMP2)	PGAP3	-0.556215	1.47969	0.00408177	0.134305
	NCOR2_mut	C17orf64	0.22931	1.32585	0.00414503	0.136234
	L:17p13.1 (CHD3 GPS2 TP53)	ISL1	-0.197892	0.750325	0.00421441	0.138204
	Esophagus	ERBB2	-0.40236	0.71531	0.00421405	0.138204
	L:17q21.2	GRB7	-0.553829	1.69601	0.00422391	0.138361
	L:4q32.1 (FAT1 IRF2)	GRB7	-0.160029	0.490048	0.00424381	0.138858
	G:7p22.3 (ACTB CARD11 PMS2 RAC1)	PNMT	-0.30021	0.816518	0.00425302	0.139005
	Haematopoietic and Lymphoid	SLC5A3	-0.300106	1.2109	0.00425886	0.139041
	ATR_mut	HNF1B	-0.685049	1.47201	0.00427307	0.139195
	L:16q22.2 (ZFHX3)	SOX2	-0.424943	1.1247	0.0042723	0.139195
	G:8q24.21 (MYC)	FOXA1	-0.258079	0.587339	0.00428731	0.139504
	L:1p36.11	MIEN1	-0.588348	1.31978	0.00431535	0.139951
	L:1p35.3	MIEN1	-0.588348	1.31978	0.00431535	0.139951
	chr19:50706482-50707196(MYH14)_HypMET	SUPT20H	0.377061	1.12348	0.00431316	0.139951
	G:20q13.12	RNFT1	-0.167851	0.842165	0.00434143	0.140641
	chr6:105584148-105585621(BVES)_HypMET	PNMT	-0.334078	0.908503	0.0043506	0.140783
	L:16p13.3 (CREBBP)	MET	-0.385538	1.31773	0.00437418	0.141383
	L:13q13.1	CCDC62	-0.227506	1.05289	0.00437879	0.141383
	AKAP9_mut	TP53	0.619971	1.31723	0.00438856	0.141388
	chr8:61626645-61627074(CHD7)_HypMET	MYB	-0.480705	1.46768	0.00438421	0.141388
	CDH1_mut	MIEN1	-0.752475	1.68771	0.00440877	0.141883
	FXR1_mut	MDM2	-0.946747	1.68717	0.00442118	0.141982
	L:5q13.3	IKZF3	-0.619882	1.68715	0.00442152	0.141982
	G:1p12 (NOTCH2)	MAF	-0.368672	1.20506	0.00444236	0.142201
	chr1:57110663-57111337(PRKAA2)_HypMET	HIF1A	0.343558	1.68622	0.00444288	0.142201
	chr10:64133789-64134420(ZNF365)_HypMET	HIF1A	0.343558	1.68622	0.00444288	0.142201
	chr13:96296143-96297059(DZIP1)_HypMET	MDM2	-0.471165	0.839604	0.00445804	0.142531
	L:18q22.1	MDM2	0.308017	0.548829	0.00452263	0.144125
	L:18q22.1	MDM2	0.308017	0.548829	0.00452263	0.144125
	chr8:41507516-41507868(NKX6-3)_HypMET	MIEN1	-0.750449	1.68291	0.0045192	0.144125
	G:8q22.1	TRIM8	-0.286825	0.991714	0.00455726	0.144707
	G:17q25.1	PNMT	-0.618302	1.68092	0.00456555	0.144707
	G:17q25.1	ERBB2	-0.946316	1.68153	0.00455134	0.144707
	G:2p24.1	PNMT	-0.618302	1.68092	0.00456555	0.144707
	G:2p24.1	ERBB2	-0.946316	1.68153	0.00455134	0.144707
	ARFGEF1_mut	SLC5A3	-0.297715	1.2007	0.00458408	0.145013
	chr18:5543437-5544241(EPB41L3)_HypMET	MDM2	-0.46972	0.836882	0.00458509	0.145013
	L:13q14.2 (RB1)	IRF8	-0.197859	0.867469	0.00460009	0.145331
	chr6:105584148-105585621(BVES)_HypMET	IKZF3	-0.331533	0.902088	0.00462619	0.145998
	G:1q21.2 (PIP5K1A SETDB1)	IRF4	-0.36975	1.04498	0.00467403	0.14735
	G:8q11.23 (SOX17)	ERBB2	-0.735671	1.30697	0.00469549	0.147868
	G:1q21.3	PGAP3	-0.547628	1.45553	0.00471083	0.148192
	chr1:120835961-120839391(FAM72B)_HypMET	IRS2	-0.405919	0.940149	0.00473228	0.148707
	L:8p23.3	MDM2	0.276871	0.493154	0.00478901	0.150168
	L:1q43	ISL1	-0.441256	1.67171	0.00478629	0.150168
	G:6p12.3 (MCM3)	PNMT	-0.479715	1.30375	0.00479584	0.150222
	G:8q24.13	STARD3	-0.224201	0.689282	0.00481404	0.150631
	G:7q31.1 (MET)	C17orf82	-0.278163	0.937398	0.00485239	0.151669
	L:7q31.31	ATP6V0E1	-0.594818	1.45024	0.00485998	0.151745
	G:1q32.1 (MDM4 PIK3C2B ZC3H11A)	SPDEF	-0.285579	1.10747	0.00488143	0.152071
	chr18:14132000-14132482(ZNF519)_HypMET	IFNB1	-0.123872	0.936763	0.00488051	0.152071
	Breast	BMP7	-0.188983	0.779222	0.00488596	0.152071
	chr11:65408344-65408631(SIPA1)_HypMET	FOXA1	-0.486622	1.1065	0.0049181	0.152813
	chr8:41507516-41507868(NKX6-3)_HypMET	CCDC62	-0.360318	1.66632	0.00492021	0.152813
	TP53_mut	HNF1B	0.252958	0.543039	0.00495316	0.153425
	G:11q13.5	GRB7	-0.33925	1.03785	0.00495559	0.153425
	G:12q14.1 (MDM2 NUP107 SRGAP1)	IFNB1	0.129904	0.982296	0.00494553	0.153425
	chr8:79428433-79428754(PKIA)_HypMET	CCND2	-0.384224	0.894722	0.00496222	0.153468
	chr12:3862068-3862606(EFCAB4B)_HypMET	CDKN1A	-0.251182	1.10493	0.00497797	0.153793
	G:11q13.2	MIEN1	-0.462711	1.037	0.00499045	0.153855
	chr16:56659107-56659660(MT1E)_HypMET	ARRDC3	0.139774	0.584123	0.0049873	0.153855
	L:17q11.2 (NF1 SUZ12)	GNAS	-0.176023	0.859087	0.00499839	0.153938
	G:1q25.3	PNMT	-0.476908	1.29569	0.00505559	0.154887
	G:1q25.3 (DHX9)	PNMT	-0.476908	1.29569	0.00505559	0.154887
	chr1:1476093-1476669(SSU72)_HypMET	BMP7	-0.19421	0.800617	0.00503797	0.154887
	chr18:10454453-10455268(APCDD1)_HypMET	TP53	0.680034	1.44356	0.00505441	0.154887
	chr5:157002174-157003182(ADAM19)_HypMET	TP53	0.680034	1.44356	0.00505441	0.154887
	ASPM_mut	SLC5A3	-0.321419	1.29548	0.00506255	0.154919
	chr8:41507516-41507868(NKX6-3)_HypMET	SLC5A3	-0.411995	1.66054	0.0050672	0.154919
	chr8:144659745-144660635(NAPRT1)_HypMET	SPDEF	-0.156378	0.606262	0.00510308	0.155854
	L:16p13.3 (CREBBP)	SUPT20H	0.434581	1.29344	0.00513039	0.156525
	chr6:85472702-85474132(TBX18)_HypMET	SUPT20H	0.328487	0.977655	0.00514776	0.156892
	L:2q14.2 (ERCC3)	IFNB1	0.0686933	0.5193	0.00515855	0.157057
	L:1p22.3	ABHD2	-0.337656	1.29228	0.00516955	0.157229
	L:21q22.13	ABHD2	-0.309281	1.18367	0.00517767	0.157313
	chr3:9956822-9957664(IL17RE)_HypMET	ERBB2	-0.550193	0.976848	0.0051837	0.157334
	G:7p14.3	ERBB2	-0.619125	1.09921	0.00520088	0.157558
	G:3q26.1	MIEN1	-0.304806	0.682928	0.00520721	0.157558
	G:3q26.1	MIEN1	-0.304806	0.682928	0.00520721	0.157558
	chr11:119293320-119293943(THY1)_HypMET	CDKN1A	-0.158665	0.697748	0.00521708	0.157694
	G:11q13.5	PNMT	-0.379514	1.03085	0.00524726	0.158444
	PIK3CA_mut	MDM2	-0.344379	0.613036	0.00525899	0.158635
	G:16q11.2 (CHD9 CYLD)	MIEN1	-0.527097	1.18087	0.00528151	0.158887
	L:4q32.1 (FAT1 IRF2)	MDM2	0.26835	0.477681	0.00528338	0.158887
	G:1q23.2 (SDHC)	TFAP2C	-0.324345	0.927804	0.00529338	0.158887
	L:13q14.2 (RB1)	SUPT20H	0.28679	0.853411	0.0052857	0.158887
	chr1:248020330-248021252()_HypMET	JUP	-0.245698	0.853188	0.00529725	0.158887
	chr17:46673532-46674181(LOC404266)_HypMET	MDM2	-0.547335	0.974274	0.00529985	0.158887
	G:1q32.1 (MDM4 PIK3C2B ZC3H11A)	FOXA1	-0.482119	1.09569	0.00534274	0.159847
	G:1q32.1 (MDM4 PIK3C2B ZC3H11A)	TRIM8	-0.317219	1.0957	0.00534218	0.159847
	G:20p12.1 (CRNKL1 FOXA2)	PGAP3	-0.29917	0.794501	0.00537356	0.160605
	chr8:41507516-41507868(NKX6-3)_HypMET	PGAP3	-0.620716	1.64839	0.00538968	0.160923
	G:3q27.3 (EIF4A2 RFC4)	SPDEF	-0.250845	0.972162	0.00539687	0.160974
	chr16:68676450-68676843(CDH3)_HypMET	FOXA1	-0.389192	0.884365	0.00547256	0.163066
	MLL_mut	IRF8	-0.249261	1.09158	0.00551274	0.163764
	L:4q31.21	C17orf64	0.177558	1.02478	0.00551244	0.163764
	chr13:28544524-28544890(CDX2)_HypMET	MDM2	-0.49659	0.883735	0.00550511	0.163764
	G:8q23.3 (RAD21)	TCAP	-0.252779	0.692574	0.00555165	0.164753
	L:18q21.2	MDM2	0.306685	0.545745	0.00555793	0.164773
	G:14q21.3 (GNG2 SOS2)	SPDEF	-0.249925	0.968398	0.0055739	0.16508
	chr11:119293320-119293943(THY1)_HypMET	BMP7	-0.167945	0.691884	0.00559775	0.165619
	G:20q13.13	C17orf64	-0.136969	0.790433	0.00560797	0.165754
	LARP4B_mut	CTNNB1	-0.634554	1.27938	0.00562106	0.165974
	chr6:110679417-110679833(C6orf186)_HypMET	PGAP3	-0.266531	0.707618	0.00562678	0.165976
	WNK1_mut	ATP6V0E1	-0.673138	1.63967	0.00563272	0.165984
	Breast	FOXA1	-0.336854	0.765254	0.00568637	0.167397
	G:1q23.2 (SDHC)	PNMT	-0.338781	0.919734	0.00569233	0.167405
	G:3q28	ATP6V0E1	-0.396187	0.964938	0.00574125	0.168674
	L:4q26	SUPT20H	0.365063	1.08574	0.00576289	0.169141
	G:14q32.2 (AKT1 HSP90AA1 PPP2R5C)	MIEN1	-0.454621	1.01787	0.00582942	0.170923
	B2M_mut	IFNB1	-0.187795	1.41855	0.00584673	0.171088
	L:4q23	C17orf64	0.187868	1.08388	0.00584456	0.171088
	MLL3_mut	C17orf64	0.202076	1.16582	0.00587433	0.171725
	G:1q22	PNMT	-0.429394	1.16549	0.00588807	0.171955
	L:3q11.1	SPDEF	-0.365812	1.41692	0.00590216	0.172195
	USP6_mut	CTNNB1	-0.808605	1.62976	0.00592072	0.172223
	L:18q21.2	ATP6V0E1	-0.222418	0.541611	0.00591743	0.172223
	G:7q31.1 (MET)	C17orf64	-0.158673	0.915375	0.00591905	0.172223
	G:7q31.1 (MET)	TCAP	-0.334042	0.914825	0.00594821	0.172852
	L:17q11.2	GATA3	-0.353717	1.16371	0.005962	0.173081
	G:18q11.1	PGAP3	-0.407201	1.08066	0.00598886	0.173689
	L:1p13.2 (ATP1A1 CSDE1 NRAS)	GRB7	-0.353566	1.08034	0.00600332	0.173936
	AKAP9_mut	IFNB1	-0.167934	1.26827	0.0060384	0.174768
	WNK1_mut	SLC5A3	-0.403764	1.62556	0.00604698	0.174768
	G:8q24.13	PGAP3	-0.252728	0.670665	0.00604988	0.174768
	L:6p25.2	PGAP3	-0.437403	1.16069	0.0060897	0.17564
	L:Xp11.3	TBX2	-0.136628	0.460973	0.00609203	0.17564
	MLLT4_mut	PNMT	-0.598241	1.6234	0.00611276	0.176042
	MLLT4_mut	STARD3	-0.52878	1.62323	0.00611797	0.176042
	chr8:67940691-67940997(LRRC67)_HypMET	MDM2	-0.490402	0.872127	0.00613697	0.176415
	L:11p12 (EXT2)	IKZF3	-0.308378	0.837564	0.00616942	0.177035
	chr17:42092143-42092432(TMEM101)_HypMET	TFAP2C	-0.567403	1.62152	0.00617058	0.177035
	L:15q26.3	AP4S1	-0.786598	1.621	0.00618663	0.177322
	L:10p12.2	SUPT20H	0.293025	0.871095	0.00619626	0.177393
	chr17:46673532-46674181(LOC404266)_HypMET	SLC5A3	-0.237464	0.955882	0.0062012	0.177393
	Breast	CDKN1A	-0.172277	0.756765	0.00622948	0.178028
	L:17q12	ISL1	-0.305623	1.15586	0.00629899	0.17984
	KDM6A_mut	CTNNB1	-0.696941	1.40408	0.00635549	0.181101
	G:11q13.2 (CCND1 CTTN)	TP53	-0.287052	0.608472	0.00635108	0.181101
	chr19:53662189-53662500(ZNF347)_HypMET	ATP6V0E1	-0.216428	0.526781	0.00636987	0.181334
	L:7q31.31	ABHD2	-0.366965	1.40255	0.00641166	0.182171
	chr8:144659745-144660635(NAPRT1)_HypMET	GATA3	-0.179328	0.589712	0.00641124	0.182171
	chr6:85472702-85474132(TBX18)_HypMET	ERBB2	-0.536607	0.951428	0.00643949	0.182784
	G:20q13.12	SPDEF	-0.207486	0.80322	0.0064545	0.182857
	chr8:41507516-41507868(NKX6-3)_HypMET	AP4S1	-0.782739	1.61263	0.00645089	0.182857
	chr18:77905297-77905566(LOC100130522)_HypMET	ARRDC3	0.145502	0.607063	0.00647072	0.183139
	G:8q23.3 (RAD21)	GRB7	-0.222488	0.679496	0.00648634	0.183405
	L:18q22.1	ATP6V0E1	-0.215904	0.525438	0.00650198	0.183494
	L:18q22.1	ATP6V0E1	-0.215904	0.525438	0.00650198	0.183494
	L:10q25.3	ISL1	-0.304201	1.1502	0.00655279	0.184597
	G:8q21.12	SPDEF	-0.223481	0.865054	0.00655368	0.184597
	L:17p13.1	IKZF3	-0.295134	0.801268	0.00658166	0.18503
	L:17p13.1	IKZF3	-0.295134	0.801268	0.00658166	0.18503
	ARID1A_mut	HIF1A	0.138429	0.677717	0.00662405	0.185895
	G:11q13.2 (CCND1 CTTN)	FOXA1	-0.266691	0.605279	0.00662509	0.185895
	L:1p36.12	MDM2	-0.600222	1.0669	0.00664187	0.186188
	chr10:102891010-102891794(TLX1NB TLX1)_HypMET	CCND2	-0.332982	0.773969	0.00665489	0.186375
	NSD1_mut	SLC5A3	-0.346452	1.39387	0.00673814	0.188527
	chr8:11058624-11058844(XKR6)_HypMET	HNF1B	-0.256564	0.549701	0.00676824	0.189188
	G:10q22.1 (KAT6B)	TFAP2C	-0.43775	1.25027	0.00677523	0.189204
	LRPPRC_mut	C17orf64	0.184545	1.0637	0.00680276	0.189252
	G:14q12 (FOXA1 NKX2-1 PSMA6)	GRB7	-0.309493	0.944933	0.00680193	0.189252
	G:14q32.2 (AKT1 HSP90AA1 PPP2R5C)	IKZF3	-0.367935	0.998717	0.00679642	0.189252
	chr8:67940691-67940997(LRRC67)_HypMET	MYB	-0.28283	0.861158	0.00679407	0.189252
	TP53_mut	IRF8	0.11933	0.521858	0.00686639	0.190654
	L:7p22.3	IRS2	-0.69232	1.59972	0.00687815	0.190654
	L:14q32.12	ISL1	-0.28099	1.06211	0.00688385	0.190654
	L:14q32.12	ISL1	-0.28099	1.06211	0.00688385	0.190654
	MSI	CDKN1A	0.188196	0.826172	0.00688564	0.190654
	Lung	CCND3	-0.202451	0.622513	0.00691687	0.191158
	Large Intestine	CCND2	-0.32143	0.746937	0.00691685	0.191158
	G:7q22.1	PGAP3	-0.355457	0.942462	0.00694462	0.191745
	L:7q31.31	AP4S1	-0.673605	1.38707	0.00700475	0.193223
	L:8p21.3	ERBB2	-0.357091	0.6328	0.00701533	0.193333
	L:17q11.1	CCDC62	-0.229555	1.05921	0.00703441	0.193677
	L:1p36.11	PGAP3	-0.469122	1.2437	0.00706359	0.194116
	L:1p35.3	PGAP3	-0.469122	1.2437	0.00706359	0.194116
	L:14q13.1	PGAP3	-0.429675	1.13911	0.00707706	0.194305
	G:20q13.11 (STK4)	SPDEF	-0.205106	0.793523	0.00710911	0.195002
	L:14q32.32	ISL1	-0.262739	0.992918	0.00711672	0.195029
	L:10q26.2	ISL1	-0.279742	1.05715	0.00714319	0.195572
	G:1q25.3	TCAP	-0.453493	1.24046	0.00720994	0.197031
	G:1q25.3 (DHX9)	TCAP	-0.453493	1.24046	0.00720994	0.197031
	ZNF292_mut	C17orf64	0.215249	1.24021	0.00722155	0.197165
	G:1q22	TFAP2C	-0.397887	1.13595	0.00723352	0.197309
	chr8:11059011-11059242(XKR6)_HypMET	CCND2	-0.367514	0.85376	0.00727262	0.198191
	CUL2_mut	TP53	0.749614	1.58759	0.0073031	0.198321
	G:7q11.21	IKZF3	-0.418159	1.13453	0.00730444	0.198321
	L:17q24.3 (SOX9)	BMP7	-0.386031	1.58769	0.00729951	0.198321
	chr4:102711829-102712199(BANK1)_HypMET	SOX2	-0.469541	1.23856	0.00729715	0.198321
	ASPM_mut	TBX2	-0.367248	1.23763	0.0073404	0.199113
	ITSN1_mut	MDM2	-0.892994	1.5863	0.00734955	0.199178
	G:3q26.1	PGAP3	-0.246837	0.654222	0.00737464	0.199305
	G:3q26.1	PGAP3	-0.246837	0.654222	0.00737464	0.199305
	G:1q32.2	PGAP3	-0.519937	1.37805	0.00737274	0.199305
	KDM6A_mut	HIF1A	0.281537	1.37739	0.00740043	0.199818
	chr8:144659745-144660635(NAPRT1)_HypMET	ERBB2	0.32682	0.578955	0.00741785	0.200105
	L:6p24.1	ABHD2	-0.258543	0.987234	0.00744388	0.200622
	chr18:10454453-10455268(APCDD1)_HypMET	SLC5A3	-0.34216	1.37572	0.00747088	0.200834
	chr5:157002174-157003182(ADAM19)_HypMET	SLC5A3	-0.34216	1.37572	0.00747088	0.200834
	chr7:27195601-27196567(HOXA7)_HypMET	ERBB2	-0.405831	0.718887	0.00747226	0.200834
	L:17p13.1 (CHD3 GPS2 TP53)	IKZF3	-0.258051	0.700031	0.00747973	0.200851
	chr6:110679417-110679833(C6orf186)_HypMET	SOX2	-0.258916	0.682861	0.00748821	0.200895
	G:20q13.13	IKZF3	-0.280996	0.762258	0.00750438	0.201145
	G:5p13.3 (IL7R)	PNMT	-0.246076	0.666891	0.00752043	0.201391
	G:20q13.13	C17orf82	-0.226726	0.761956	0.00752755	0.201398
	L:11p13	TRIM8	-0.398583	1.37376	0.00755413	0.201925
	L:6p25.3	ABHD2	-0.232419	0.887379	0.00758188	0.202482
	LAMA2_mut	IRF4	-0.486989	1.37209	0.00762536	0.203458
	G:14q32.2 (AKT1 HSP90AA1 PPP2R5C)	ARRDC3	-0.23591	0.983207	0.00768387	0.204833
	DNMT3A_mut	CTNNB1	-0.783011	1.57552	0.00774929	0.206203
	chr7:87256958-87258444(RUNDC3B ABCB1)_HypMET	ERBB2	-0.404057	0.715585	0.00774378	0.206203
	G:20q13.12	TFAP2C	-0.274959	0.784651	0.00776016	0.206305
	L:7q22.3	PGAP3	-0.594056	1.57393	0.00780985	0.207433
	chr19:53073308-53074039(ZNF701)_HypMET	IRS2	-0.402063	0.92829	0.00781673	0.207433
	L:8p23.3	MET	0.136301	0.464163	0.00783276	0.207671
	G:7q36.1 (RHEB)	RNFT1	-0.196029	0.979861	0.00788854	0.208772
	Esophagus	PGAP3	-0.25019	0.662831	0.00788407	0.208772
	G:3q26.33 (SOX2)	ERBB2	-0.441872	0.78244	0.00793063	0.209697
	G:7p21.1 (AHR HDAC9)	C17orf64	-0.181095	1.0428	0.00794339	0.209846
	G:1q22	MIEN1	-0.501931	1.12158	0.00798365	0.209934
	L:14q32.2	ABHD2	-0.273009	1.04201	0.00798965	0.209934
	L:14q32.2	ABHD2	-0.273009	1.04201	0.00798965	0.209934
	L:14q32.2	ABHD2	-0.273009	1.04201	0.00798965	0.209934
	chr17:46655215-46655604(HOXB4)_HypMET	ERBB2	-0.427111	0.756275	0.00797527	0.209934
	chr18:77905297-77905566(LOC100130522)_HypMET	ERBB2	0.333809	0.591065	0.00797986	0.209934
	ACACA_mut	MEF2C	-0.382014	1.22331	0.00803182	0.210704
	G:20q11.21 (ASXL1)	IKZF3	-0.25579	0.693587	0.0080333	0.210704
	chr19:57831599-57832250(ZNF543)_HypMET	IFNB1	-0.122638	0.924508	0.00806562	0.21128
	chr3:139258152-139258731(RBP1)_HypMET	SUPT20H	-0.195814	0.581148	0.00806968	0.21128
	L:1p36.32 (RPL22)	TP53	0.356606	0.754759	0.00809876	0.211853
	G:1q23.2 (SDHC)	MIEN1	-0.393556	0.879313	0.00813394	0.212583
	APC_mut	DDX19A	-0.304417	0.779577	0.00815634	0.212979
	L:8p21.1	PGAP3	-0.249092	0.659777	0.00816794	0.213092
	L:19p13.3 (GNA11)	PGAP3	-0.367782	0.97409	0.00825323	0.214421
	L:19p13.3	PGAP3	-0.367782	0.97409	0.00825323	0.214421
	L:19p13.3	PGAP3	-0.367782	0.97409	0.00825323	0.214421
	G:8q11.23 (SOX17)	IKZF3	-0.449505	1.21863	0.00827001	0.214421
	G:3q27.3 (EIF4A2 RFC4)	ERBB2	-0.520546	0.921512	0.00826789	0.214421
	L:17q11.2	ISL1	-0.295727	1.11654	0.00826323	0.214421
	chr2:183731819-183732093(FRZB)_HypMET	MET	-0.398866	1.35785	0.00826148	0.214421
	chr8:41507516-41507868(NKX6-3)_HypMET	ATP6V0E1	-0.642764	1.56191	0.00828221	0.214548
	L:2q37.2	MIEN1	-0.698563	1.56054	0.00833738	0.215787
	PIK3CA_mut	IRS2	0.250605	0.578354	0.00837148	0.216288
	G:8q24.21 (MYC)	TCAP	-0.197995	0.541084	0.00836799	0.216288
	L:19p12	GRB7	-0.338993	1.03356	0.00850064	0.219239
	L:19p12	GRB7	-0.338993	1.03356	0.00850064	0.219239
	L:17p11.2	JUP	-0.232109	0.803599	0.00853184	0.219465
	L:17p11.2	JUP	-0.232109	0.803599	0.00853184	0.219465
	L:17p11.2	JUP	-0.232109	0.803599	0.00853184	0.219465
	L:11p15.1	STARD3	-0.299491	0.917446	0.00854969	0.219539
	L:11p15.1	STARD3	-0.299491	0.917446	0.00854969	0.219539
	L:11q22.3 (SDHD)	CDKN1A	0.165562	0.725781	0.0086355	0.221549
	Esophagus	ATP6V0E1	-0.269421	0.654496	0.0086807	0.222514
	PTCH1_mut	IRF4	-0.479006	1.34849	0.00870555	0.222568
	chr10:44879714-44882391(CXCL12)_HypMET	MDM2	-0.624913	1.10892	0.0087029	0.222568
	chr2:85811340-85811855(VAMP5)_HypMET	SUPT20H	0.281183	0.834123	0.00869461	0.222568
	C15orf55_mut	TP53	0.732756	1.55012	0.00877026	0.222863
	G:8p12 (FGFR1 WHSC1L1)	ERBB2	-0.516966	0.914862	0.00873326	0.222863
	L:6q23.3	MDM2	-0.580187	1.02951	0.00875595	0.222863
	chr10:11059442-11060524(CUGBP2)_HypMET	SLC5A3	-0.335393	1.34716	0.00877012	0.222863
	chr19:51069359-51069600(LRRC4B)_HypMET	SLC5A3	-0.335393	1.34716	0.00877012	0.222863
	chr20:42543097-42545137(TOX2)_HypMET	PAX8	-0.18338	0.525891	0.00875518	0.222863
	chr8:41507516-41507868(NKX6-3)_HypMET	JUP	-0.447967	1.55069	0.0087458	0.222863
	L:4p15.2	ATP6V0E1	-0.375982	0.913255	0.0088492	0.224563
	chr14:70345943-70346527(SMOC1)_HypMET	CCND2	-0.374761	0.869527	0.00885246	0.224563
	L:7q31.31	MIEN1	-0.602428	1.34527	0.00886285	0.224633
	G:3q27.3 (EIF4A2 RFC4)	ATP6V0E1	-0.375703	0.912544	0.00890094	0.225404
	L:19p12	IKZF3	-0.378783	1.02639	0.0089572	0.226437
	L:19p12	IKZF3	-0.378783	1.02639	0.0089572	0.226437
	CTCF_mut	C17orf64	0.178135	1.02492	0.00905348	0.226912
	ZNF292_mut	IFNB1	-0.159949	1.20496	0.00900404	0.226912
	L:11p13	JUP	-0.387561	1.34129	0.00906104	0.226912
	G:8q22.1	TFAP2C	-0.319396	0.910589	0.00904466	0.226912
	L:3p22.2	ERBB2	-0.450583	0.797202	0.009059	0.226912
	L:3p22.2	ERBB2	-0.450583	0.797202	0.009059	0.226912
	L:3p22.1	ERBB2	-0.450583	0.797202	0.009059	0.226912
	chr1:248020330-248021252()_HypMET	MDM2	-0.44972	0.797866	0.00900295	0.226912
	chr10:102891010-102891794(TLX1NB TLX1)_HypMET	MDM2	-0.419372	0.744013	0.00902488	0.226912
	chr19:21265164-21265433(ZNF714)_HypMET	ARRDC3	0.128609	0.535461	0.00905184	0.226912
	chr19:37957726-37958390(ZNF569)_HypMET	TP53	0.315019	0.666289	0.00902918	0.226912
	chr17:42092143-42092432(TMEM101)_HypMET	IKZF3	-0.56937	1.54269	0.00909098	0.227468
	chr3:50604905-50605359(C3orf18)_HypMET	RNFT1	-0.182173	0.909789	0.00910403	0.227601
	chr4:76555366-76556079(CDKL2)_HypMET	SUPT20H	0.40553	1.20263	0.00913475	0.228174
	G:16q12.2 (MMP2)	TFAP2C	-0.469495	1.33837	0.00920944	0.229845
	L:17p12 (MAP2K4)	IRF4	-0.248436	0.699137	0.009234	0.22987
	L:2q37.2	PGAP3	-0.581521	1.5391	0.00924963	0.22987
	L:21q22.13	PNMT	-0.406413	1.1	0.00924342	0.22987
	L:14q32.12	MEF2C	-0.319452	1.02207	0.00924264	0.22987
	L:14q32.12	MEF2C	-0.319452	1.02207	0.00924264	0.22987
	G:6p12.3 (MCM3)	ERBB2	-0.678063	1.19947	0.00931475	0.231293
	G:3q28	ERBB2	-0.512499	0.906573	0.00934641	0.231883
	L:16q23.1	TRIM8	-0.38791	1.33518	0.00937378	0.231973
	L:16q23.1	TRIM8	-0.38791	1.33518	0.00937378	0.231973
	G:5p15.33 (CCT5 TERT TRIO)	MDM2	0.337316	0.598296	0.00937062	0.231973
	G:11q14.1	GATA3	-0.31091	1.01998	0.00938409	0.232033
	L:1p22.1	MIEN1	-0.597677	1.33415	0.0094271	0.232704
	L:14q13.1	TP53	0.518886	1.09719	0.00942014	0.232704
	L:11p13	PGAP3	-0.503746	1.33304	0.00948503	0.233937
	CTNND1_mut	CDKN1A	0.349927	1.53306	0.00952217	0.234464
	chr18:14132000-14132482(ZNF519)_HypMET	MDM2	-0.485491	0.861028	0.00952235	0.234464
	L:1p36.13	PGAP3	-0.413859	1.09513	0.00955163	0.234791
	L:1p36.13	PGAP3	-0.413859	1.09513	0.00955163	0.234791
	MED23_mut	GRB7	-0.502369	1.53049	0.00964064	0.236148
	MED23_mut	STARD3	-0.499792	1.52986	0.00966937	0.236148
	L:11p15.4	IKZF3	-0.317162	0.858997	0.00968905	0.236148
	L:11p15.4	IKZF3	-0.317162	0.858997	0.00968905	0.236148
	L:11p15.4	IKZF3	-0.317162	0.858997	0.00968905	0.236148
	L:11p15.4	IKZF3	-0.317162	0.858997	0.00968905	0.236148
	L:11p15.4	IKZF3	-0.317162	0.858997	0.00968905	0.236148
	G:1q23.2 (SDHC)	GRB7	-0.281963	0.858983	0.00969022	0.236148
	L:14q23.1	MET	-0.449678	1.52931	0.0096952	0.236148
	L:14q23.1	MET	-0.449678	1.52931	0.0096952	0.236148
	chr8:41507516-41507868(NKX6-3)_HypMET	PNMT	-0.565192	1.52931	0.00969536	0.236148
	L:17q11.2 (NF1 SUZ12)	IRS2	-0.342326	0.789281	0.00975251	0.237343
	MED23_mut	TBX2	-0.454068	1.52747	0.00978083	0.237638
	G:20q13.2 (ARFGAP1 GNAS)	SPDEF	-0.170721	0.659183	0.00977349	0.237638
	L:4q26	ATP6V0E1	-0.417577	1.01363	0.00982497	0.238513
	chr18:77905297-77905566(LOC100130522)_HypMET	MEF2C	-0.179707	0.574743	0.00984126	0.238712
	L:5q13.3	TCAP	-0.558758	1.5254	0.00987823	0.239273
	G:1q22	CCND2	-0.469836	1.08934	0.00992963	0.239273
	G:20q13.11 (STK4)	STARD3	-0.248136	0.759425	0.00991667	0.239273
	chr1:16085147-16085862(FBLIM1)_HypMET	SLC5A3	-0.296278	1.18913	0.00992623	0.239273
	chr19:37157632-37158119(ZNF461)_HypMET	SLC5A3	-0.296278	1.18913	0.00992623	0.239273
	chr19:58399945-58400276(ZNF814)_HypMET	SLC5A3	-0.296278	1.18913	0.00992623	0.239273
	chr3:194406440-194409045(FAM43A)_HypMET	SLC5A3	-0.296278	1.18913	0.00992623	0.239273
	chr6:90142751-90143635(ANKRD6)_HypMET	SLC5A3	-0.296278	1.18913	0.00992623	0.239273
	G:7q21.13 (AKAP9)	MIEN1	-0.310183	0.692171	0.00993959	0.239317
	G:7q22.1	IKZF3	-0.331851	0.898621	0.00997084	0.239551
	L:7q31.31 (POT1)	RNFT1	-0.138507	0.691299	0.0100312	0.239551
	chr1:10755226-10755521(CASZ1)_HypMET	HIF1A	-0.311626	1.52169	0.0100554	0.239551
	chr1:145472980-145474702(ANKRD34A)_HypMET	HIF1A	-0.311626	1.52169	0.0100554	0.239551
	chr1:21996161-21996409(RAP1GAP)_HypMET	HIF1A	-0.311626	1.52169	0.0100554	0.239551
	chr10:94351356-94351615(KIF11)_HypMET	HIF1A	-0.311626	1.52169	0.0100554	0.239551
	chr2:219646432-219647181(CYP27A1)_HypMET	HIF1A	-0.311626	1.52169	0.0100554	0.239551
	chr3:119298284-119298983(ADPRH)_HypMET	HIF1A	-0.311626	1.52169	0.0100554	0.239551
	chr3:125075915-125076481(ZNF148)_HypMET	HIF1A	-0.311626	1.52169	0.0100554	0.239551
	chr3:187456250-187456580(BCL6)_HypMET	HIF1A	-0.311626	1.52169	0.0100554	0.239551
	chr4:57371582-57372022(ARL9)_HypMET	HIF1A	-0.311626	1.52169	0.0100554	0.239551
	chr6:3227025-3229688(TUBB2B)_HypMET	HIF1A	-0.311626	1.52169	0.0100554	0.239551
	chr9:98783216-98784364(NCRNA00092)_HypMET	HIF1A	-0.311626	1.52169	0.0100554	0.239551
	L:3p26.3 (SRGAP3)	ATP6V0E1	-0.2229	0.540987	0.0100681	0.239659
	BRCA2_mut	HIF1A	0.194183	0.94819	0.0100848	0.23986
	G:8p23.1	GRB7	-0.499323	1.52077	0.0100997	0.240022
	L:17p13.1	JUP	-0.218908	0.75708	0.0101423	0.240451
	L:17p13.1	JUP	-0.218908	0.75708	0.0101423	0.240451
	chr5:178322713-178323538(ZFP2)_HypMET	SOX2	-0.577312	1.51971	0.0101506	0.240451
	chr9:86571047-86572027(C9orf64)_HypMET	SOX2	-0.577312	1.51971	0.0101506	0.240451
	chr19:37095680-37096589(ZNF529 ZNF382)_HypMET	HNF1B	-0.382135	0.816671	0.0101642	0.240579
	KRAS_mut	TP53	0.23641	0.499635	0.0102339	0.241805
	L:17q11.2	MYCN	-0.461714	1.08385	0.010301	0.241805
	L:21q22.3	GRB7	-0.432774	1.31791	0.0103092	0.241805
	L:21q22.3	GRB7	-0.432774	1.31791	0.0103092	0.241805
	L:21q22.3	GRB7	-0.432774	1.31791	0.0103092	0.241805
	chr1:43613488-43613842(FAM183A)_HypMET	ERBB2	-0.481742	0.851645	0.0103148	0.241805
	chr11:22850765-22851367(SVIP)_HypMET	ERBB2	-0.481742	0.851645	0.0103148	0.241805
	chr14:59930634-59932251()_HypMET	ERBB2	-0.481742	0.851645	0.0103148	0.241805
	chr17:40932329-40933299(WNK4)_HypMET	ERBB2	-0.481742	0.851645	0.0103148	0.241805
	chr19:37406931-37407463(ZNF829)_HypMET	ERBB2	-0.481742	0.851645	0.0103148	0.241805
	chr19:57078365-57079301(ZNF470)_HypMET	ERBB2	-0.481742	0.851645	0.0103148	0.241805
	Head and Neck	ERBB2	-0.481742	0.851645	0.0103148	0.241805
	G:5p13.3 (IL7R)	FOXA1	-0.282413	0.639187	0.0103356	0.241921
	chr15:30685087-30685891(CHRFAM7A)_HypMET	ERBB2	0.301075	0.532247	0.0103363	0.241921
	ASPM_mut	IFNB1	-0.157066	1.18221	0.0103561	0.242193
	chr1:150266476-150266689(MRPS21)_HypMET	IFNB1	-0.113043	0.850836	0.0103858	0.242693
	chr10:52499392-52500021(ASAH2B)_HypMET	IFNB1	-0.103842	0.781546	0.0104754	0.244593
	L:3p14.2	ATP6V0E1	-0.180627	0.438261	0.0105467	0.24567
	L:3p14.2	ATP6V0E1	-0.180627	0.438261	0.0105467	0.24567
	chr7:87256958-87258444(RUNDC3B ABCB1)_HypMET	IKZF3	-0.253619	0.686538	0.0105453	0.24567
	PBRM1_mut	HIF1A	0.269022	1.31324	0.0105765	0.246171
	ZFHX3_mut	SLC5A3	-0.327103	1.31229	0.0106314	0.247144
	G:3q26.1	STARD3	-0.203616	0.622896	0.0106469	0.247144
	G:3q26.1	STARD3	-0.203616	0.622896	0.0106469	0.247144
	L:17q12	GATA3	-0.32906	1.07867	0.0106624	0.247144
	chr2:29337983-29338909(CLIP4)_HypMET	C17orf64	0.204811	1.1772	0.0106773	0.247144
	chr6:29759946-29760903(HCG4)_HypMET	C17orf64	0.204811	1.1772	0.0106773	0.247144
	Central Nervous System	CCND3	-0.229993	0.705299	0.0106577	0.247144
	G:20q13.12	C17orf82	-0.224048	0.751301	0.0107182	0.247896
	L:Xp22.32	HSPA5	-0.134964	0.4292	0.0107537	0.248521
	NRAS_mut	TBX2	-0.279374	0.939229	0.0107989	0.24937
	G:7p12.1 (EGFR)	PNMT	-0.234823	0.634948	0.0108415	0.249947
	L:7q32.2	ERBB2	-0.740264	1.30825	0.0108688	0.249947
	L:6q23.3	MET	-0.294081	0.999425	0.010879	0.249947
	chr1:16085147-16085862(FBLIM1)_HypMET	ABHD2	-0.308131	1.17379	0.0109006	0.249947
	chr19:37157632-37158119(ZNF461)_HypMET	ABHD2	-0.308131	1.17379	0.0109006	0.249947
	chr19:58399945-58400276(ZNF814)_HypMET	ABHD2	-0.308131	1.17379	0.0109006	0.249947
	chr3:194406440-194409045(FAM43A)_HypMET	ABHD2	-0.308131	1.17379	0.0109006	0.249947
	chr6:90142751-90143635(ANKRD6)_HypMET	ABHD2	-0.308131	1.17379	0.0109006	0.249947
	chr7:22539545-22540022(MGC87042)_HypMET	ERBB2	-0.50246	0.887984	0.0108647	0.249947
	RNF43_mut	CTNNB1	-0.497436	0.998769	0.01093	0.250098
	L:4q13.3	SUPT20H	0.396002	1.17305	0.0109498	0.250098
	L:4q22.1	SUPT20H	0.396002	1.17305	0.0109498	0.250098
	L:4q22.1	SUPT20H	0.396002	1.17305	0.0109498	0.250098
	G:2p16.1 (BCL11A REL XPO1)	JUP	-0.37816	1.30724	0.0109288	0.250098
	L:20p12.1	HIF1A	0.106809	0.521259	0.0110088	0.251251
	B2M_mut	SLC5A3	-0.325507	1.30559	0.0110271	0.251472
	MLLT4_mut	TCAP	-0.54958	1.49919	0.0111899	0.25453
	L:14q11.2	MIEN1	-0.396626	0.884423	0.0111796	0.25453
	L:14q11.2	MIEN1	-0.396626	0.884423	0.0111796	0.25453
	Lung	SPDEF	0.151315	0.583763	0.0111959	0.25453
	L:1p36.12	MIEN1	-0.446253	0.995061	0.0112227	0.254942
	G:7q11.21	PGAP3	-0.404964	1.07051	0.0112553	0.255485
	L:18q21.2 (SMAD4)	ATP6V0E1	-0.201351	0.488339	0.0112907	0.256091
	NF1_mut	TRIM8	-0.23395	0.804299	0.0113376	0.256801
	L:17q11.1	GATA3	-0.303226	0.993605	0.0113395	0.256801
	KRAS_mut	SOX2	0.187152	0.492313	0.011373	0.257061
	G:7p22.3 (ACTB CARD11 PMS2 RAC1)	TCAP	-0.264217	0.720683	0.0113718	0.257061
	G:2q11.1 (INPP4A)	GRB7	-0.351209	1.06887	0.0113772	0.257061
	chr19:53073308-53074039(ZNF701)_HypMET	CCND2	-0.380788	0.882132	0.0113866	0.257074
	G:16q11.2 (CHD9 CYLD)	TCAP	-0.391701	1.06838	0.0114142	0.257499
	chr3:139258152-139258731(RBP1)_HypMET	TP53	0.262365	0.554104	0.0114508	0.258126
	L:5q13.3	PAX8	-0.521874	1.49412	0.0114612	0.258164
	G:18q11.1	IKZF3	-0.366469	0.991479	0.011512	0.259109
	G:7p12.1 (EGFR)	GRB7	-0.206786	0.629273	0.0115535	0.259843
	G:20p12.1 (CRNKL1 FOXA2)	ERBB2	-0.406893	0.718807	0.0115824	0.260294
	G:2q11.1 (INPP4A)	ERBB2	-0.603358	1.06587	0.0116052	0.260606
	CTCF_mut	CTNNB1	-0.493269	0.99002	0.0116318	0.261003
	G:1q42.13 (ARID4B FH)	GRB7	-0.325283	0.989825	0.0116479	0.261166
	L:11p15.1	JUP	-0.254369	0.87895	0.0116797	0.26128
	L:11p15.1	JUP	-0.254369	0.87895	0.0116797	0.26128
	chr16:56665945-56666641(MT1M)_HypMET	SOX2	-0.318222	0.83696	0.0116744	0.26128
	L:10q25.3	GATA3	-0.324813	1.06411	0.0117397	0.262223
	L:1p22.1	GRB7	-0.425318	1.29417	0.0117327	0.262223
	L:14q32.32	IKZF3	-0.343066	0.928045	0.0117539	0.262339
	AKAP9_mut	CTNNB1	-0.578575	1.16115	0.0117671	0.262436
	L:18p11.32	HIF1A	0.134791	0.657517	0.0118731	0.264599
	ZNF292_mut	CTNNB1	-0.577741	1.1594	0.0118918	0.264814
	L:2q14.2 (ERCC3)	C17orf64	0.081066	0.465628	0.0119201	0.265242
	ITSN1_mut	TP53	0.703544	1.48548	0.0119367	0.265348
	G:7q31.1 (MET)	PGAP3	-0.315703	0.834242	0.0119429	0.265348
	Pancreas	FZD5	-0.190923	0.798264	0.0119528	0.265367
	G:1q22	GRB7	-0.348771	1.06112	0.0119733	0.26562
	BMPR2_mut	IFNB1	-0.153879	1.15713	0.0120552	0.267236
	G:7q11.21	DDX19A	-0.414906	1.05995	0.0120656	0.267264
	Peripheral Nervous System	ABHD2	-0.303784	1.15649	0.0121022	0.267872
	LRPPRC_mut	TP53	0.465981	0.983768	0.0121577	0.268899
	G:19q11 (CCNE1)	PNMT	-0.363876	0.983177	0.0122085	0.269819
	G:11q13.2	PNMT	-0.341485	0.922663	0.0122398	0.270308
	L:17q11.2 (NF1 SUZ12)	MYCN	-0.325929	0.764275	0.0122662	0.270686
	G:11q13.2	IKZF3	-0.341007	0.922224	0.0122802	0.270792
	G:17q12	MET	-0.339774	1.15383	0.0122965	0.270947
	L:21q22.13	MIEN1	-0.473965	1.05622	0.0123639	0.272228
	L:14q32.32	MAF	-0.283624	0.921148	0.0123799	0.272375
	G:1q23.2 (SDHC)	SPDEF	-0.215078	0.82921	0.0124549	0.27382
	WHSC1L1_mut	TP53	0.699308	1.47613	0.0124707	0.273963
	L:4q32.1 (FAT1 IRF2)	CTNNB1	0.212664	0.426642	0.0124914	0.274214
	chr6:110679417-110679833(C6orf186)_HypMET	STARD3	-0.208216	0.636321	0.0125574	0.275455
	chr5:180017099-180019062(SCGB3A1)_HypMET	CDKN1A	-0.189315	0.827974	0.0125835	0.275822
	L:7q32.2	ATP6V0E1	-0.528379	1.2806	0.0126231	0.276278
	Central Nervous System	TFAP2C	0.242009	0.688539	0.0126187	0.276278
	chr14:70345943-70346527(SMOC1)_HypMET	IFNB1	-0.110045	0.827264	0.012658	0.276836
	chr1:171810467-171811325(DNM3)_HypMET	PNMT	-0.235247	0.635481	0.012672	0.276935
	L:15q26.3	IFNB1	0.19585	1.47227	0.0126975	0.277286
	G:20q13.12	MIEN1	-0.32879	0.732547	0.0127949	0.279204
	L:17q21.2	PNMT	-0.54437	1.47043	0.012807	0.27926
	L:4p15.32	ATP6V0E1	-0.34063	0.825477	0.0128472	0.27993
	ASPM_mut	HIF1A	0.235005	1.14577	0.0129043	0.280351
	BMPR2_mut	MDM2	-0.646793	1.14491	0.0129711	0.280351
	L:10q26.2	GATA3	-0.297574	0.974265	0.0129979	0.280351
	G:8q11.23 (SOX17)	PGAP3	-0.433571	1.14513	0.0129539	0.280351
	L:6p24.2	PGAP3	-0.368882	0.974257	0.0129986	0.280351
	L:6p22.3	PGAP3	-0.368882	0.974257	0.0129986	0.280351
	L:6p22.2 (HIST1H3B)	PGAP3	-0.368882	0.974257	0.0129986	0.280351
	L:6p22.1	PGAP3	-0.368882	0.974257	0.0129986	0.280351
	G:1q25.3	ERBB2	-0.648276	1.14441	0.0130098	0.280351
	G:1q25.3 (DHX9)	ERBB2	-0.648276	1.14441	0.0130098	0.280351
	L:1q43	ABHD2	-0.385937	1.46865	0.0129138	0.280351
	L:15q25.2	SUPT20H	0.496166	1.46824	0.0129381	0.280351
	chr1:150266476-150266689(MRPS21)_HypMET	IRS2	-0.358095	0.824176	0.0129865	0.280351
	chr19:53662189-53662500(ZNF347)_HypMET	IRS2	-0.208166	0.479128	0.0128896	0.280351
	chr7:27186927-27187692(HOXA6)_HypMET	IFNB1	-0.115291	0.866608	0.0128817	0.280351
	G:8q22.1	MIEN1	-0.388136	0.864651	0.0130821	0.281084
	L:Xp21.3	HSPA5	-0.13107	0.416316	0.0130705	0.281084
	G:20q13.2 (ARFGAP1 GNAS)	RNFT1	-0.126942	0.632538	0.013081	0.281084
	chr15:30685087-30685891(CHRFAM7A)_HypMET	ATP6V0E1	0.212459	0.514816	0.0130575	0.281084
	G:20q11.21 (ASXL1)	MIEN1	-0.290909	0.648046	0.0131226	0.281747
	chr19:58458686-58459219(ZNF256)_HypMET	SUPT20H	-0.178412	0.527905	0.0131327	0.281759
	L:4q23	ATP6V0E1	-0.401389	0.972576	0.0131525	0.281977
	MLL_mut	MDM2	-0.54938	0.972383	0.0131703	0.282081
	MSI	C17orf64	0.131761	0.756346	0.0131766	0.282081
	CHD6_mut	IFNB1	-0.194511	1.46177	0.0133335	0.28212
	LARP4B_mut	IFNB1	-0.151557	1.13891	0.013443	0.28212
	G:18q11.1	MIEN1	-0.43525	0.969445	0.0134436	0.28212
	L:11p15.4	PGAP3	-0.310562	0.820061	0.0134361	0.28212
	L:11p15.4	TCAP	-0.300894	0.819871	0.0134572	0.28212
	L:11p15.4	PGAP3	-0.310562	0.820061	0.0134361	0.28212
	L:11p15.4	TCAP	-0.300894	0.819871	0.0134572	0.28212
	L:11p15.4	PGAP3	-0.310562	0.820061	0.0134361	0.28212
	L:11p15.4	TCAP	-0.300894	0.819871	0.0134572	0.28212
	L:11p15.4	PGAP3	-0.310562	0.820061	0.0134361	0.28212
	L:11p15.4	TCAP	-0.300894	0.819871	0.0134572	0.28212
	L:11p15.4	PGAP3	-0.310562	0.820061	0.0134361	0.28212
	L:11p15.4	TCAP	-0.300894	0.819871	0.0134572	0.28212
	L:7q32.2	AP4S1	-0.61865	1.26875	0.0134494	0.28212
	L:4p14	ERBB2	-0.645263	1.13886	0.0134469	0.28212
	L:1p32.3	TBX2	-0.435679	1.46285	0.0132665	0.28212
	L:17q21.2	GATA3	-0.446242	1.46073	0.0133976	0.28212
	L:Xq13.3 (ATRX)	HSPA5	-0.1353	0.429704	0.0133015	0.28212
	L:21q22.3	ABHD2	-0.33383	1.2701	0.0133534	0.28212
	L:21q22.3	ABHD2	-0.33383	1.2701	0.0133534	0.28212
	L:21q22.3	ABHD2	-0.33383	1.2701	0.0133534	0.28212
	L:13q32.3	SUPT20H	0.30786	0.910829	0.0133721	0.28212
	L:14q32.2	ISL1	-0.25817	0.97191	0.013214	0.28212
	L:14q32.2	ISL1	-0.25817	0.97191	0.013214	0.28212
	L:14q32.2	ISL1	-0.25817	0.97191	0.013214	0.28212
	chr18:10454453-10455268(APCDD1)_HypMET	MDM2	-0.717065	1.26903	0.0134298	0.28212
	chr5:157002174-157003182(ADAM19)_HypMET	MDM2	-0.717065	1.26903	0.0134298	0.28212
	chr6:110679417-110679833(C6orf186)_HypMET	MIEN1	-0.283516	0.631548	0.0132211	0.28212
	chr8:11059011-11059242(XKR6)_HypMET	MDM2	-0.44387	0.785569	0.0133457	0.28212
	chr8:61626645-61627074(CHD7)_HypMET	TP53	0.601228	1.2685	0.0134678	0.282141
	STK11_mut	TP53	0.539071	1.1373	0.0135717	0.282566
	G:8p23.1	IKZF3	-0.539704	1.45872	0.0135233	0.282566
	G:6p12.3 (MCM3)	TFAP2C	-0.399989	1.13751	0.0135552	0.282566
	L:1p34.3	TBX2	-0.434265	1.4579	0.0135747	0.282566
	L:1p33	TBX2	-0.434265	1.4579	0.0135747	0.282566
	L:21q22.3	ATP6V0E1	-0.523042	1.2671	0.0135683	0.282566
	L:21q22.3	ATP6V0E1	-0.523042	1.2671	0.0135683	0.282566
	L:21q22.3	ATP6V0E1	-0.523042	1.2671	0.0135683	0.282566
	chr6:105584148-105585621(BVES)_HypMET	ERBB2	-0.444154	0.783876	0.0135421	0.282566
	WHSC1L1_mut	CTNNB1	-0.726757	1.45723	0.013617	0.283245
	CUL2_mut	CDKN1A	0.333282	1.4569	0.0136377	0.283475
	G:1q32.2	STARD3	-0.414431	1.26587	0.013658	0.283696
	G:16q11.2 (CHD9 CYLD)	TFAP2C	-0.365893	1.04048	0.0136985	0.283734
	L:17p13.2	CCDC62	-0.170308	0.782593	0.0136926	0.283734
	L:17p13.2	CCDC62	-0.170308	0.782593	0.0136926	0.283734
	L:17p13.2	CCDC62	-0.170308	0.782593	0.0136926	0.283734
	CEP290_mut	MAF	-0.297789	0.966541	0.0137186	0.28395
	L:11p13	RNFT1	-0.253881	1.26468	0.0137448	0.284292
	CLSPN_mut	TFAP2C	-0.511156	1.45345	0.013857	0.286008
	TP53BP1_mut	MDM2	-0.821501	1.45358	0.0138488	0.286008
	L:18q21.31	ATP6V0E1	-0.195704	0.474044	0.0138561	0.286008
	chr6:110679417-110679833(C6orf186)_HypMET	IKZF3	-0.231999	0.626946	0.0138908	0.286503
	chr7:27186927-27187692(HOXA6)_HypMET	JUP	-0.248099	0.85634	0.0139646	0.287825
	G:14q21.3 (GNG2 SOS2)	TCAP	-0.314256	0.856072	0.0139939	0.288226
	chr19:58458686-58459219(ZNF256)_HypMET	CCND2	-0.225953	0.522768	0.0140291	0.288747
	chr11:8615397-8615889(STK33)_HypMET	IRS2	-0.249974	0.575045	0.0140735	0.289459
	L:4q21.22	SUPT20H	0.350171	1.03566	0.0141317	0.290323
	G:1q23.2 (SDHC)	TCAP	-0.298793	0.813898	0.0141353	0.290323
	L:4p14	ABHD2	-0.297099	1.12994	0.0141769	0.290959
	L:4q21.22	C17orf64	0.180398	1.03506	0.0141861	0.290959
	chr7:27186927-27187692(HOXA6)_HypMET	MYB	-0.281767	0.853994	0.0142232	0.291515
	G:14q21.3 (GNG2 SOS2)	IKZF3	-0.316019	0.853869	0.0142371	0.291597
	WHSC1_mut	GNAS	0.298458	1.44715	0.0142658	0.291859
	chr12:104697348-104697984(EID3 TXNRD1)_HypMET	HIF1A	-0.212242	1.03415	0.0142697	0.291859
	G:7q31.1 (MET)	RNFT1	-0.163107	0.812292	0.0143229	0.292591
	G:6q11.1	ERBB2	-0.544315	0.960314	0.0143255	0.292591
	APC_mut	CCND2	-0.31134	0.720221	0.0143488	0.292864
	L:11q22.1	CDKN1A	0.185775	0.811824	0.0143778	0.293252
	G:7p14.3	TFAP2C	-0.337234	0.958646	0.014492	0.293946
	G:9q34.3 (NOTCH1)	FOXA1	-0.639321	1.44397	0.014476	0.293946
	L:21q11.2	GRB7	-0.192094	0.583753	0.0144745	0.293946
	L:14q32.2	MEF2C	-0.30047	0.958676	0.014489	0.293946
	L:14q32.2	MEF2C	-0.30047	0.958676	0.014489	0.293946
	L:14q32.2	MEF2C	-0.30047	0.958676	0.014489	0.293946
	chr15:30685087-30685891(CHRFAM7A)_HypMET	MYCN	-0.216426	0.506982	0.0144771	0.293946
	chr8:67344497-67344989(RRS1)_HypMET	TCAP	-0.183919	0.500915	0.0144745	0.293946
	G:11q14.1	IKZF3	-0.354315	0.957179	0.0146399	0.295924
	G:Xq28 (F8 HCFC1 RPL10)	FOXA1	-0.638371	1.44173	0.0146255	0.295924
	chr13:96296143-96297059(DZIP1)_HypMET	CCND2	-0.310497	0.718188	0.0146207	0.295924
	chr7:87256958-87258444(RUNDC3B ABCB1)_HypMET	GRB7	-0.215486	0.654798	0.01462	0.295924
	chr7:87256958-87258444(RUNDC3B ABCB1)_HypMET	JUP	-0.189734	0.654697	0.0146349	0.295924
	G:14q21.3 (GNG2 SOS2)	MIEN1	-0.381832	0.850007	0.0146724	0.296377
	ACACA_mut	ATP6V0E1	-0.463941	1.12336	0.0147378	0.297493
	Large Intestine	MYB	-0.221985	0.672647	0.0147701	0.297939
	chr1:248020330-248021252()_HypMET	GNAS	-0.153294	0.743104	0.0148321	0.298984
	G:16q11.2 (CHD9 CYLD)	IKZF3	-0.380411	1.02757	0.0148866	0.299877
	KDM6A_mut	MEF2C	-0.391632	1.24931	0.0149104	0.300152
	chr1:42127380-42128632(HIVEP3)_HypMET	C17orf64	-0.147803	0.84778	0.0149288	0.300315
	L:Xq21.33	BMP7	0.103973	0.425732	0.0149431	0.300397
	G:18p11.32	DDX19A	-0.280453	0.715509	0.0149859	0.300486
	G:5p13.3 (IL7R)	TCAP	-0.222454	0.605738	0.0149744	0.300486
	L:14q23.1	PAX8	-0.502542	1.43639	0.0149884	0.300486
	L:14q23.1	PAX8	-0.502542	1.43639	0.0149884	0.300486
	L:21q11.2	STARD3	-0.190112	0.580345	0.0150454	0.301422
	L:4q32.1 (FAT1 IRF2)	TP53	-0.196765	0.414855	0.0150841	0.30199
	L:Xp21.2	HSPA5	-0.128323	0.407209	0.0152201	0.30237
	chr1:10755226-10755521(CASZ1)_HypMET	SOX2	-0.545607	1.43265	0.0152473	0.30237
	chr1:145472980-145474702(ANKRD34A)_HypMET	SOX2	-0.545607	1.43265	0.0152473	0.30237
	chr1:21996161-21996409(RAP1GAP)_HypMET	SOX2	-0.545607	1.43265	0.0152473	0.30237
	chr1:57110663-57111337(PRKAA2)_HypMET	C17orf64	0.24987	1.43305	0.0152195	0.30237
	chr10:64133789-64134420(ZNF365)_HypMET	C17orf64	0.24987	1.43305	0.0152195	0.30237
	chr10:94351356-94351615(KIF11)_HypMET	SOX2	-0.545607	1.43265	0.0152473	0.30237
	chr2:219646432-219647181(CYP27A1)_HypMET	SOX2	-0.545607	1.43265	0.0152473	0.30237
	chr3:119298284-119298983(ADPRH)_HypMET	SOX2	-0.545607	1.43265	0.0152473	0.30237
	chr3:125075915-125076481(ZNF148)_HypMET	SOX2	-0.545607	1.43265	0.0152473	0.30237
	chr3:187456250-187456580(BCL6)_HypMET	SOX2	-0.545607	1.43265	0.0152473	0.30237
	chr4:57371582-57372022(ARL9)_HypMET	SOX2	-0.545607	1.43265	0.0152473	0.30237
	chr6:3227025-3229688(TUBB2B)_HypMET	SOX2	-0.545607	1.43265	0.0152473	0.30237
	chr9:98783216-98784364(NCRNA00092)_HypMET	SOX2	-0.545607	1.43265	0.0152473	0.30237
	chr3:99594969-99595215(C3orf26 FILIP1L MIR548G)_HypMET	CDKN1A	-0.107905	0.471361	0.0152859	0.302876
	chr7:27186927-27187692(HOXA6)_HypMET	IRS2	-0.367369	0.844671	0.0152934	0.302876
	Esophagus	CTNNB1	0.301146	0.603384	0.0153619	0.304027
	L:14q13.1	IFNB1	0.136161	1.02236	0.015392	0.304417
	G:8q21.12	TRIM8	-0.224034	0.768754	0.0154132	0.304632
	Central Nervous System	C17orf64	-0.116493	0.668045	0.0154513	0.305178
	G:3q26.1 (MECOM)	HSPA5	0.242157	0.768366	0.0154641	0.305227
	L:17p12 (MAP2K4)	JUP	-0.188045	0.648628	0.0155582	0.306877
	chr20:33146135-33147318(MAP1LC3A)_HypMET	ATP6V0E1	-0.421617	1.02053	0.0155727	0.306957
	G:7q21.13 (AKAP9)	IKZF3	-0.240044	0.648218	0.0156224	0.307111
	L:12q23.3	ABHD2	-0.375552	1.42746	0.0156129	0.307111
	L:17q24.3 (SOX9)	TFAP2C	-0.502416	1.42756	0.0156063	0.307111
	chr21:47602431-47602740(C21orf56)_HypMET	MET	-0.202854	0.687864	0.0155989	0.307111
	L:10p12.1	TFAP2C	0.282096	0.801531	0.0156372	0.307196
	XRN1_mut	CTNNB1	-0.618997	1.2401	0.0156513	0.307268
	L:17q21.2	IKZF3	-0.528272	1.42652	0.0156802	0.307629
	Esophagus	STARD3	-0.196986	0.601165	0.0157353	0.308505
	L:11q22.3 (SDHD)	ERBB2	-0.377694	0.665959	0.0157691	0.30896
	chr7:128828333-128829366(SMO)_HypMET	PNMT	-0.45879	1.23764	0.0158543	0.310423
	G:17q22 (CLTC PPM1D)	SPDEF	-0.245599	0.945468	0.0158696	0.310515
	Large Intestine	MDM2	-0.376106	0.664917	0.01593	0.31149
	G:14q32.2 (AKT1 HSP90AA1 PPP2R5C)	FOXA1	-0.392678	0.886354	0.016015	0.311974
	chr1:16085147-16085862(FBLIM1)_HypMET	TP53	0.526253	1.10913	0.0160186	0.311974
	chr19:37157632-37158119(ZNF461)_HypMET	TP53	0.526253	1.10913	0.0160186	0.311974
	chr19:58399945-58400276(ZNF814)_HypMET	TP53	0.526253	1.10913	0.0160186	0.311974
	chr3:194406440-194409045(FAM43A)_HypMET	TP53	0.526253	1.10913	0.0160186	0.311974
	chr6:90142751-90143635(ANKRD6)_HypMET	TP53	0.526253	1.10913	0.0160186	0.311974
	ATRX_mut	CTNNB1	-0.709705	1.42161	0.0160348	0.312084
	L:1p36.11	STARD3	-0.363172	1.10818	0.0161078	0.313089
	L:1p35.3	STARD3	-0.363172	1.10818	0.0161078	0.313089
	L:10q21.2 (ANK3)	SUPT20H	0.34332	1.01455	0.0161772	0.314022
	chr12:39299248-39299629(CPNE8)_HypMET	ABHD2	-0.24807	0.942702	0.0161732	0.314022
	ASPM_mut	TP53	0.525294	1.10703	0.0162161	0.314036
	G:6p12.3 (MCM3)	GRB7	-0.364471	1.10681	0.0162367	0.314036
	L:6p21.33	JUP	-0.41135	1.41849	0.0162635	0.314036
	L:6p21.33	JUP	-0.41135	1.41849	0.0162635	0.314036
	L:6p21.33	JUP	-0.41135	1.41849	0.0162635	0.314036
	L:17p13.1 (CHD3 GPS2 TP53)	JUP	-0.181958	0.627462	0.0162512	0.314036
	L:17q21.2	TCAP	-0.521343	1.41891	0.0162327	0.314036
	L:21q22.13	JUP	-0.294038	1.01396	0.0162378	0.314036
	G:20q11.21 (ASXL1)	PGAP3	-0.237843	0.6273	0.0162782	0.314112
	L:Xp22.32	AP4S1	-0.197066	0.403674	0.0163054	0.314231
	chr1:150266476-150266689(MRPS21)_HypMET	MDM2	-0.450522	0.796363	0.0163058	0.314231
	G:18p11.32	RNFT1	-0.141864	0.705924	0.0163602	0.315073
	L:10q26.3	ISL1	-0.222183	0.835312	0.0164392	0.315972
	L:10q26.3	ISL1	-0.222183	0.835312	0.0164392	0.315972
	L:10q26.3	ISL1	-0.222183	0.835312	0.0164392	0.315972
	Endometrium	PAX8	-0.495518	1.41549	0.0164866	0.316676
	G:11q13.5	IKZF3	-0.326821	0.882256	0.0165003	0.316732
	L:14q13.1	AP4S1	-0.493699	1.01122	0.0165231	0.316962
	G:22q12.2	GRB7	-0.465801	1.41434	0.0165724	0.317701
	G:7p14.3	C17orf64	-0.163742	0.938578	0.0166353	0.318283
	chr13:79175610-79177985(POU4F1)_HypMET	ERBB2	-0.473099	0.833911	0.016617	0.318283
	chr6:110679417-110679833(C6orf186)_HypMET	CTNNB1	0.304592	0.609993	0.0166256	0.318283
	G:8q24.13	CDKN1A	-0.133503	0.582864	0.016699	0.318761
	L:3p22.2	JUP	-0.211601	0.72956	0.0167146	0.318761
	L:3p22.2	JUP	-0.211601	0.72956	0.0167146	0.318761
	L:3p22.1	JUP	-0.211601	0.72956	0.0167146	0.318761
	L:Xq28	ISL1	-0.117754	0.442661	0.0167126	0.318761
	L:18q21.2	TP53	-0.222614	0.469048	0.0167865	0.319924
	chr13:27131568-27132677()_HypMET	MDM2	-0.362648	0.640915	0.0168064	0.320095
	L:3p14.2	C17orf64	0.0713202	0.408772	0.0169043	0.321543
	L:3p14.2	C17orf64	0.0713202	0.408772	0.0169043	0.321543
	L:11q24.2	IFNB1	0.100953	0.757558	0.0169433	0.32166
	L:11q24.2	IFNB1	0.100953	0.757558	0.0169433	0.32166
	G:3q22.3 (NCK1 STAG1)	ATP6V0E1	-0.582681	1.40967	0.0169269	0.32166
	L:1p22.1	MYCN	-0.522954	1.22381	0.017041	0.323096
	G:22q11.21	ERBB2	-0.498083	0.877815	0.0170409	0.323096
	L:11q22.3 (CASP1)	IFNB1	0.116834	0.876648	0.0171855	0.325206
	L:11q22.3 (CASP1)	IFNB1	0.116834	0.876648	0.0171855	0.325206
	L:17q12	MYCN	-0.429524	1.00512	0.0171739	0.325206
	G:19q11 (CCNE1)	MIEN1	-0.419808	0.933635	0.0172046	0.325357
	L:19p12	JUP	-0.270644	0.932936	0.0172865	0.325559
	L:19p12	JUP	-0.270644	0.932936	0.0172865	0.325559
	L:18q21.31	TP53	-0.217512	0.458214	0.0172929	0.325559
	L:10q25.3	GNAS	0.20733	1.00411	0.0172838	0.325559
	L:11p15.5 (HRAS IRF7)	PGAP3	-0.28649	0.755334	0.0172628	0.325559
	L:7q31.31 (POT1)	C17orf82	-0.19094	0.638411	0.0172301	0.325559
	G:2p24.3 (MYCN)	GATA3	-0.307303	1.00437	0.017255	0.325559
	G:4q12 (FIP1L1 PDGFRA)	PNMT	-0.452725	1.22062	0.0173256	0.325966
	Lung	CDKN1A	0.125257	0.546734	0.0173663	0.326521
	L:18q21.31	MDM2	0.259001	0.457635	0.0174318	0.327544
	B2M_mut	TP53	0.578793	1.21922	0.0174512	0.327698
	chr7:87256958-87258444(RUNDC3B ABCB1)_HypMET	ATP6V0E1	-0.263376	0.637058	0.0174631	0.327712
	chr7:119912840-119913883(KCND2)_HypMET	ERBB2	-0.4961	0.87418	0.017495	0.3281
	L:14q32.12	IKZF3	-0.344986	0.93095	0.017521	0.32817
	L:14q32.12	IKZF3	-0.344986	0.93095	0.017521	0.32817
	G:13q12.13 (FLT3 WASF3)	MET	-0.413646	1.40163	0.0175519	0.328538
	G:22q12.2	TCAP	-0.51513	1.40132	0.0175765	0.32879
	chr16:56665945-56666641(MT1M)_HypMET	ATP6V0E1	-0.325353	0.786935	0.0175911	0.328852
	G:1q21.2 (PIP5K1A SETDB1)	TBX2	-0.260469	0.873034	0.0176403	0.329563
	MLL_mut	HIF1A	0.190973	0.929284	0.01772	0.330841
	L:10p15.3 (LARP4B)	SUPT20H	0.221381	0.653839	0.0177334	0.330877
	chr8:41507516-41507868(NKX6-3)_HypMET	ERBB2	-0.794122	1.3992	0.0177445	0.330877
	G:7p12.1 (EGFR)	PGAP3	-0.22378	0.589896	0.0177588	0.330933
	L:10q25.2	ISL1	-0.24713	0.92865	0.0177961	0.331054
	L:10q25.2	ISL1	-0.24713	0.92865	0.0177961	0.331054
	chr3:50604905-50605359(C3orf18)_HypMET	C17orf82	-0.246773	0.824927	0.0177991	0.331054
	FXR1_mut	TP53	0.663544	1.39755	0.017877	0.332293
	L:10q23.33	GNAS	0.206043	0.997625	0.0180035	0.332379
	L:10q24.1	GNAS	0.206043	0.997625	0.0180035	0.332379
	L:10q24.2	GNAS	0.206043	0.997625	0.0180035	0.332379
	L:10q24.2	GNAS	0.206043	0.997625	0.0180035	0.332379
	L:8p21.3	TP53	-0.262873	0.553637	0.0179931	0.332379
	L:7q31.31 (POT1)	MIEN1	-0.285174	0.634043	0.0179922	0.332379
	L:21q11.2	TCAP	-0.207553	0.564536	0.0179647	0.332379
	L:15q25.2	IFNB1	0.186095	1.39594	0.0180062	0.332379
	chr1:42127380-42128632(HIVEP3)_HypMET	GNAS	-0.170143	0.823822	0.0179495	0.332379
	chr3:99594969-99595215(C3orf26 FILIP1L MIR548G)_HypMET	CCDC62	0.100184	0.459594	0.0179736	0.332379
	Central Nervous System	IFNB1	0.0869733	0.652414	0.0179781	0.332379
	L:9p24.3 (BNC2 CDKN2A JAK2 PSIP1)	MAF	0.128745	0.417168	0.018049	0.332749
	chr18:77905297-77905566(LOC100130522)_HypMET	ISL1	-0.139865	0.525531	0.0180414	0.332749
	L:10q22.1	HIF1A	-0.249214	1.21254	0.0180648	0.332832
	CDH1_mut	GATA3	-0.426887	1.3948	0.0180987	0.332878
	G:8q23.3 (RAD21)	FOXA1	-0.260755	0.588138	0.0180943	0.332878
	L:14q24.2	MET	-0.357726	1.21191	0.018124	0.332878
	L:14q24.2	MET	-0.357726	1.21191	0.018124	0.332878
	L:14q24.3	MET	-0.357726	1.21191	0.018124	0.332878
	L:11p13	MIEN1	-0.544835	1.21128	0.0181827	0.332915
	L:7q22.3	MIEN1	-0.62706	1.3941	0.0181558	0.332915
	L:Xq22.3	BMP7	0.102399	0.418786	0.0181678	0.332915
	L:Xq22.3	BMP7	0.102399	0.418786	0.0181678	0.332915
	L:2q37.3	TBX2	-0.276182	0.925531	0.0181754	0.332915
	L:7q31.31 (POT1)	GATA3	-0.193682	0.632808	0.0182131	0.333137
	G:20q13.13	RNFT1	-0.135	0.671329	0.0182176	0.333137
	L:7q22.3	ERBB2	-0.790621	1.39279	0.0182627	0.333296
	chr10:102891010-102891794(TLX1NB TLX1)_HypMET	MYB	-0.221733	0.67101	0.0182717	0.333296
	chr14:24803678-24804353(ADCY4 RIPK3)_HypMET	CCND3	0.132948	0.406353	0.0182616	0.333296
	Peripheral Nervous System	AP4S1	-0.530836	1.08663	0.0182466	0.333296
	chr8:67344497-67344989(RRS1)_HypMET	ISL1	-0.128562	0.48302	0.0182941	0.333497
	G:11q13.2 (CCND1 CTTN)	GRB7	-0.172689	0.524018	0.0183692	0.334461
	L:22q11.1	HIF1A	0.142472	0.693122	0.0183697	0.334461
	chr7:128828333-128829366(SMO)_HypMET	SLC5A3	-0.302243	1.20845	0.0184498	0.33571
	L:2q14.2 (ERCC3)	AP4S1	0.212768	0.4355	0.0185225	0.336616
	chr19:37957726-37958390(ZNF569)_HypMET	MYB	-0.198177	0.599676	0.0185149	0.336616
	L:4q32.1 (FAT1 IRF2)	C17orf64	0.0701159	0.401641	0.0185505	0.336751
	chr18:77905297-77905566(LOC100130522)_HypMET	ATP6V0E1	0.216376	0.523181	0.0185529	0.336751
	G:19q11 (CCNE1)	IKZF3	-0.341922	0.922356	0.0185687	0.336831
	G:8p23.1	TCAP	-0.510493	1.3882	0.0186414	0.337939
	G:17q12	ABHD2	-0.285092	1.08243	0.018691	0.33863
	L:Xp22.32	BMP7	0.0965792	0.39491	0.0187303	0.339132
	L:10p15.3 (LARP4B)	CCND3	-0.212048	0.648015	0.0187523	0.339321
	G:8q23.3 (RAD21)	MIEN1	-0.262957	0.584489	0.018809	0.33972
	G:7q11.21	GRB7	-0.326528	0.990695	0.0188023	0.33972
	Esophagus	MDM2	0.330993	0.584571	0.0187925	0.33972
	L:3p26.3 (SRGAP3)	SUPT20H	0.166874	0.492671	0.0188641	0.340043
	L:1p13.2 (ATP1A1 CSDE1 NRAS)	IKZF3	-0.341063	0.919948	0.0188721	0.340043
	L:14q11.2	CCDC62	-0.178175	0.817129	0.0188848	0.340043
	L:14q11.2	CCDC62	-0.178175	0.817129	0.0188848	0.340043
	chr16:68676450-68676843(CDH3)_HypMET	C17orf64	-0.129997	0.744576	0.0188848	0.340043
	L:1p32.3	SUPT20H	-0.468945	1.38445	0.0189567	0.341128
	G:14q12 (FOXA1 NKX2-1 PSMA6)	SPDEF	-0.212253	0.816197	0.0190184	0.342029
	G:13q32.1 (ERCC5 ING1 IRS2 TFDP1)	STARD3	0.28261	0.861434	0.019173	0.344597
	G:8q24.13	SPDEF	-0.148264	0.570103	0.0191873	0.344644
	G:16p11.2 (FUS TAOK2)	SPDEF	-0.312239	1.20061	0.0192086	0.344757
	chr8:67344497-67344989(RRS1)_HypMET	IKZF3	-0.177678	0.479197	0.0192171	0.344757
	L:7q32.2	PGAP3	-0.455424	1.19992	0.0192763	0.345287
	G:9p24.1	STARD3	-0.452959	1.38063	0.019282	0.345287
	chr1:110230238-110230614(GSTM1)_HypMET	PAX8	-0.138874	0.39633	0.0192586	0.345287
	L:Xq13.3 (ATRX)	AP4S1	-0.198151	0.405473	0.0193511	0.346315
	chr3:139258152-139258731(RBP1)_HypMET	ABHD2	-0.134774	0.511599	0.0193639	0.346331
	chr8:11058624-11058844(XKR6)_HypMET	SOX2	0.180366	0.472903	0.0194206	0.347134
	L:1q43	HIF1A	-0.283425	1.37837	0.0194774	0.347726
	chr19:58011124-58011743(ZNF773)_HypMET	IRS2	-0.374257	0.859237	0.0194762	0.347726
	G:1q21.3	STARD3	-0.392989	1.19776	0.0194906	0.34775
	L:1p32.3 (CDKN2C FAF1)	SUPT20H	-0.27536	0.812792	0.0195137	0.347951
	L:10q25.2	GNAS	0.189022	0.914756	0.019541	0.348016
	L:10q25.2	GNAS	0.189022	0.914756	0.019541	0.348016
	G:8q23.3 (RAD21)	TRIM8	-0.169508	0.580806	0.0195553	0.348058
	L:19q13.32	MYCN	-0.459335	1.074	0.0196132	0.348244
	L:19q13.32	MYCN	-0.459335	1.074	0.0196132	0.348244
	L:4p16.3	IFNB1	0.0914809	0.685865	0.0196032	0.348244
	L:4p16.3	IFNB1	0.0914809	0.685865	0.0196032	0.348244
	chr2:183731819-183732093(FRZB)_HypMET	HIF1A	-0.245862	1.1956	0.0197071	0.349488
	Esophagus	MIEN1	-0.261064	0.580116	0.019698	0.349488
	chr1:120835961-120839391(FAM72B)_HypMET	CCND2	-0.334547	0.772396	0.0197492	0.350023
	L:1p34.3	GATA3	-0.420898	1.37447	0.0198172	0.350686
	L:1p33	GATA3	-0.420898	1.37447	0.0198172	0.350686
	chr7:87256958-87258444(RUNDC3B ABCB1)_HypMET	MIEN1	-0.280907	0.624186	0.0198224	0.350686
	BCOR_mut	GNAS	-0.221434	1.07149	0.0198956	0.351768
	G:2q11.1 (INPP4A)	TCAP	-0.361007	0.9813	0.0199353	0.352119
	chr8:11058624-11058844(XKR6)_HypMET	SPDEF	0.122485	0.470868	0.0199394	0.352119
	chr3:99594969-99595215(C3orf26 FILIP1L MIR548G)_HypMET	BMP7	-0.110519	0.451731	0.0199953	0.352893
	L:19q13.33	PGAP3	-0.45268	1.19241	0.0200307	0.353093
	L:19q13.33	PGAP3	-0.45268	1.19241	0.0200307	0.353093
	PIK3R1_mut	CCDC62	0.198702	0.910941	0.0200459	0.353149
	NCOR1_mut	SLC5A3	-0.267686	1.06973	0.020096	0.353646
	L:1q43	HSPA5	-0.432869	1.3713	0.0200982	0.353646
	CLSPN_mut	MIEN1	-0.617079	1.37105	0.0201204	0.353824
	L:19p13.2	C17orf64	0.149154	0.853943	0.0202242	0.355437
	Breast	IRS2	0.278707	0.639709	0.0202947	0.356463
	CTCF_mut	IFNB1	-0.121224	0.908653	0.0203541	0.357293
	chr19:53073308-53074039(ZNF701)_HypMET	CDKN1A	0.184874	0.806134	0.0205151	0.359904
	G:2p16.1 (BCL11A REL XPO1)	MYCN	-0.508058	1.1876	0.0205281	0.359916
	chr19:37957726-37958390(ZNF569)_HypMET	IFNB1	-0.0786364	0.58939	0.020585	0.360698
	G:7p12.1 (EGFR)	DDX19A	-0.226019	0.575502	0.0206763	0.362081
	G:2q11.1 (INPP4A)	PNMT	-0.36199	0.974912	0.0207396	0.362975
	L:19q13.2 (CIC)	MYCN	-0.387489	0.905704	0.0207576	0.363072
	L:22q13.2 (ARFGAP3)	ATP6V0E1	0.256222	0.619089	0.0208318	0.364154
	NSD1_mut	MDM2	-0.6706	1.18357	0.0209523	0.365936
	ZNF292_mut	TP53	0.504865	1.06231	0.0209587	0.365936
	G:20q13.13	FOXA1	-0.291108	0.656006	0.0209839	0.365941
	chr6:26250436-26250827(HIST1H2BH HIST1H3F)_HypMET	CDKN1A	0.194674	0.848751	0.0209822	0.365941
	L:10q26.3	GATA3	-0.245922	0.802785	0.0210357	0.365973
	L:10q26.3	GATA3	-0.245922	0.802785	0.0210357	0.365973
	L:10q26.3	GATA3	-0.245922	0.802785	0.0210357	0.365973
	L:7q31.1	MYB	-0.241986	0.731677	0.021006	0.365973
	chr13:29292670-29293329(SLC46A3)_HypMET	SUPT20H	0.329463	0.972022	0.0211127	0.367097
	G:20q13.13	GNAS	-0.135413	0.654999	0.0211782	0.368016
	L:17p13.1 (CHD3 GPS2 TP53)	CCND2	-0.260344	0.600806	0.021277	0.369516
	G:7q36.1 (RHEB)	C17orf64	-0.147793	0.845856	0.0214157	0.371483
	G:5p15.33 (CCT5 TERT TRIO)	TP53	-0.251176	0.528442	0.021406	0.371483
	G:7p12.1 (EGFR)	HIF1A	-0.117697	0.572056	0.0214346	0.371592
	L:11q22.3	IFNB1	0.101673	0.761863	0.0214553	0.371732
	CREBBP_mut	HSPA5	0.33405	1.05781	0.0214974	0.37224
	G:1q21.3	HSPA5	0.37176	1.17718	0.0216412	0.37451
	PTEN_mut	IRS2	0.261069	0.598987	0.0216652	0.374529
	L:3p13 (FOXP1)	TP53	-0.320658	0.674575	0.0216678	0.374529
	ASPM_mut	CDKN1A	0.242228	1.05585	0.0217362	0.375489
	BRCA2_mut	HSPA5	-0.266267	0.843091	0.021837	0.37701
	L:8p23.1	SLC5A3	0.139515	0.557219	0.0220264	0.379387
	L:8p23.1	SLC5A3	0.139515	0.557219	0.0220264	0.379387
	L:8p23.1	SLC5A3	0.139515	0.557219	0.0220264	0.379387
	L:8p23.1	SLC5A3	0.139515	0.557219	0.0220264	0.379387
	L:6q23.3	TP53	0.42618	0.896465	0.0220674	0.379619
	L:3p14.1	CTNNB1	0.325253	0.650238	0.0221175	0.379619
	L:3p14.1	CTNNB1	0.325253	0.650238	0.0221175	0.379619
	L:3p14.1	CTNNB1	0.325253	0.650238	0.0221175	0.379619
	L:Xp21.2	BMP7	0.0938859	0.38351	0.0221106	0.379619
	G:13q12.13 (FLT3 WASF3)	STARD3	-0.443152	1.34962	0.0221127	0.379619
	L:5q12.1	TFAP2C	0.237003	0.671976	0.0221694	0.380288
	L:3p13 (FOXP1)	CTNNB1	0.336042	0.671792	0.0222053	0.38068
	L:11p13	STARD3	-0.384612	1.17128	0.0222956	0.381779
	L:1p31.1	C17orf82	-0.267982	0.894588	0.0223423	0.381779
	L:17p12 (MAP2K4)	ISL1	-0.163064	0.611908	0.0223308	0.381779
	L:Xq28	MYB	-0.139682	0.422189	0.0223519	0.381779
	chr11:75378416-75379882(MAP6)_HypMET	SLC5A3	-0.263023	1.0504	0.0224125	0.381779
	chr2:175546862-175547880(WIPF1)_HypMET	SLC5A3	-0.263023	1.0504	0.0224125	0.381779
	chr22:20790638-20792665(SCARF2)_HypMET	SLC5A3	-0.263023	1.0504	0.0224125	0.381779
	chr22:39853323-39854065(MGAT3)_HypMET	SLC5A3	-0.263023	1.0504	0.0224125	0.381779
	chr3:56502611-56502815(ERC2)_HypMET	SLC5A3	-0.263023	1.0504	0.0224125	0.381779
	chr4:76555366-76556079(CDKL2)_HypMET	ERBB2	-0.597203	1.05076	0.0223668	0.381779
	chr8:67344497-67344989(RRS1)_HypMET	ARRDC3	0.112894	0.46743	0.0223221	0.381779
	G:3q22.3 (PIK3CB)	ATP6V0E1	-0.484268	1.16955	0.0224897	0.382827
	chr7:87256958-87258444(RUNDC3B ABCB1)_HypMET	STARD3	-0.200686	0.611123	0.0225001	0.382827
	G:8q24.21 (MYC)	TRIM8	-0.136311	0.466655	0.0225411	0.383303
	CTNND1_mut	TP53	0.638593	1.34302	0.0227598	0.386119
	KDM6A_mut	ARRDC3	0.281935	1.1672	0.0227579	0.386119
	L:4q13.3	C17orf64	0.183103	1.04755	0.0227725	0.386119
	L:4q22.1	C17orf64	0.183103	1.04755	0.0227725	0.386119
	L:4q22.1	C17orf64	0.183103	1.04755	0.0227725	0.386119
	CDKN2A_mut	ATP6V0E1	-0.311975	0.753362	0.0229258	0.388494
	chr3:99594969-99595215(C3orf26 FILIP1L MIR548G)_HypMET	MET	0.130489	0.441441	0.0229422	0.388548
	L:10p12.2	TFAP2C	0.254202	0.720581	0.0229958	0.389232
	FBXW7_mut	AP4S1	-0.43536	0.889925	0.023038	0.389721
	G:1q42.13 (ARID4B FH)	IKZF3	-0.330282	0.889786	0.0230592	0.389854
	G:Xq28 (F8 HCFC1 RPL10)	ARRDC3	-0.32363	1.3397	0.0230923	0.390189
	chr8:22422534-22423702(SORBS3)_HypMET	GATA3	-0.320279	1.04492	0.0231101	0.390265
	L:7p22.3	SLC5A3	0.335282	1.33869	0.0231938	0.391454
	L:1p13.2 (ATP1A1 CSDE1 NRAS)	PGAP3	-0.337626	0.888545	0.0232476	0.391686
	G:20q13.13	ERBB2	-0.366576	0.644833	0.0232282	0.391686
	chr19:37957726-37958390(ZNF569)_HypMET	SUPT20H	-0.195844	0.577469	0.0232369	0.391686
	L:7p22.3	HSPA5	0.422638	1.33769	0.023295	0.39226
	L:10q23.2 (BMPR1A FAS PTEN)	SUPT20H	0.211924	0.624866	0.0233312	0.392644
	G:3q28	SPDEF	-0.20534	0.788626	0.0233673	0.393026
	L:21q22.3	STARD3	-0.381365	1.16103	0.0234728	0.394123
	L:21q22.3	STARD3	-0.381365	1.16103	0.0234728	0.394123
	L:21q22.3	STARD3	-0.381365	1.16103	0.0234728	0.394123
	MGA_mut	FOXA1	-0.514961	1.15962	0.0236386	0.396333
	L:19p13.3 (GNA11)	IKZF3	-0.308752	0.831653	0.0236584	0.396333
	L:19p13.3	IKZF3	-0.308752	0.831653	0.0236584	0.396333
	L:19p13.3	IKZF3	-0.308752	0.831653	0.0236584	0.396333
	MYH11_mut	TP53	0.453286	0.953068	0.0237101	0.396745
	G:5p15.33 (CCT5 TERT TRIO)	CTNNB1	0.259885	0.519337	0.0237094	0.396745
	L:12q23.3	MDM2	-0.755669	1.33268	0.0238079	0.397928
	L:22q12.1 (ZNRF3)	JUP	-0.24148	0.830789	0.0238013	0.397928
	L:1p36.12	STARD3	-0.290656	0.884791	0.0238261	0.398005
	chr19:41106058-41106415(LTBP4)_HypMET	HIF1A	-0.238336	1.15766	0.0238715	0.398537
	L:18q22.1	MET	0.128415	0.434313	0.0239152	0.398587
	L:18q22.1	MET	0.128415	0.434313	0.0239152	0.398587
	MSI	HIF1A	0.141624	0.687899	0.0238989	0.398587
	FBXW7_mut	FZD5	-0.212216	0.883514	0.0240258	0.398846
	KRAS_mut	CDKN1A	0.100518	0.437884	0.0240458	0.398846
	L:7q31.31	PGAP3	-0.439537	1.15652	0.0240071	0.398846
	G:15q25.3 (BLM CRTC3 FANCI IDH2 NR2F2 PCSK6)	MET	-0.261245	0.883537	0.0240221	0.398846
	chr10:105253191-105254428(NEURL)_HypMET	SLC5A3	-0.238048	0.950238	0.024121	0.398846
	chr17:66596072-66597578(FAM20A)_HypMET	SLC5A3	-0.238048	0.950238	0.024121	0.398846
	chr18:14132000-14132482(ZNF519)_HypMET	CCND2	-0.324088	0.747361	0.0240161	0.398846
	chr19:18118741-18119553(ARRDC2)_HypMET	SLC5A3	-0.238048	0.950238	0.024121	0.398846
	chr20:47443734-47445181(PREX1)_HypMET	SLC5A3	-0.238048	0.950238	0.024121	0.398846
	chr3:36985540-36987041(TRANK1)_HypMET	SLC5A3	-0.238048	0.950238	0.024121	0.398846
	chr4:6200912-6202724(JAKMIP1)_HypMET	SLC5A3	-0.238048	0.950238	0.024121	0.398846
	chr5:175792355-175793505(ARL10)_HypMET	SLC5A3	-0.238048	0.950238	0.024121	0.398846
	chr6:105627406-105627830(POPDC3)_HypMET	SLC5A3	-0.238048	0.950238	0.024121	0.398846
	Stomach	SLC5A3	-0.238048	0.950238	0.024121	0.398846
	ITSN1_mut	ATP6V0E1	-0.550371	1.3286	0.0242329	0.398898
	SACS_mut	SLC5A3	-0.237919	0.949704	0.0241992	0.398898
	G:3q26.1 (MECOM)	ERBB2	-0.406168	0.714301	0.0241939	0.398898
	G:2p16.1 (BCL11A REL XPO1)	ERBB2	-0.656919	1.15529	0.0241548	0.398898
	G:20q13.2 (ARFGAP1 GNAS)	GNAS	-0.118693	0.573667	0.0241436	0.398898
	G:20q13.2 (ARFGAP1 GNAS)	STARD3	-0.188392	0.573434	0.0242002	0.398898
	chr8:144659745-144660635(NAPRT1)_HypMET	CTNNB1	0.24301	0.485554	0.0242106	0.398898
	Pancreas	PNMT	0.265411	0.714131	0.0242271	0.398898
	G:12q14.1 (MDM2 NUP107 SRGAP1)	MDM2	-0.443384	0.781793	0.0245716	0.404247
	Esophagus	IKZF3	-0.207477	0.558726	0.0246026	0.404529
	BCOR_mut	CCND2	-0.448163	1.03332	0.0246507	0.405093
	L:8p21.1	TCAP	-0.205703	0.558424	0.0246789	0.405103
	chr7:27195601-27196567(HOXA7)_HypMET	SUPT20H	0.204069	0.601502	0.0246704	0.405103
	G:3q22.1	MIEN1	-0.596668	1.32405	0.0247148	0.405466
	G:11q14.1	ERBB2	-0.499677	0.878618	0.0248049	0.406658
	G:8q22.2 (PABPC1 UBR5)	STARD3	-0.20943	0.637369	0.0248423	0.406658
	chr15:40544352-40545512(PAK6 C15orf56)_HypMET	GATA3	0.269398	0.87854	0.0248173	0.406658
	chr8:144659745-144660635(NAPRT1)_HypMET	ATP6V0E1	0.200268	0.483376	0.0248428	0.406658
	chr1:121260857-121261525(LOC647121)_HypMET	SUPT20H	0.320607	0.944949	0.0249057	0.40746
	CTNNB1_mut	SOX2	0.314532	0.823404	0.0250535	0.407694
	ITSN1_mut	IFNB1	-0.176509	1.32141	0.0249985	0.407694
	MED23_mut	MIEN1	-0.595301	1.32091	0.0250523	0.407694
	L:12p13.31	SLC5A3	0.330901	1.32057	0.0250887	0.407694
	L:6q25.2 (ARID1B MAP3K4 MLLT4)	SLC5A3	0.116195	0.463717	0.0250716	0.407694
	G:1q22	TCAP	-0.347961	0.94455	0.0249657	0.407694
	G:1q42.13 (ARID4B FH)	PNMT	-0.32618	0.877477	0.0249894	0.407694
	L:1p13.2 (ATP1A1 CSDE1 NRAS)	PNMT	-0.325983	0.876928	0.0250789	0.407694
	L:17p11.2	STARD3	-0.224109	0.681999	0.0251096	0.407694
	L:17p11.2	STARD3	-0.224109	0.681999	0.0251096	0.407694
	L:17p11.2	STARD3	-0.224109	0.681999	0.0251096	0.407694
	L:2q14.2 (ERCC3)	SUPT20H	0.140426	0.41387	0.0250837	0.407694
	chr1:248020330-248021252()_HypMET	HNF1B	-0.321255	0.682797	0.0249427	0.407694
	chr5:101632049-101632373(SLCO4C1)_HypMET	IRS2	-0.220471	0.50539	0.0251145	0.407694
	chr6:105584148-105585621(BVES)_HypMET	STARD3	-0.233162	0.709543	0.0251376	0.407844
	EP300_mut	SOX2	0.251098	0.657321	0.0251926	0.408509
	chr16:56665945-56666641(MT1M)_HypMET	SUPT20H	0.251339	0.740726	0.0252745	0.409611
	L:21q22.13	TCAP	-0.347157	0.942289	0.0253087	0.409713
	chr6:110679417-110679833(C6orf186)_HypMET	MDM2	0.322748	0.568981	0.0253036	0.409713
	NF1_mut	ABHD2	-0.18692	0.708381	0.0253728	0.409958
	L:10q26.2	GNAS	0.181075	0.874906	0.0254101	0.409958
	G:7q31.1 (MET)	JUP	-0.215118	0.739791	0.0254564	0.409958
	L:1p36.11	TBX2	-0.307196	1.02736	0.0254775	0.409958
	L:1p35.3	TBX2	-0.307196	1.02736	0.0254775	0.409958
	G:2p24.3 (MYCN)	IRS2	-0.410859	0.941757	0.02539	0.409958
	L:14q32.2	IKZF3	-0.324976	0.874981	0.0253979	0.409958
	L:14q32.2	IKZF3	-0.324976	0.874981	0.0253979	0.409958
	L:14q32.2	IKZF3	-0.324976	0.874981	0.0253979	0.409958
	chr7:27195601-27196567(HOXA7)_HypMET	TP53	-0.284664	0.598273	0.025439	0.409958
	chr9:35756948-35757339(MSMP)_HypMET	GATA3	0.288681	0.941278	0.0254634	0.409958
	TP53_mut	GATA3	0.131625	0.429165	0.0256031	0.410258
	L:19p13.3 (GNA11)	ERBB2	-0.466548	0.820205	0.0256134	0.410258
	L:19p13.3	ERBB2	-0.466548	0.820205	0.0256134	0.410258
	L:19p13.3	ERBB2	-0.466548	0.820205	0.0256134	0.410258
	L:11p15.4	JUP	-0.21488	0.738945	0.0256219	0.410258
	L:11p15.4	JUP	-0.21488	0.738945	0.0256219	0.410258
	L:11p15.4	JUP	-0.21488	0.738945	0.0256219	0.410258
	L:11p15.4	JUP	-0.21488	0.738945	0.0256219	0.410258
	L:11p15.4	JUP	-0.21488	0.738945	0.0256219	0.410258
	L:18q21.2 (SMAD4)	MDM2	0.243355	0.428981	0.0256651	0.410725
	L:9p24.3 (BNC2 CDKN2A JAK2 PSIP1)	CCND3	-0.128795	0.392833	0.0258069	0.41277
	G:14q11.2 (CHD8)	STARD3	-0.375258	1.14177	0.0258323	0.412952
	L:13q33.3 (ING1 IRS2 TFDP1)	SUPT20H	0.239562	0.705916	0.0258785	0.413239
	chr6:291948-292839(DUSP22)_HypMET	GRB7	0.123358	0.373551	0.0258667	0.413239
	BRCA2_mut	MDM2	-0.464301	0.818408	0.0259328	0.413882
	L:1p36.12	PGAP3	-0.331434	0.87167	0.0259484	0.413905
	L:1p36.13	MIEN1	-0.422602	0.937487	0.0260508	0.414659
	L:1p36.13	MIEN1	-0.422602	0.937487	0.0260508	0.414659
	L:1p36.11	JUP	-0.297601	1.02331	0.0260522	0.414659
	L:1p35.3	JUP	-0.297601	1.02331	0.0260522	0.414659
	G:8q24.13	FOXA1	-0.240456	0.541151	0.0260799	0.414876
	L:1p22.3	TBX2	-0.305859	1.02273	0.0261354	0.415534
	L:17p13.2	MEF2C	-0.221559	0.704359	0.0262022	0.415919
	L:17p13.2	MEF2C	-0.221559	0.704359	0.0262022	0.415919
	L:17p13.2	MEF2C	-0.221559	0.704359	0.0262022	0.415919
	MLL2_mut	C17orf82	0.195643	0.652463	0.0262714	0.416691
	G:8q23.3 (RAD21)	SPDEF	-0.1439	0.552271	0.0262792	0.416691
	L:9p24.3 (BNC2 CDKN2A JAK2 PSIP1)	CCND2	0.169866	0.391503	0.0263047	0.41687
	L:4q26	C17orf64	0.152096	0.869396	0.0263325	0.416949
	chr14:24803678-24804353(ADCY4 RIPK3)_HypMET	CTNNB1	0.191271	0.381981	0.0263381	0.416949
	ATRX_mut	TP53	0.622959	1.30898	0.0263709	0.417244
	chr3:99594969-99595215(C3orf26 FILIP1L MIR548G)_HypMET	AP4S1	0.210882	0.430711	0.0264143	0.417479
	Central Nervous System	ERBB2	0.347894	0.611496	0.0264003	0.417479
	L:6p21.33	ERBB2	-0.744159	1.30799	0.0264828	0.417888
	L:6p21.33	ERBB2	-0.744159	1.30799	0.0264828	0.417888
	L:6p21.33	ERBB2	-0.744159	1.30799	0.0264828	0.417888
	BRCA1_mut	GATA3	0.312901	1.02	0.0265304	0.418413
	ARID1A_mut	IFNB1	-0.0736278	0.550992	0.0266229	0.418646
	G:11q13.2 (CCND1 CTTN)	CDKN1A	-0.113037	0.492117	0.0266204	0.418646
	L:11q14.1 (MED17)	HIF1A	-0.104872	0.50906	0.0265676	0.418646
	L:16p13.3	MET	-0.276284	0.933816	0.0266307	0.418646
	L:16p13.3	MET	-0.276284	0.933816	0.0266307	0.418646
	L:16p13.3	MET	-0.276284	0.933816	0.0266307	0.418646
	G:20q11.21 (ASXL1)	TFAP2C	-0.204025	0.57783	0.0266587	0.418862
	NF1_mut	SLC5A3	-0.175983	0.702059	0.026687	0.419082
	G:1q25.3	STARD3	-0.334641	1.01796	0.0268288	0.420634
	G:1q25.3 (DHX9)	STARD3	-0.334641	1.01796	0.0268288	0.420634
	chr1:171810467-171811325(DNM3)_HypMET	BMP7	-0.138036	0.563203	0.0268008	0.420634
	ACACA_mut	SLC5A3	-0.255104	1.01766	0.0268736	0.42111
	L:17p11.2	CCDC62	-0.147194	0.673601	0.0269253	0.421246
	L:17p11.2	CCDC62	-0.147194	0.673601	0.0269253	0.421246
	L:17p11.2	CCDC62	-0.147194	0.673601	0.0269253	0.421246
	L:3p13 (FOXP1)	ERBB2	-0.369448	0.649296	0.0269964	0.421942
	G:1q21.2 (PIP5K1A SETDB1)	TCAP	-0.299475	0.812548	0.0269985	0.421942
	G:7p12.1 (EGFR)	MET	-0.162577	0.549448	0.0270432	0.422415
	chr1:181451311-181452049()_HypMET	PAX8	0.146664	0.417696	0.0270849	0.422842
	G:5p13.3 (IL7R)	MDM2	0.311485	0.548888	0.0271969	0.424275
	chr2:85811340-85811855(VAMP5)_HypMET	ERBB2	-0.398112	0.699639	0.0272056	0.424275
	chr18:14132000-14132482(ZNF519)_HypMET	IRS2	-0.318975	0.730831	0.0272582	0.424868
	CDH1_mut	PGAP3	-0.494738	1.30076	0.0273146	0.425522
	L:Xp21.1	BMP7	0.0904587	0.369037	0.02734	0.425692
	PTCH1_mut	MAF	-0.34934	1.12907	0.0274995	0.427384
	L:10q25.2	GATA3	-0.264631	0.862456	0.0275356	0.427384
	L:10q25.2	GATA3	-0.264631	0.862456	0.0275356	0.427384
	G:9p13.3 (FANCG)	GATA3	-0.398536	1.29886	0.0275361	0.427384
	L:1p22.3	C17orf82	-0.303993	1.01353	0.0274873	0.427384
	G:2p24.3 (MYCN)	FOXA1	-0.412637	0.928348	0.0275155	0.427384
	CDH1_mut	GRB7	-0.428266	1.29629	0.0278397	0.430098
	NCOR1_mut	HIF1A	0.208496	1.0118	0.0277482	0.430098
	G:18q11.1	TP53	-0.409929	0.861084	0.0277791	0.430098
	L:11p15.5 (HRAS IRF7)	TBX2	-0.208302	0.696238	0.0279493	0.430098
	L:11p15.5 (HRAS IRF7)	STARD3	-0.229085	0.696708	0.0278454	0.430098
	G:4p16.3 (FGFR3 WHSC1)	TCAP	-0.414877	1.12542	0.0279965	0.430098
	G:1q25.3	PGAP3	-0.384668	1.01125	0.0278318	0.430098
	G:1q25.3 (DHX9)	PGAP3	-0.384668	1.01125	0.0278318	0.430098
	L:2q37.2	JUP	-0.376648	1.29454	0.0280479	0.430098
	chr1:10755226-10755521(CASZ1)_HypMET	MYCN	-0.554883	1.29461	0.0280393	0.430098
	chr1:145472980-145474702(ANKRD34A)_HypMET	MYCN	-0.554883	1.29461	0.0280393	0.430098
	chr1:21996161-21996409(RAP1GAP)_HypMET	MYCN	-0.554883	1.29461	0.0280393	0.430098
	chr10:94351356-94351615(KIF11)_HypMET	MYCN	-0.554883	1.29461	0.0280393	0.430098
	chr11:119293320-119293943(THY1)_HypMET	TP53	-0.259978	0.546079	0.0279802	0.430098
	chr2:219646432-219647181(CYP27A1)_HypMET	MYCN	-0.554883	1.29461	0.0280393	0.430098
	chr3:119298284-119298983(ADPRH)_HypMET	MYCN	-0.554883	1.29461	0.0280393	0.430098
	chr3:125075915-125076481(ZNF148)_HypMET	MYCN	-0.554883	1.29461	0.0280393	0.430098
	chr3:187456250-187456580(BCL6)_HypMET	MYCN	-0.554883	1.29461	0.0280393	0.430098
	chr4:57371582-57372022(ARL9)_HypMET	MYCN	-0.554883	1.29461	0.0280393	0.430098
	chr5:178322713-178323538(ZFP2)_HypMET	HIF1A	-0.26707	1.29601	0.0278723	0.430098
	chr6:3227025-3229688(TUBB2B)_HypMET	MYCN	-0.554883	1.29461	0.0280393	0.430098
	chr9:86571047-86572027(C9orf64)_HypMET	HIF1A	-0.26707	1.29601	0.0278723	0.430098
	chr9:98783216-98784364(NCRNA00092)_HypMET	MYCN	-0.554883	1.29461	0.0280393	0.430098
	L:7q32.2	ARRDC3	-0.271929	1.12433	0.0281454	0.431367
	G:3q22.1	ERBB2	-0.736061	1.29327	0.0281997	0.431973
	chr6:291948-292839(DUSP22)_HypMET	IRF4	0.131576	0.36775	0.0282222	0.432093
	L:1p32.3	GATA3	-0.396717	1.29273	0.0282642	0.432284
	chr17:46673532-46674181(LOC404266)_HypMET	JUP	-0.221879	0.762565	0.0282564	0.432284
	LARP4B_mut	HIF1A	0.207759	1.0081	0.0283141	0.432626
	MLLT4_mut	MYB	-0.428128	1.29217	0.0283318	0.432626
	L:18p11.21	CCDC62	-0.201819	0.923292	0.0283564	0.432626
	G:7p22.3 (ACTB CARD11 PMS2 RAC1)	PGAP3	-0.236786	0.622411	0.0283746	0.432626
	L:5q13.3	ERBB2	-0.735258	1.29181	0.028375	0.432626
	chr19:58458686-58459219(ZNF256)_HypMET	HIF1A	0.0959358	0.465499	0.0283706	0.432626
	chr1:181451311-181452049()_HypMET	JUP	-0.12049	0.41409	0.0284136	0.432991
	L:17p13.2	ABHD2	-0.183164	0.69366	0.0285248	0.434009
	L:17p13.2	ABHD2	-0.183164	0.69366	0.0285248	0.434009
	L:17p13.2	ABHD2	-0.183164	0.69366	0.0285248	0.434009
	chr12:39299248-39299629(CPNE8)_HypMET	MDM2	-0.486183	0.856473	0.0286111	0.435097
	chr9:35756948-35757339(MSMP)_HypMET	SUPT20H	0.312722	0.920912	0.0287599	0.437018
	Ovary	ABHD2	0.169495	0.64186	0.0287673	0.437018
	G:7q36.1 (RHEB)	FOXA1	-0.356959	0.802858	0.0288449	0.437744
	L:6q23.1	MEF2C	-0.252697	0.802887	0.0288392	0.437744
	L:16q22.2 (ZFHX3)	TRIM8	-0.250128	0.855027	0.0288763	0.437865
	L:3p21.2	CTNNB1	0.301392	0.601564	0.0289029	0.437865
	L:3p21.1	CTNNB1	0.301392	0.601564	0.0289029	0.437865
	chr1:121260857-121261525(LOC647121)_HypMET	ERBB2	-0.523706	0.92002	0.0289125	0.437865
	chr1:42127380-42128632(HIVEP3)_HypMET	RNFT1	-0.153117	0.759289	0.0289301	0.437905
	chr22:24180491-24181666(DERL3)_HypMET	ERBB2	-0.393755	0.691721	0.0289643	0.438198
	G:7q21.13 (AKAP9)	C17orf64	-0.102296	0.584396	0.0289843	0.438274
	BRCA1_mut	CCDC62	0.219206	1.00267	0.0291622	0.440737
	L:17q11.1	MYCN	-0.365782	0.853204	0.0292139	0.440837
	G:22q12.2	PNMT	-0.478102	1.28496	0.0292103	0.440837
	chr8:79428433-79428754(PKIA)_HypMET	IFNB1	-0.0923463	0.690688	0.0292008	0.440837
	L:8p21.3	PGAP3	-0.193849	0.509456	0.0292432	0.441053
	G:8p12 (FGFR1 WHSC1L1)	TFAP2C	-0.267637	0.757561	0.0292909	0.441318
	L:7q31.31 (POT1)	PNMT	-0.217039	0.583314	0.029278	0.441318
	L:19q13.43	ABHD2	-0.339113	1.28404	0.0293247	0.441601
	G:7q21.13 (AKAP9)	GATA3	0.17897	0.583054	0.029349	0.44174
	USP6_mut	IFNB1	-0.171628	1.28362	0.0293772	0.441938
	chr3:99594969-99595215(C3orf26 FILIP1L MIR548G)_HypMET	CTNNB1	0.211653	0.422406	0.0294088	0.442187
	L:14q13.1	CDKN1A	0.210761	0.917013	0.0294318	0.442305
	G:8q23.3 (RAD21)	DDX19A	-0.212835	0.540768	0.0295147	0.442508
	L:4p16.3 (FGFR3)	ATP6V0E1	-0.285883	0.689303	0.0295206	0.442508
	L:4p16.1	ATP6V0E1	-0.285883	0.689303	0.0295206	0.442508
	L:4p16.1	ATP6V0E1	-0.285883	0.689303	0.0295206	0.442508
	L:4p16.1	ATP6V0E1	-0.285883	0.689303	0.0295206	0.442508
	EP300_mut	RNFT1	-0.128698	0.638098	0.0297009	0.442564
	L:17p12 (MAP2K4)	HIF1A	-0.119992	0.582072	0.0296183	0.442564
	L:17q25.3 (ZNF750)	C17orf64	0.194901	1.11327	0.0297049	0.442564
	L:Xq21.33	AP4S1	-0.186	0.379629	0.0296493	0.442564
	L:22q13.2 (ARFGAP3)	GATA3	-0.17859	0.581776	0.0297	0.442564
	chr1:57110663-57111337(PRKAA2)_HypMET	SLC5A3	-0.321399	1.28136	0.0296581	0.442564
	chr10:64133789-64134420(ZNF365)_HypMET	SLC5A3	-0.321399	1.28136	0.0296581	0.442564
	chr18:77905297-77905566(LOC100130522)_HypMET	IRF4	-0.172765	0.482736	0.0295948	0.442564
	chr19:57831599-57832250(ZNF543)_HypMET	IRS2	-0.329956	0.755599	0.0297053	0.442564
	chr2:29337983-29338909(CLIP4)_HypMET	TP53	0.476114	0.999722	0.0296311	0.442564
	chr6:29759946-29760903(HCG4)_HypMET	TP53	0.476114	0.999722	0.0296311	0.442564
	chr8:67344497-67344989(RRS1)_HypMET	MEF2C	-0.139909	0.444452	0.0296752	0.442564
	MYH9_mut	CTNNB1	-0.500669	0.999144	0.0297239	0.442616
	L:22q11.1	MAF	-0.197412	0.637731	0.0297934	0.443426
	L:18q21.31	MET	0.123595	0.417455	0.0298347	0.443776
	G:1q42.13 (ARID4B FH)	ARRDC3	-0.205612	0.849833	0.0298471	0.443776
	G:13q22.1	IKZF3	-0.413452	1.11211	0.0298722	0.443923
	RNF43_mut	SLC5A3	-0.213067	0.849416	0.0299263	0.444431
	SMARCA4_mut	CCND3	-0.225551	0.687328	0.029982	0.444431
	L:1p36.13	STARD3	-0.300651	0.913955	0.0299681	0.444431
	L:1p36.13	STARD3	-0.300651	0.913955	0.0299681	0.444431
	chr20:30310503-30310707(BCL2L1)_HypMET	SOX2	-0.288469	0.754362	0.0299693	0.444431
	chr8:41507516-41507868(NKX6-3)_HypMET	DDX19A	-0.503294	1.27864	0.030001	0.444488
	Breast	CCDC62	0.130576	0.597155	0.0300785	0.44541
	chr1:42127380-42128632(HIVEP3)_HypMET	STARD3	-0.247951	0.753731	0.0301047	0.445574
	chr19:50706482-50707196(MYH14)_HypMET	ERBB2	-0.482983	0.848268	0.0301453	0.445949
	chr12:3862068-3862606(EFCAB4B)_HypMET	IKZF3	-0.315316	0.848092	0.0301789	0.446222
	G:1q42.13 (ARID4B FH)	TCAP	-0.312739	0.847969	0.0302026	0.446347
	chr3:139258152-139258731(RBP1)_HypMET	IRS2	-0.206684	0.47325	0.0303032	0.447608
	L:1q43	AP4S1	-0.625049	1.27554	0.0303947	0.448735
	chr8:11059011-11059242(XKR6)_HypMET	SLC5A3	0.171967	0.685497	0.0304152	0.448811
	L:14q13.1	MDM2	-0.517225	0.910802	0.0305301	0.450281
	G:2p24.3 (MYCN)	TBX2	-0.272595	0.910647	0.0305581	0.450467
	L:Xp21.3	BMP7	0.0887252	0.361719	0.0306192	0.451142
	L:10q22.1	SUPT20H	0.375869	1.10643	0.0307053	0.452182
	G:3q26.1	FOXA1	-0.233584	0.525167	0.030744	0.452299
	G:3q26.1	FOXA1	-0.233584	0.525167	0.030744	0.452299
	G:3q22.1	PNMT	-0.473579	1.2724	0.0307983	0.452644
	G:3q26.1 (MECOM)	AP4S1	0.335183	0.683959	0.0307835	0.452644
	G:11q13.2 (CCND1 CTTN)	MDM2	0.272067	0.479066	0.0308349	0.45281
[truncated: 27,352 more rows]

## Sheet: S Data 6 b (Sanger Markers)
	Supplementary Data 6 (b) - Dependency Marker test results (Sanger)
	CFE	SSD GENE (NormLRT >= 100)	delta	effect_size	p-value	FDR
	G:17q12 (CDK12 ERBB2 MED24)	MIEN1	-1.77863	7.74883	1.89741e-51	5.5689e-47
	G:17q12 (CDK12 ERBB2 MED24)	ERBB2	-2.24767	6.71542	1.55079e-44	2.27579e-40
	G:17q12 (CDK12 ERBB2 MED24)	TCAP	-1.56816	6.60523	9.11233e-44	8.91489e-40
	G:17q12 (CDK12 ERBB2 MED24)	IKZF3	-1.41729	5.90171	1.03533e-38	7.59672e-35
	G:17q12 (CDK12 ERBB2 MED24)	PGAP3	-1.58309	5.8648	1.93719e-38	9.4761e-35
	G:17q12 (CDK12 ERBB2 MED24)	PNMT	-1.44306	5.86549	1.91459e-38	9.4761e-35
	G:17q12 (CDK12 ERBB2 MED24)	STARD3	-1.34408	5.15381	4.48033e-33	1.87854e-29
	G:17q12 (CDK12 ERBB2 MED24)	GRB7	-1.18032	5.04629	3.03141e-32	1.11215e-28
	Haematopoietic and Lymphoid	IRF4	-1.75087	5.72452	5.91914e-28	1.9303e-24
	Peripheral Nervous System	MYCN	-1.70371	5.90863	5.22791e-26	1.53439e-22
	TP53_mut	TP53	-0.60474	2.2768	2.41935e-23	6.45527e-20
	Large Intestine	CTNNB1	-1.39307	3.24247	3.71319e-23	9.08184e-20
	Peripheral Nervous System	ISL1	-1.29407	5.19398	6.82262e-22	1.54034e-18
	Haematopoietic and Lymphoid	MEF2C	-1.13481	4.59784	6.95906e-21	1.45892e-17
	chr10:102891010-102891794(TLX1NB TLX1)_HypMET	CTNNB1	-1.37265	3.06664	1.41829e-20	2.77513e-17
	APC_mut	CTNNB1	-1.382	3.02374	2.94334e-19	5.3992e-16
	chr19:22018594-22018827(ZNF43)_HypMET	CTNNB1	-1.34639	2.89105	4.50431e-18	7.77655e-15
	TP53_mut	MDM2	0.57847	1.86553	1.06136e-17	1.69987e-14
	L:17q24.3 (SOX9)	GNAS	-1.06636	5.71632	1.10043e-17	1.69987e-14
	chr1:120835961-120839391(FAM72B)_HypMET	CTNNB1	-1.46424	3.0714	1.35502e-16	1.95823e-13
	chr18:5543437-5544241(EPB41L3)_HypMET	CTNNB1	-1.29814	2.72236	1.40112e-16	1.95823e-13
	chr13:96296143-96297059(DZIP1)_HypMET	CTNNB1	-1.28748	2.68664	2.88463e-16	3.84835e-13
	chr1:143912736-143916156(FAM72D)_HypMET	CTNNB1	-1.32864	2.76468	4.35841e-16	5.56171e-13
	G:2p24.3 (MYCN)	MYCN	-1.28442	3.79476	6.67609e-16	8.1643e-13
	Haematopoietic and Lymphoid	MAF	-1.22488	3.78915	7.22305e-16	8.47987e-13
	G:17q12	JUP	-1.46398	4.13043	7.76409e-16	8.76447e-13
	chr10:52499392-52500021(ASAH2B)_HypMET	CTNNB1	-1.31008	2.70423	1.40666e-15	1.52909e-12
	chr19:37957726-37958390(ZNF569)_HypMET	CTNNB1	-1.08133	2.21731	3.69527e-15	3.87343e-12
	chr1:150266476-150266689(MRPS21)_HypMET	CTNNB1	-1.36643	2.75955	3.41058e-14	3.45175e-11
	Haematopoietic and Lymphoid	CCND2	-1.36963	3.49201	4.44271e-14	4.34645e-11
	chr8:11059011-11059242(XKR6)_HypMET	CTNNB1	-1.299	2.61489	5.47247e-14	5.1812e-11
	chr18:14132000-14132482(ZNF519)_HypMET	CTNNB1	-1.34198	2.68681	1.20761e-13	1.1076e-10
	chr13:28544524-28544890(CDX2)_HypMET	CTNNB1	-1.2554	2.48778	5.41525e-13	4.81629e-10
	chr19:53073308-53074039(ZNF701)_HypMET	CTNNB1	-1.36457	2.69296	9.91655e-13	8.56032e-10
	chr8:67940691-67940997(LRRC67)_HypMET	CTNNB1	-1.2418	2.44932	1.07491e-12	9.0139e-10
	chr14:70345943-70346527(SMOC1)_HypMET	CTNNB1	-1.29134	2.54186	1.44799e-12	1.18051e-09
	G:1q21.3	MAF	-1.30745	3.80198	6.0464e-12	4.79627e-09
	G:17q12	IKZF3	-1.23286	3.33519	1.53084e-11	1.18237e-08
	G:17q12	GRB7	-1.07952	3.31962	1.84322e-11	1.35246e-08
	chr8:79428433-79428754(PKIA)_HypMET	CTNNB1	-1.18286	2.28856	1.80281e-11	1.35246e-08
	chr17:43339124-43339832(LOC100133991 MAP3K14 C17orf46)_HypMET	PAX8	-1.23049	4.1345	5.63764e-11	4.03573e-08
	chr17:42092143-42092432(TMEM101)_HypMET	SPDEF	-1.18071	4.10848	7.15604e-11	5.00071e-08
	G:17q12	PGAP3	-1.33433	3.18711	8.81467e-11	6.01653e-08
	L:1p32.3	MYCN	-1.4852	4.03525	1.39491e-10	9.13585e-08
	chr13:27131568-27132677()_HypMET	CTNNB1	-0.960409	1.83239	1.40073e-10	9.13585e-08
	L:1p34.3	MYCN	-1.48077	4.01922	1.61307e-10	1.00731e-07
	L:1p33	MYCN	-1.48077	4.01922	1.61307e-10	1.00731e-07
	G:17q11.1 (TAOK1)	MIEN1	-1.03645	2.35114	2.17942e-10	1.33262e-07
	G:17q25.1	FOXA1	-1.64337	3.96714	2.58193e-10	1.5156e-07
	G:2p24.1	FOXA1	-1.64337	3.96714	2.58193e-10	1.5156e-07
	G:17q12	PNMT	-1.17693	3.05117	4.25775e-10	2.45029e-07
	G:17q12	MIEN1	-1.34176	3.02335	5.85309e-10	3.30362e-07
	G:17q12	TCAP	-1.22667	3.02001	6.08089e-10	3.36743e-07
	chr1:248020330-248021252()_HypMET	CTNNB1	-1.03699	1.94682	1.50243e-09	8.16596e-07
	G:17q11.1 (TAOK1)	TCAP	-0.907735	2.2205	1.56521e-09	8.20338e-07
	chr7:27186927-27187692(HOXA6)_HypMET	CTNNB1	-1.18333	2.22108	1.55184e-09	8.20338e-07
	chr19:57831599-57832250(ZNF543)_HypMET	CTNNB1	-1.1764	2.20435	1.98924e-09	1.02428e-06
	G:17q11.1 (TAOK1)	ERBB2	-1.28469	2.19665	2.22949e-09	1.1282e-06
	L:10q22.1	MET	-0.93273	3.22353	2.53815e-09	1.24158e-06
	G:17q11.1 (TAOK1)	PNMT	-0.854503	2.18878	2.50451e-09	1.24158e-06
	chr19:58011124-58011743(ZNF773)_HypMET	CTNNB1	-1.23026	2.29849	3.07205e-09	1.47811e-06
	G:17q11.1 (TAOK1)	IKZF3	-0.833085	2.17354	3.13557e-09	1.48434e-06
	Haematopoietic and Lymphoid	IRF8	-0.596279	2.6085	4.23708e-09	1.97394e-06
	chr8:22422534-22423702(SORBS3)_HypMET	GATA3	-0.894115	2.83358	4.9323e-09	2.26192e-06
	chr17:42092143-42092432(TMEM101)_HypMET	FOXA1	-1.5332	3.62648	5.19288e-09	2.34478e-06
	G:17q12	ERBB2	-1.64971	2.79824	7.27676e-09	3.23595e-06
	chr3:50604905-50605359(C3orf18)_HypMET	TFAP2C	-0.632244	2.08736	1.09951e-08	4.81652e-06
	G:17q22 (CLTC PPM1D)	FOXA1	-0.997245	2.34609	1.15214e-08	4.97285e-06
	chr5:101632049-101632373(SLCO4C1)_HypMET	CTNNB1	-0.728077	1.34704	1.29832e-08	5.52254e-06
	G:17q11.1 (TAOK1)	GRB7	-0.705177	2.07347	1.34242e-08	5.62857e-06
	G:17q12 (CDK12 ERBB2 MED24)	JUP	-0.778051	1.95533	1.7848e-08	7.37801e-06
	G:17q11.1 (TAOK1)	PGAP3	-0.889586	2.04857	1.9165e-08	7.70537e-06
	chr19:58458686-58459219(ZNF256)_HypMET	CTNNB1	-0.678427	1.25199	1.89259e-08	7.70537e-06
	G:1q22	MAF	-0.897872	2.46915	2.22742e-08	8.83441e-06
	chr3:139258152-139258731(RBP1)_HypMET	CTNNB1	-0.694335	1.27963	2.30685e-08	9.02748e-06
	L:19p13.3 (GNA11)	JUP	-0.855902	2.1463	2.46315e-08	9.26841e-06
	L:19p13.3	JUP	-0.855902	2.1463	2.46315e-08	9.26841e-06
	L:19p13.3	JUP	-0.855902	2.1463	2.46315e-08	9.26841e-06
	Peripheral Nervous System	IRS2	-0.995605	2.67596	2.73799e-08	1.01722e-05
	L:21q22.3	JUP	-1.15201	2.86537	8.23271e-08	2.94671e-05
	L:21q22.3	JUP	-1.15201	2.86537	8.23271e-08	2.94671e-05
	L:21q22.3	JUP	-1.15201	2.86537	8.23271e-08	2.94671e-05
	Breast	SPDEF	-0.463928	1.53858	8.52038e-08	3.01293e-05
	G:1q21.2 (PIP5K1A SETDB1)	FOXA1	-0.873292	2.02131	1.28151e-07	4.47764e-05
	MAP3K1_mut	GNAS	-0.703609	3.21483	1.60266e-07	5.5339e-05
	TP53_mut	CDKN1A	-0.257661	1.04517	1.7401e-07	5.9386e-05
	chr8:61626645-61627074(CHD7)_HypMET	CTNNB1	-1.53087	2.78269	1.77771e-07	5.99722e-05
	chr19:53662189-53662500(ZNF347)_HypMET	CTNNB1	-0.570034	1.03449	2.26137e-07	7.5422e-05
	G:1q21.3	IRF4	-1.16117	2.73993	2.63306e-07	8.68319e-05
	Central Nervous System	MET	-0.439014	1.46981	2.78469e-07	9.08118e-05
	ARID1A_mut	TP53	0.453286	1.32451	2.88351e-07	9.30011e-05
	DNMT3A_mut	GNAS	-0.688869	3.13381	3.05913e-07	9.55166e-05
	G:3q26.33 (SOX2)	SOX2	-0.741904	1.56128	3.04583e-07	9.55166e-05
	Peripheral Nervous System	GATA3	-0.793348	2.44519	3.0407e-07	9.55166e-05
	chr5:180017099-180019062(SCGB3A1)_HypMET	SPDEF	-0.535056	1.75909	3.10228e-07	9.5844e-05
	L:1p31.3 (JAK1)	MYCN	-1.05038	2.70605	3.58533e-07	0.000109614
	chr6:6007387-6007797(NRN1)_HypMET	SPDEF	-0.529871	1.73868	4.13156e-07	0.000125012
	G:8p12 (FGFR1 WHSC1L1)	TCAP	-0.774273	1.82356	4.27005e-07	0.000127884
	Haematopoietic and Lymphoid	SLC5A3	-0.539037	2.19282	5.1176e-07	0.000151719
	G:8p12 (FGFR1 WHSC1L1)	PNMT	-0.731363	1.80671	5.34007e-07	0.000156731
	CDH1_mut	FOXA1	-1.32987	3.04598	6.09585e-07	0.000177142
	chr5:180017099-180019062(SCGB3A1)_HypMET	TFAP2C	-0.531784	1.70839	6.29798e-07	0.000181221
	G:1q42.13 (ARID4B FH)	SPDEF	-0.616008	2.01483	6.67229e-07	0.000190128
	G:17q12 (CDK12 ERBB2 MED24)	FOXA1	-0.742556	1.6989	7.18068e-07	0.000202647
	chr3:50604905-50605359(C3orf18)_HypMET	FOXA1	-0.778107	1.77949	7.64345e-07	0.000213653
	L:1p36.11	MYCN	-0.915778	2.34619	8.20361e-07	0.000225024
	L:1p35.3	MYCN	-0.915778	2.34619	8.20361e-07	0.000225024
	chr8:144659745-144660635(NAPRT1)_HypMET	GATA3	-0.358791	1.09839	8.31293e-07	0.000225911
	chr16:68676450-68676843(CDH3)_HypMET	TFAP2C	-0.501729	1.60759	9.33079e-07	0.000248963
	chr8:11058624-11058844(XKR6)_HypMET	CTNNB1	-0.570748	1.02601	9.26126e-07	0.000248963
	Breast	FOXA1	-0.602517	1.37228	1.41058e-06	0.000372979
	chr1:42127380-42128632(HIVEP3)_HypMET	FOXA1	-0.759122	1.72836	1.48551e-06	0.000389284
	Ovary	PAX8	-0.464345	1.45579	1.57303e-06	0.000408569
	G:13q12.13 (FLT3 WASF3)	ERBB2	-1.77927	2.90851	1.74982e-06	0.000450501
	chr17:46673532-46674181(LOC404266)_HypMET	MYB	-0.54137	1.71438	1.7775e-06	0.000453649
	chr1:42127380-42128632(HIVEP3)_HypMET	TFAP2C	-0.537031	1.7131	1.80691e-06	0.00045718
	chr8:22422534-22423702(SORBS3)_HypMET	RNFT1	-0.48514	2.26427	1.82904e-06	0.000458822
	chr17:42092143-42092432(TMEM101)_HypMET	TFAP2C	-0.905966	2.88755	2.04953e-06	0.000509777
	G:17q12	STARD3	-0.894939	2.25133	2.07263e-06	0.00051119
	G:8q21.12	TCAP	-0.66337	1.54499	2.26074e-06	0.00055294
	G:8p12 (FGFR1 WHSC1L1)	MIEN1	-0.794513	1.69272	2.34312e-06	0.000568353
	chr8:22422534-22423702(SORBS3)_HypMET	BMP7	-0.539816	2.21689	2.88413e-06	0.000693847
	chr5:180017099-180019062(SCGB3A1)_HypMET	FOXA1	-0.70327	1.59377	2.976e-06	0.000710127
	ARID1B_mut	PAX8	-0.646588	2.01698	3.33493e-06	0.000786444
	G:8q21.12	MIEN1	-0.713576	1.51666	3.34942e-06	0.000786444
	G:8q21.12	ERBB2	-0.931205	1.51544	3.40602e-06	0.000793386
	G:17q11.1 (TAOK1)	STARD3	-0.662834	1.66172	3.46619e-06	0.000801045
	chr3:50604905-50605359(C3orf18)_HypMET	BMP7	-0.40441	1.6583	3.61813e-06	0.000829626
	chr11:65408344-65408631(SIPA1)_HypMET	GATA3	-0.614505	1.86215	3.80843e-06	0.000866491
	G:1q21.3	IKZF3	-0.97808	2.43182	3.98731e-06	0.000900212
	G:Xq28 (F8 HCFC1 RPL10)	SPDEF	-0.864746	2.79419	4.10678e-06	0.000920108
	G:1q21.3	CCND2	-1.07767	2.42551	4.20662e-06	0.000935336
	chr12:3862068-3862606(EFCAB4B)_HypMET	SPDEF	-0.571519	1.84534	4.58855e-06	0.00101259
	chr11:8615397-8615889(STK33)_HypMET	CTNNB1	-0.615679	1.09389	5.33676e-06	0.00116891
	G:20q13.13	TFAP2C	-0.418864	1.32612	5.57976e-06	0.00121308
	L:1p22.3	MYCN	-0.847238	2.1423	5.83257e-06	0.00125872
	G:22q11.21	PNMT	-0.703771	1.71079	5.91161e-06	0.00126647
	G:13q12.13 (FLT3 WASF3)	FOXA1	-1.2152	2.74085	6.06767e-06	0.00129048
	L:19p12	JUP	-0.751495	1.81541	6.37644e-06	0.00133677
	L:19p12	JUP	-0.751495	1.81541	6.37644e-06	0.00133677
	L:1p36.13	MYCN	-0.772273	1.95124	6.54792e-06	0.00135339
	L:1p36.13	MYCN	-0.772273	1.95124	6.54792e-06	0.00135339
	F8_mut	GNAS	-0.531235	2.36681	6.88772e-06	0.00141367
	chr1:171810467-171811325(DNM3)_HypMET	FOXA1	-0.520988	1.17392	7.03283e-06	0.00143343
	L:21q22.3	IKZF3	-0.951734	2.35634	7.51495e-06	0.00150043
	L:21q22.3	IKZF3	-0.951734	2.35634	7.51495e-06	0.00150043
	L:21q22.3	IKZF3	-0.951734	2.35634	7.51495e-06	0.00150043
	G:1q23.2 (SDHC)	MAF	-0.575286	1.52113	7.67769e-06	0.00152257
	chr8:22422534-22423702(SORBS3)_HypMET	FOXA1	-0.937759	2.11163	7.75533e-06	0.00152764
	chr4:122301567-122302290(QRFPR)_HypMET	STARD3	-0.559113	1.39358	8.27137e-06	0.00161843
	FAT2_mut	GNAS	-0.525671	2.33833	8.72395e-06	0.00169568
	G:11q13.2	SPDEF	-0.519242	1.66822	9.67773e-06	0.00186869
	chr6:6007387-6007797(NRN1)_HypMET	GATA3	-0.497139	1.4963	1.05443e-05	0.00202271
	G:13q12.13 (FLT3 WASF3)	MIEN1	-1.26221	2.66205	1.07037e-05	0.00203995
	G:1q21.2 (PIP5K1A SETDB1)	MAF	-0.627551	1.65511	1.12456e-05	0.0021294
	G:1q32.1 (MDM4 PIK3C2B ZC3H11A)	PNMT	-0.726481	1.75779	1.18926e-05	0.00223748
	Haematopoietic and Lymphoid	SUPT20H	-0.719555	1.88974	1.21433e-05	0.0022701
	L:19p13.3 (STK11)	JUP	-0.513394	1.23482	1.22788e-05	0.0022809
	chr3:50604905-50605359(C3orf18)_HypMET	SPDEF	-0.485681	1.5578	1.24348e-05	0.00229535
	Haematopoietic and Lymphoid	MYB	-0.602136	1.88149	1.31799e-05	0.00241769
	KRAS_mut	CTNNB1	-0.489925	0.865051	1.36111e-05	0.00246895
	G:1q32.1 (MDM4 PIK3C2B ZC3H11A)	TCAP	-0.758295	1.74504	1.36276e-05	0.00246895
	G:14q12 (FOXA1 NKX2-1 PSMA6)	FOXA1	-0.690168	1.54802	1.39829e-05	0.00251777
	G:9q34.3 (NOTCH1)	SPDEF	-0.816278	2.61498	1.49443e-05	0.00264226
	L:1p32.3 (CDKN2C FAF1)	IRF4	-0.671752	1.54288	1.48707e-05	0.00264226
	L:14q13.1	MET	-0.573363	1.86918	1.48853e-05	0.00264226
	L:17q21.2	JUP	-1.0856	2.60667	1.58451e-05	0.00278475
	G:1q32.1 (MDM4 PIK3C2B ZC3H11A)	ERBB2	-1.07161	1.72552	1.67621e-05	0.00291105
	chr1:1476093-1476669(SSU72)_HypMET	TFAP2C	-0.398441	1.25229	1.67077e-05	0.00291105
	G:1q21.2 (PIP5K1A SETDB1)	GATA3	-0.538693	1.61589	1.75383e-05	0.00301023
	chr1:42127380-42128632(HIVEP3)_HypMET	SPDEF	-0.477862	1.52925	1.74922e-05	0.00301023
	G:13q12.13 (FLT3 WASF3)	PNMT	-1.07291	2.58894	1.79436e-05	0.00306189
	LARP4B_mut	TP53	0.709635	2.01673	1.84049e-05	0.00312246
	L:2q37.3	C17orf82	-0.489615	1.71367	1.89932e-05	0.00320374
	chr8:22422534-22423702(SORBS3)_HypMET	SPDEF	-0.62923	2.01247	1.91208e-05	0.00320683
	G:8p12 (FGFR1 WHSC1L1)	PGAP3	-0.691835	1.52093	1.93051e-05	0.00321934
	ACVR2A_mut	CTNNB1	-0.911745	1.60595	1.96068e-05	0.00325119
	L:5q13.3	JUP	-1.07354	2.57377	1.99494e-05	0.00328941
	chr16:68676450-68676843(CDH3)_HypMET	FOXA1	-0.617282	1.381	2.05695e-05	0.0033727
	Breast	TFAP2C	-0.381161	1.19576	2.20846e-05	0.00360101
	G:1q32.2	ERBB2	-1.38172	2.22035	2.27537e-05	0.00368963
	chr21:47602431-47602740(C21orf56)_HypMET	ISL1	-0.396432	1.22684	2.41451e-05	0.00389374
	G:8q21.12	GRB7	-0.489231	1.36786	2.43747e-05	0.00390927
	MSI	TP53	0.463244	1.31399	2.45416e-05	0.00391464
	MED23_mut	ATP6V0E1	-0.885124	2.54209	2.48571e-05	0.00393636
	G:14q12 (FOXA1 NKX2-1 PSMA6)	ERBB2	-0.933496	1.49917	2.49459e-05	0.00393636
	G:1q22	IRF4	-0.792603	1.81393	2.55285e-05	0.00400674
	G:1q32.1 (MDM4 PIK3C2B ZC3H11A)	MIEN1	-0.803002	1.6836	2.60129e-05	0.00406106
	G:20q13.2 (ARFGAP1 GNAS)	FOXA1	-0.488235	1.09014	2.77093e-05	0.00430301
	L:17p11.2	JUP	-0.544763	1.30299	2.84258e-05	0.00434529
	L:17p11.2	JUP	-0.544763	1.30299	2.84258e-05	0.00434529
	L:17p11.2	JUP	-0.544763	1.30299	2.84258e-05	0.00434529
	G:17q11.1 (TAOK1)	TFAP2C	-0.47475	1.48673	2.88485e-05	0.00438706
	G:20q13.2 (ARFGAP1 GNAS)	TFAP2C	-0.346888	1.08615	2.95258e-05	0.00446692
	L:15q25.2	PAX8	-0.818175	2.51525	2.99071e-05	0.0045014
	G:13q12.13 (FLT3 WASF3)	GRB7	-0.899117	2.50985	3.10342e-05	0.00464721
	G:8p12 (FGFR1 WHSC1L1)	IKZF3	-0.60324	1.4794	3.14177e-05	0.00468077
	L:10q21.2 (ANK3)	MET	-0.551371	1.78812	3.27231e-05	0.00480211
	chr16:68676450-68676843(CDH3)_HypMET	BMP7	-0.332937	1.34543	3.24781e-05	0.00480211
	chr3:50604905-50605359(C3orf18)_HypMET	GATA3	-0.494135	1.47615	3.26249e-05	0.00480211
	FAT1_mut	ATP6V0E1	-0.574831	1.64622	3.82493e-05	0.00558516
	L:17p13.1	JUP	-0.515499	1.23003	4.08961e-05	0.00586848
	L:17p13.1	JUP	-0.515499	1.23003	4.08961e-05	0.00586848
	chr11:65408344-65408631(SIPA1)_HypMET	SPDEF	-0.515594	1.64087	4.03981e-05	0.00586848
	Haematopoietic and Lymphoid	CCND3	-0.545338	1.76447	4.09894e-05	0.00586848
	G:17q25.1	SPDEF	-0.775239	2.46669	4.16423e-05	0.00587597
	G:2p24.1	SPDEF	-0.775239	2.46669	4.16423e-05	0.00587597
	G:13q12.13 (FLT3 WASF3)	TCAP	-1.08	2.46708	4.15344e-05	0.00587597
	chr1:42127380-42128632(HIVEP3)_HypMET	BMP7	-0.360458	1.45416	4.2044e-05	0.00590427
	chr6:6007387-6007797(NRN1)_HypMET	FOXA1	-0.620765	1.38194	4.34151e-05	0.00606778
	G:13q12.13 (FLT3 WASF3)	SPDEF	-0.771686	2.454	4.53744e-05	0.00622908
	chr1:57110663-57111337(PRKAA2)_HypMET	TP53	0.868631	2.45386	4.54181e-05	0.00622908
	chr10:64133789-64134420(ZNF365)_HypMET	TP53	0.868631	2.45386	4.54181e-05	0.00622908
	chr17:42092143-42092432(TMEM101)_HypMET	ERBB2	-1.53436	2.45446	4.52334e-05	0.00622908
	L:14q11.2	JUP	-0.606069	1.44486	4.67721e-05	0.00635538
	L:14q11.2	JUP	-0.606069	1.44486	4.67721e-05	0.00635538
	L:7p22.3	HIF1A	-0.492683	2.44829	4.71541e-05	0.00637776
	G:20q13.11 (STK4)	ERBB2	-0.762301	1.21903	4.74769e-05	0.00639196
	chr19:53073308-53074039(ZNF701)_HypMET	MDM2	-0.54511	1.44193	4.83635e-05	0.00645723
	chr19:56915356-56915856(ZNF583)_HypMET	ATP6V0E1	-0.399439	1.14215	4.84018e-05	0.00645723
	G:9p13.3 (FANCG)	GATA3	-0.819421	2.44116	4.9474e-05	0.00657042
	G:20q13.12	FOXA1	-0.546085	1.21448	5.04893e-05	0.00667505
	CTNNB1_mut	CTNNB1	-0.865401	1.5142	5.36581e-05	0.00706217
	L:10q23.33	MET	-0.536014	1.73225	5.55319e-05	0.00718
	L:10q24.1	MET	-0.536014	1.73225	5.55319e-05	0.00718
	L:10q24.2	MET	-0.536014	1.73225	5.55319e-05	0.00718
	L:10q24.2	MET	-0.536014	1.73225	5.55319e-05	0.00718
	ASPM_mut	RNFT1	-0.414059	1.88893	5.64518e-05	0.00726693
	L:11p15.4	JUP	-0.569399	1.35525	5.97368e-05	0.00752479
	L:11p15.4	JUP	-0.569399	1.35525	5.97368e-05	0.00752479
	L:11p15.4	JUP	-0.569399	1.35525	5.97368e-05	0.00752479
	L:11p15.4	JUP	-0.569399	1.35525	5.97368e-05	0.00752479
	L:11p15.4	JUP	-0.569399	1.35525	5.97368e-05	0.00752479
	chr17:46673532-46674181(LOC404266)_HypMET	IRF8	-0.3467	1.42241	6.0363e-05	0.00757117
	G:22q11.21	MIEN1	-0.720617	1.50239	6.08963e-05	0.00760556
	G:1q32.2	MIEN1	-1.00419	2.09348	6.14037e-05	0.00761823
	G:20q13.12	TFAP2C	-0.385038	1.19977	6.15169e-05	0.00761823
	G:8q21.12	FOXA1	-0.582673	1.29411	6.18841e-05	0.00762383
	G:1q32.2	PNMT	-0.873941	2.09151	6.23414e-05	0.00762383
	G:17q22 (CLTC PPM1D)	GATA3	-0.537228	1.59803	6.23225e-05	0.00762383
	L:17q25.3 (ZNF750)	CCDC62	-0.429664	2.08377	6.61407e-05	0.0080216
	chr4:76555366-76556079(CDKL2)_HypMET	ATP6V0E1	-0.655537	1.87059	6.60214e-05	0.0080216
	chr1:42127380-42128632(HIVEP3)_HypMET	RNFT1	-0.310227	1.4137	6.65895e-05	0.0080428
	BRAF_mut	CTNNB1	-0.808054	1.41163	6.81639e-05	0.00813256
	G:7q11.23	TCAP	-1.05129	2.39371	6.79187e-05	0.00813256
	L:1p36.12	MYCN	-0.639024	1.58974	6.77126e-05	0.00813256
	L:17p13.2	JUP	-0.539961	1.2838	7.02862e-05	0.0082516
	L:17p13.2	JUP	-0.539961	1.2838	7.02862e-05	0.0082516
	L:17p13.2	JUP	-0.539961	1.2838	7.02862e-05	0.0082516
	Haematopoietic and Lymphoid	ARRDC3	0.408524	1.7081	6.95404e-05	0.0082516
	L:19q13.41	JUP	-1.00423	2.38753	7.07588e-05	0.00827399
	chr16:68676450-68676843(CDH3)_HypMET	SPDEF	-0.40441	1.28216	7.17177e-05	0.00835284
	G:8q24.13	PNMT	-0.410676	0.981648	7.47741e-05	0.00867439
	G:8q21.12	PNMT	-0.534281	1.27691	7.65009e-05	0.00881738
	chr17:42092143-42092432(TMEM101)_HypMET	GATA3	-0.799689	2.37551	7.66076e-05	0.00881738
	L:7q31.31 (POT1)	SPDEF	-0.340295	1.07837	7.71217e-05	0.00884188
	L:1p32.3	ISL1	-0.77263	2.37257	7.81086e-05	0.0088513
	chr8:22422534-22423702(SORBS3)_HypMET	C17orf82	-0.53381	1.85099	7.79648e-05	0.0088513
	Breast	GATA3	-0.373393	1.10909	7.75445e-05	0.0088513
	G:20q13.12	SPDEF	-0.372657	1.18072	7.92537e-05	0.00894653
	L:1p34.3	ISL1	-0.771636	2.36916	7.98799e-05	0.00894837
	L:1p33	ISL1	-0.771636	2.36916	7.98799e-05	0.00894837
	G:13q12.13 (FLT3 WASF3)	IKZF3	-0.971549	2.36787	8.05621e-05	0.00899048
	chr1:42127380-42128632(HIVEP3)_HypMET	GATA3	-0.470237	1.39636	8.08759e-05	0.00899132
	G:1q22	CCND2	-0.76589	1.69013	8.2097e-05	0.00909263
	chr19:37957726-37958390(ZNF569)_HypMET	CDKN1A	0.261956	1.01974	8.30683e-05	0.00916561
	G:1q42.13 (ARID4B FH)	FOXA1	-0.706561	1.56588	8.58354e-05	0.00943546
	G:20q13.13	GNAS	-0.258605	1.1327	9.00519e-05	0.00986202
	G:8q24.13	TCAP	-0.426545	0.969342	9.09756e-05	0.00988939
	G:20q13.12	ERBB2	-0.735054	1.17045	9.07406e-05	0.00988939
	MGA_mut	RNFT1	-0.448555	2.03966	9.24216e-05	0.0100095
	G:16q12.2 (MMP2)	TCAP	-0.896976	2.03804	9.35541e-05	0.0100579
	G:1q32.2	TCAP	-0.897057	2.03824	9.34102e-05	0.0100579
	G:8p12 (FGFR1 WHSC1L1)	ERBB2	-0.866997	1.37993	9.70701e-05	0.01036
	chr12:3862068-3862606(EFCAB4B)_HypMET	ERBB2	-0.976065	1.55354	9.69331e-05	0.01036
	G:8q24.13	ERBB2	-0.606325	0.965018	9.74251e-05	0.0103602
	G:20q13.2 (ARFGAP1 GNAS)	GNAS	-0.23039	1.00853	9.84836e-05	0.010435
	L:15q26.3	FZD5	-0.619228	2.33032	0.000103014	0.0108758
	G:20q13.11 (STK4)	GNAS	-0.264056	1.15498	0.000111099	0.0116873
	G:14q21.3 (GNG2 SOS2)	FOXA1	-0.618004	1.36725	0.00011164	0.0117023
	G:20q11.21 (ASXL1)	ERBB2	-0.644015	1.02397	0.000113689	0.0118746
	G:8p12 (FGFR1 WHSC1L1)	GRB7	-0.492679	1.36334	0.000116543	0.0121295
	G:13q22.1	TRIM8	-0.568473	2.00662	0.000118349	0.0122458
	chr8:144659745-144660635(NAPRT1)_HypMET	MYCN	-0.340359	0.843621	0.000118495	0.0122458
	G:11q14.1	MAF	-0.589664	1.53095	0.000120899	0.0124505
	G:14q32.2 (AKT1 HSP90AA1 PPP2R5C)	ERBB2	-0.903615	1.43602	0.000122453	0.0125664
	G:20q13.2 (ARFGAP1 GNAS)	ERBB2	-0.624826	0.992855	0.000124643	0.0127466
	chr12:3862068-3862606(EFCAB4B)_HypMET	MIEN1	-0.734759	1.52433	0.00012893	0.0131392
	G:1q21.3	TCAP	-0.878349	1.99113	0.000132763	0.0134831
	G:17q22 (CLTC PPM1D)	SPDEF	-0.481621	1.52073	0.000133514	0.0135125
	L:16q22.2 (ZFHX3)	SOX2	-0.752084	1.51977	0.000134758	0.0135916
	chr19:50706482-50707196(MYH14)_HypMET	ATP6V0E1	-0.534672	1.51843	0.000136521	0.0137222
	G:22q11.21	TCAP	-0.628706	1.42489	0.000137366	0.01376
	G:1q21.2 (PIP5K1A SETDB1)	IRF4	-0.628381	1.42193	0.000141618	0.0141377
	chr4:122301567-122302290(QRFPR)_HypMET	TCAP	-0.517977	1.17323	0.000150625	0.0149859
	G:13q12.13 (FLT3 WASF3)	PGAP3	-1.04692	2.27046	0.000151548	0.0149877
	G:14q12 (FOXA1 NKX2-1 PSMA6)	TCAP	-0.59127	1.33918	0.000151665	0.0149877
	chr7:87256958-87258444(RUNDC3B ABCB1)_HypMET	ATP6V0E1	-0.363191	1.03069	0.000152488	0.0150185
	L:7q31.31 (POT1)	FOXA1	-0.466426	1.0297	0.000154616	0.0151772
	chr1:171810467-171811325(DNM3)_HypMET	SPDEF	-0.309604	0.97646	0.000159035	0.0155589
	chr17:46655215-46655604(HOXB4)_HypMET	ATP6V0E1	-0.384107	1.08968	0.00016033	0.0156335
	G:8q21.12	IKZF3	-0.500583	1.21441	0.000162594	0.0156463
	L:3p22.2	JUP	-0.493594	1.16711	0.000162449	0.0156463
	L:3p22.2	JUP	-0.493594	1.16711	0.000162449	0.0156463
	L:3p22.1	JUP	-0.493594	1.16711	0.000162449	0.0156463
	G:14q11.2 (CHD8)	PGAP3	-0.905505	1.96279	0.000163565	0.0156884
	chr11:65408344-65408631(SIPA1)_HypMET	BMP7	-0.373994	1.49489	0.000171216	0.0163687
	L:19q13.43	JUP	-0.95153	2.24891	0.000173846	0.0163992
	G:1q32.2	FOXA1	-0.886185	1.95492	0.000173262	0.0163992
	L:21q22.3	PGAP3	-0.901679	1.95364	0.000174888	0.0163992
	L:21q22.3	PGAP3	-0.901679	1.95364	0.000174888	0.0163992
	L:21q22.3	PGAP3	-0.901679	1.95364	0.000174888	0.0163992
	chr5:180017099-180019062(SCGB3A1)_HypMET	GATA3	-0.427728	1.26383	0.000172383	0.0163992
	L:19p13.2	JUP	-0.592453	1.40008	0.000177101	0.0165222
	chr19:37957726-37958390(ZNF569)_HypMET	MDM2	-0.369496	0.969072	0.000177325	0.0165222
	G:20q13.12	GATA3	-0.378181	1.11707	0.000180949	0.0168065
	L:12p13.31	HSPA5	-0.578581	2.24061	0.000183238	0.0169504
	L:17q24.3 (SOX9)	CTNNB1	-1.29076	2.24025	0.000183653	0.0169504
	BCOR_mut	GNAS	-0.400706	1.74685	0.000184716	0.016995
	TP53_mut	AP4S1	-0.16079	0.728799	0.00019038	0.0174614
	G:1q32.1 (MDM4 PIK3C2B ZC3H11A)	IKZF3	-0.611675	1.48225	0.000193152	0.0176304
	chr4:122301567-122302290(QRFPR)_HypMET	IKZF3	-0.475768	1.1529	0.000193424	0.0176304
	G:10q22.1 (KAT6B)	TFAP2C	-0.562571	1.73966	0.00019578	0.0177457
	chr16:68676450-68676843(CDH3)_HypMET	GATA3	-0.405995	1.19861	0.000195898	0.0177457
	G:8q21.12	PGAP3	-0.552679	1.19638	0.000201094	0.0181603
	L:14q32.32	IRF4	-0.613343	1.38443	0.000207516	0.0186828
	G:2p24.3 (MYCN)	ISL1	-0.519966	1.58642	0.000208855	0.0187459
	L:21q22.13	JUP	-0.671519	1.58509	0.000211311	0.0188973
	chr4:122301567-122302290(QRFPR)_HypMET	GRB7	-0.415561	1.14544	0.00021183	0.0188973
	chr5:180017099-180019062(SCGB3A1)_HypMET	BMP7	-0.311599	1.24358	0.000216456	0.0192514
	chr7:87256958-87258444(RUNDC3B ABCB1)_HypMET	JUP	-0.425976	1.00531	0.000217208	0.01926
	chr7:119912840-119913883(KCND2)_HypMET	ATP6V0E1	-0.487084	1.37899	0.00021921	0.0193789
	G:16q12.2 (MMP2)	IKZF3	-0.793334	1.92069	0.000222134	0.0195785
	G:22q11.21	PGAP3	-0.636423	1.37667	0.000224391	0.0197182
	G:1q21.3	PNMT	-0.808483	1.91858	0.00022555	0.0197609
	L:17q11.2 (NF1 SUZ12)	IRS2	-0.449992	1.13867	0.000229987	0.0200897
	L:22q12.1 (ZNRF3)	JUP	-0.581432	1.37143	0.000236512	0.0205983
	G:7p12.1 (EGFR)	DDX19A	-0.411949	0.926911	0.000239083	0.0207606
	G:7q11.23	MIEN1	-1.06356	2.19748	0.00024032	0.0208065
	G:14q12 (FOXA1 NKX2-1 PSMA6)	PGAP3	-0.598685	1.29429	0.000245228	0.0211068
	chr17:46673532-46674181(LOC404266)_HypMET	CCND3	-0.404766	1.29433	0.000245116	0.0211068
	CDH1_mut	ERBB2	-1.38527	2.1912	0.000249918	0.0214476
	G:9p13.3 (FANCG)	SPDEF	-0.696498	2.19009	0.000251649	0.0215332
	G:8q24.13	MIEN1	-0.436741	0.901954	0.000258094	0.0220205
	L:21q22.3	ERBB2	-1.20005	1.89762	0.000262163	0.0221743
	L:21q22.3	ERBB2	-1.20005	1.89762	0.000262163	0.0221743
	L:21q22.3	ERBB2	-1.20005	1.89762	0.000262163	0.0221743
	L:17q21.2	STARD3	-0.895786	2.18223	0.000264254	0.0222231
	chr18:47087879-47088528(LIPG)_HypMET	ATP6V0E1	-0.5125	1.44919	0.000263818	0.0222231
	G:8q22.2 (PABPC1 UBR5)	TCAP	-0.464944	1.04903	0.000272542	0.0228546
	KDM6A_mut	MEF2C	-0.605479	1.89152	0.000273855	0.0228993
	ARID1A_mut	MDM2	-0.349923	0.914882	0.000285472	0.023701
	L:1p32.3 (CDKN2C FAF1)	MAF	-0.495715	1.2798	0.000285637	0.023701
	L:1p32.3 (CDKN2C FAF1)	MYCN	-0.519294	1.27973	0.000285866	0.023701
	G:20q13.11 (STK4)	MIEN1	-0.523353	1.08005	0.000288169	0.023774
	chr3:50604905-50605359(C3orf18)_HypMET	RNFT1	-0.283357	1.2789	0.000288366	0.023774
	G:7q11.23	PNMT	-0.914739	2.16716	0.000290132	0.0237944
	chr13:79175610-79177985(POU4F1)_HypMET	ATP6V0E1	-0.45234	1.27828	0.000290235	0.0237944
	chr1:1476093-1476669(SSU72)_HypMET	FOXA1	-0.474639	1.04347	0.00029274	0.0239329
	L:11p15.5 (HRAS IRF7)	JUP	-0.493528	1.16232	0.000298563	0.0243412
	L:19p13.2 (SMARCA4)	JUP	-0.571777	1.34647	0.000303261	0.0245876
	G:3q27.1	SOX2	-0.669923	1.34658	0.000302912	0.0245876
	G:7q11.23	ERBB2	-1.36356	2.15357	0.000315491	0.0254489
	G:14q12 (FOXA1 NKX2-1 PSMA6)	MIEN1	-0.615892	1.27026	0.000315618	0.0254489
	L:12q23.3	MDM2	-0.823747	2.15219	0.000318198	0.0255866
	L:5q13.3	STARD3	-0.880668	2.14193	0.000338889	0.0271759
	G:1q21.2 (PIP5K1A SETDB1)	SPDEF	-0.424566	1.33217	0.000349156	0.0277987
	G:17q12 (CDK12 ERBB2 MED24)	TFAP2C	-0.389601	1.20024	0.00034924	0.0277987
	chr4:102711829-102712199(BANK1)_HypMET	SOX2	-0.830068	1.66693	0.000349497	0.0277987
	chr12:3862068-3862606(EFCAB4B)_HypMET	PGAP3	-0.657484	1.41805	0.000352292	0.0279032
	chr17:46673532-46674181(LOC404266)_HypMET	CTNNB1	-0.728832	1.25958	0.000352711	0.0279032
	L:21q22.3	GRB7	-0.674752	1.85349	0.000358513	0.0281347
	L:21q22.3	GRB7	-0.674752	1.85349	0.000358513	0.0281347
	L:21q22.3	GRB7	-0.674752	1.85349	0.000358513	0.0281347
	G:1q32.2	SPDEF	-0.59064	1.8529	0.000360015	0.0281772
	G:20q13.2 (ARFGAP1 GNAS)	MIEN1	-0.445524	0.91792	0.00037072	0.0289379
	G:7q11.23	IKZF3	-0.879708	2.12228	0.000382113	0.029748
	L:17p13.1 (CHD3 GPS2 TP53)	IRF4	-0.417288	0.938107	0.000385073	0.0298992
	G:1q21.3	MEF2C	-0.590935	1.84186	0.00038899	0.0301237
	L:5q13.3	TCAP	-0.940215	2.11618	0.000396567	0.0306296
	G:8q22.2 (PABPC1 UBR5)	ERBB2	-0.645748	1.01825	0.000403372	0.0310266
	L:14q11.2	MET	-0.390681	1.24623	0.000404879	0.0310266
	L:14q11.2	MET	-0.390681	1.24623	0.000404879	0.0310266
	chr13:29292670-29293329(SLC46A3)_HypMET	ATP6V0E1	-0.534985	1.50843	0.000409841	0.0313251
	L:7q31.31 (POT1)	GATA3	-0.326161	0.958261	0.000411662	0.0313825
	chr1:248020330-248021252()_HypMET	MDM2	-0.417721	1.08951	0.000413379	0.0314318
	G:20q13.12	BMP7	-0.26425	1.05012	0.000416288	0.0315712
	CDH1_mut	SPDEF	-0.672142	2.10644	0.000420706	0.031824
	chr7:27195601-27196567(HOXA7)_HypMET	IFNB1	0.147665	0.955451	0.000427387	0.0322463
	G:14q11.2 (CHD8)	IKZF3	-0.757813	1.82674	0.00043228	0.0325318
	L:22q12.3	JUP	-0.557353	1.3094	0.000436014	0.0327289
	G:5q15	SOX2	-1.04691	2.09925	0.000439393	0.0328984
	chr10:44879714-44882391(CXCL12)_HypMET	TP53	0.536829	1.49357	0.000464757	0.034709
	G:20q13.11 (STK4)	PNMT	-0.440607	1.04063	0.000467034	0.0347905
	L:17p13.2	CCDC62	-0.234285	1.12168	0.000473356	0.0349949
	L:17p13.2	CCDC62	-0.234285	1.12168	0.000473356	0.0349949
	L:17p13.2	CCDC62	-0.234285	1.12168	0.000473356	0.0349949
	LRPPRC_mut	TP53	0.496708	1.38143	0.00049209	0.0362886
	LRPPRC_mut	TFAP2C	-0.448812	1.3794	0.000501205	0.0368681
	CUL2_mut	TP53	0.746764	2.07656	0.000503687	0.0368876
	L:1p31.1	MYCN	-0.561483	1.37858	0.000504912	0.0368876
	G:20q13.11 (STK4)	IKZF3	-0.429431	1.03411	0.000505241	0.0368876
	MGA_mut	FOXA1	-0.823201	1.80326	0.00050863	0.0370429
	G:1q32.2	GRB7	-0.657772	1.8027	0.000510615	0.0370955
	Peripheral Nervous System	TBX2	-0.438189	1.61759	0.000512576	0.0371459
	L:1q43	SOX2	-1.03418	2.07147	0.000519286	0.0375395
	G:13q32.1 (ERCC5 ING1 IRS2 TFDP1)	TRIM8	-0.36878	1.28903	0.000530652	0.0382669
	G:8q24.13	GRB7	-0.310654	0.850991	0.000547838	0.0393131
	G:7p14.3	PNMT	-0.580471	1.36955	0.000547705	0.0393131
	L:10q11.22	MET	-0.429836	1.36834	0.000553677	0.0394428
	L:10q11.23	MET	-0.429836	1.36834	0.000553677	0.0394428
	L:10q11.23	MET	-0.429836	1.36834	0.000553677	0.0394428
	G:1q32.2	IKZF3	-0.743818	1.79006	0.000556964	0.0394671
	G:22q11.21	ERBB2	-0.815855	1.28377	0.000558053	0.0394671
	chr1:181451311-181452049()_HypMET	ATP6V0E1	-0.234693	0.660418	0.000556936	0.0394671
	L:18p11.32	GNAS	-0.210225	0.909792	0.000566155	0.0399438
	G:10q22.1 (KAT6B)	ABHD2	0.307846	1.60177	0.000578515	0.040718
	WHSC1L1_mut	TP53	0.738801	2.0525	0.000581477	0.0407754
	G:8q22.1	TRIM8	-0.346543	1.21058	0.000582108	0.0407754
	G:1q25.3	MAF	-0.62123	1.59605	0.000604265	0.0421263
	G:1q25.3 (DHX9)	MAF	-0.62123	1.59605	0.000604265	0.0421263
	L:3p13 (FOXP1)	JUP	-0.434275	1.018	0.000612679	0.042511
	L:21q22.13	IKZF3	-0.607366	1.46079	0.000611272	0.042511
	chr19:50831454-50832070(KCNC3)_HypMET	ATP6V0E1	-0.482406	1.3566	0.000615015	0.0425724
	chr11:8615397-8615889(STK33)_HypMET	ATP6V0E1	-0.287978	0.809811	0.000618508	0.0427135
	chr4:122301567-122302290(QRFPR)_HypMET	PGAP3	-0.490694	1.05442	0.000621049	0.0427882
	G:7q11.21	TFAP2C	-0.475133	1.45821	0.000624484	0.0428436
	G:7q31.1 (MET)	FOXA1	-0.52375	1.14575	0.000626231	0.0428436
	L:1p31.3 (JAK1)	ISL1	-0.585314	1.77307	0.000625512	0.0428436
	L:10q21.1	MET	-0.39941	1.27036	0.000634056	0.0429782
	L:10q21.1	MET	-0.39941	1.27036	0.000634056	0.0429782
	chr1:1476093-1476669(SSU72)_HypMET	SPDEF	-0.314223	0.98215	0.000632016	0.0429782
	chr16:68676450-68676843(CDH3)_HypMET	ABHD2	0.210688	1.09561	0.00063219	0.0429782
	G:7p14.3	TFAP2C	-0.440774	1.35258	0.000637457	0.04301
	chr4:122301567-122302290(QRFPR)_HypMET	MIEN1	-0.512498	1.0522	0.000637081	0.04301
	G:8q24.13	PGAP3	-0.39077	0.839485	0.000646462	0.0434748
	L:1p36.12	TP53	0.486581	1.35086	0.000647308	0.0434748
	CASP8_mut	ATP6V0E1	-0.564312	1.58636	0.000650353	0.0435796
	L:11p13	TBX2	-0.479039	1.76551	0.00065852	0.0440263
	L:3p14.1	JUP	-0.417527	0.978238	0.000663064	0.0440292
	L:3p14.1	JUP	-0.417527	0.978238	0.000663064	0.0440292
	L:3p14.1	JUP	-0.417527	0.978238	0.000663064	0.0440292
	G:1q25.3	MIEN1	-0.771276	1.58302	0.000666988	0.0440903
	G:1q25.3 (DHX9)	MIEN1	-0.771276	1.58302	0.000666988	0.0440903
	G:1q25.3	ERBB2	-1.00595	1.58089	0.000677804	0.0443063
	G:1q25.3 (DHX9)	ERBB2	-1.00595	1.58089	0.000677804	0.0443063
	chr14:24803678-24804353(ADCY4 RIPK3)_HypMET	CDKN1A	-0.154069	0.591614	0.000673036	0.0443063
	chr4:5709985-5710495(EVC2)_HypMET	ATP6V0E1	-0.449643	1.2637	0.000675351	0.0443063
	chr5:179243545-179244453(SQSTM1)_HypMET	ATP6V0E1	-0.449643	1.2637	0.000675351	0.0443063
	L:5q13.3	PNMT	-0.858428	2.02222	0.000695514	0.0453629
	G:11q13.2	FOXA1	-0.575875	1.25878	0.000707431	0.0460379
	G:11q13.2	ERBB2	-0.800444	1.25749	0.000716121	0.0463464
	G:9q34.3 (NOTCH1)	GATA3	-0.688964	2.01689	0.000717647	0.0463464
	L:3q11.1	SPDEF	-0.561196	1.75264	0.000718488	0.0463464
	G:1q32.1 (MDM4 PIK3C2B ZC3H11A)	GRB7	-0.489922	1.33977	0.000714229	0.0463464
	L:19p12	ERBB2	-0.851446	1.33746	0.000728954	0.0464096
	L:19p12	ERBB2	-0.851446	1.33746	0.000728954	0.0464096
	G:16q12.2 (MMP2)	PNMT	-0.743761	1.75165	0.000723309	0.0464096
	G:17q22 (CLTC PPM1D)	C17orf82	-0.391421	1.33758	0.000728146	0.0464096
	G:14q12 (FOXA1 NKX2-1 PSMA6)	PNMT	-0.50456	1.18825	0.000727863	0.0464096
	chr13:28544524-28544890(CDX2)_HypMET	MDM2	-0.416635	1.08269	0.00072832	0.0464096
	chr19:53662189-53662500(ZNF347)_HypMET	TRIM8	0.188295	0.656801	0.000730696	0.0464198
	ARFGEF2_mut	CCDC62	0.421491	2.01215	0.00073786	0.0464315
	G:8q23.3 (RAD21)	PNMT	-0.360195	0.848177	0.000740342	0.0464315
	G:16q12.2 (MMP2)	MIEN1	-0.851476	1.7463	0.000749864	0.0464315
	L:4p16.3 (FGFR3)	CCDC62	-0.226273	1.08009	0.000749246	0.0464315
	L:4p16.1	CCDC62	-0.226273	1.08009	0.000749246	0.0464315
	L:4p16.1	CCDC62	-0.226273	1.08009	0.000749246	0.0464315
	L:4p16.1	CCDC62	-0.226273	1.08009	0.000749246	0.0464315
	G:3q26.1	ERBB2	-0.52871	0.830453	0.00073533	0.0464315
	G:3q26.1	ERBB2	-0.52871	0.830453	0.00073533	0.0464315
	L:21q22.3	MIEN1	-0.851572	1.74652	0.000748783	0.0464315
	L:21q22.3	MIEN1	-0.851572	1.74652	0.000748783	0.0464315
	L:21q22.3	MIEN1	-0.851572	1.74652	0.000748783	0.0464315
	G:1q25.3	PNMT	-0.66458	1.56458	0.000766271	0.047149
	G:1q25.3 (DHX9)	PNMT	-0.66458	1.56458	0.000766271	0.047149
	chr10:44879714-44882391(CXCL12)_HypMET	CDKN1A	0.37363	1.43352	0.000765249	0.047149
	chr10:52499392-52500021(ASAH2B)_HypMET	MDM2	-0.398664	1.03562	0.000769362	0.0472401
	G:1q21.2 (PIP5K1A SETDB1)	BMP7	-0.315601	1.24914	0.000774519	0.0474575
	MED23_mut	TBX2	-0.543922	2.00243	0.000781027	0.0477566
	G:1q32.2	PGAP3	-0.810115	1.73806	0.000792591	0.0483033
	chr11:65408344-65408631(SIPA1)_HypMET	RNFT1	-0.296146	1.32786	0.00079326	0.0483033
	MYH11_mut	TP53	0.515134	1.42817	0.000799397	0.0485592
	L:12q23.2	HIF1A	-0.409487	1.99744	0.000804083	0.0485592
	G:Xq28 (F8 HCFC1 RPL10)	GATA3	-0.682713	1.99709	0.000805735	0.0485592
	G:14q11.2 (CHD8)	TCAP	-0.774992	1.73635	0.000801738	0.0485592
	chr11:65408344-65408631(SIPA1)_HypMET	FOXA1	-0.60722	1.32619	0.000804953	0.0485592
	G:20q13.13	BMP7	-0.243033	0.961628	0.000811552	0.0488095
	chr18:5543437-5544241(EPB41L3)_HypMET	MDM2	-0.382724	0.993849	0.000814604	0.0488929
	G:11q13.2 (CCND1 CTTN)	AP4S1	-0.167233	0.75082	0.000821589	0.0490114
	G:1q25.3	TCAP	-0.694379	1.55551	0.000820055	0.0490114
	G:1q25.3 (DHX9)	TCAP	-0.694379	1.55551	0.000820055	0.0490114
	chr5:180017099-180019062(SCGB3A1)_HypMET	ABHD2	0.215616	1.1193	0.000825595	0.0491505
	G:8q22.2 (PABPC1 UBR5)	PNMT	-0.407729	0.95937	0.000833991	0.0495499
	L:19q13.33	JUP	-0.739198	1.72923	0.000840902	0.0496082
	L:19q13.33	JUP	-0.739198	1.72923	0.000840902	0.0496082
	G:1q32.1 (MDM4 PIK3C2B ZC3H11A)	PGAP3	-0.616201	1.32155	0.000838384	0.0496082
	chr12:3862068-3862606(EFCAB4B)_HypMET	TFAP2C	-0.431289	1.32109	0.000841733	0.0496082
	chr12:3862068-3862606(EFCAB4B)_HypMET	FOXA1	-0.604745	1.32035	0.000847251	0.0498333
	G:8q23.3 (RAD21)	ERBB2	-0.534145	0.838206	0.000849851	0.0498862
	G:8q23.3 (RAD21)	TCAP	-0.374002	0.837583	0.000857182	0.0502162
	chr8:41507516-41507868(NKX6-3)_HypMET	SLC5A3	-0.512688	1.98554	0.000861727	0.0503819
	L:17q21.2	PGAP3	-0.925693	1.98491	0.000864878	0.0504656
	G:1q22	IKZF3	-0.5909	1.41796	0.00086868	0.0504867
	chr3:139258152-139258731(RBP1)_HypMET	MDM2	-0.283471	0.73581	0.000867781	0.0504867
	ASPM_mut	C17orf82	-0.452751	1.5452	0.00088548	0.0510172
	L:16q23.1	JUP	-0.735736	1.72048	0.000891476	0.0510172
	L:16q23.1	JUP	-0.735736	1.72048	0.000891476	0.0510172
	G:1q25.3	SPDEF	-0.495163	1.54426	0.000891715	0.0510172
	G:1q25.3 (DHX9)	SPDEF	-0.495163	1.54426	0.000891715	0.0510172
	L:21q22.3	STARD3	-0.71208	1.7211	0.000887824	0.0510172
	L:21q22.3	STARD3	-0.71208	1.7211	0.000887824	0.0510172
	L:21q22.3	STARD3	-0.71208	1.7211	0.000887824	0.0510172
	G:1q23.2 (SDHC)	IRF4	-0.497184	1.11163	0.000893686	0.0510305
	chr3:139258152-139258731(RBP1)_HypMET	CCND2	-0.337583	0.733403	0.000901033	0.0513485
	Breast	ABHD2	0.178095	0.923989	0.000902754	0.0513485
	PIK3R1_mut	MAF	-0.512241	1.31258	0.000906664	0.0513718
	chr6:6007387-6007797(NRN1)_HypMET	BMP7	-0.280818	1.11035	0.000905582	0.0513718
	L:17q21.2	IKZF3	-0.823679	1.97594	0.000910978	0.0514607
	G:20q13.12	MIEN1	-0.48048	0.984179	0.00091174	0.0514607
	Esophagus	STARD3	-0.344502	0.832474	0.000919502	0.0517992
	chr12:3862068-3862606(EFCAB4B)_HypMET	PNMT	-0.556788	1.30914	0.000934279	0.0525308
	MYH9_mut	CDKN1A	0.401232	1.53739	0.000938251	0.0526533
	L:4p16.3	CCDC62	-0.205817	0.980966	0.000946346	0.0528046
	L:4p16.3	CCDC62	-0.205817	0.980966	0.000946346	0.0528046
	L:1p22.3	ISL1	-0.508502	1.53627	0.000946072	0.0528046
	chr21:47602431-47602740(C21orf56)_HypMET	FZD5	-0.255623	0.948111	0.000954834	0.0531772
	G:7q11.23	PGAP3	-0.918115	1.96737	0.000957209	0.0531968
	G:7q31.1 (MET)	TFAP2C	-0.360978	1.10479	0.000958812	0.0531968
	chr18:77905297-77905566(LOC100130522)_HypMET	IRF4	-0.331351	0.740496	0.000962958	0.0533261
	G:18q11.1	PNMT	-0.555309	1.30538	0.000965238	0.0533517
	LARP4B_mut	MDM2	-0.590529	1.53165	0.000978935	0.0534414
	L:11p15.4	IKZF3	-0.459903	1.10276	0.000979022	0.0534414
	L:11p15.4	IKZF3	-0.459903	1.10276	0.000979022	0.0534414
	L:11p15.4	IKZF3	-0.459903	1.10276	0.000979022	0.0534414
	L:11p15.4	IKZF3	-0.459903	1.10276	0.000979022	0.0534414
	L:11p15.4	IKZF3	-0.459903	1.10276	0.000979022	0.0534414
	G:20q13.2 (ARFGAP1 GNAS)	IKZF3	-0.353324	0.847201	0.000979607	0.0534414
	L:17p12 (MAP2K4)	JUP	-0.381458	0.891464	0.000981955	0.0534701
	PIK3CA_mut	CDKN1A	0.189625	0.726251	0.00100705	0.0546337
	chr6:110679417-110679833(C6orf186)_HypMET	STARD3	-0.349975	0.845209	0.00100596	0.0546337
	chr7:87256958-87258444(RUNDC3B ABCB1)_HypMET	STARD3	-0.368235	0.889288	0.00100939	0.0546596
	G:16q12.2 (MMP2)	PGAP3	-0.793427	1.69943	0.00102506	0.0554063
	MGA_mut	SPDEF	-0.544769	1.69728	0.00103973	0.0560955
	ASPM_mut	BMP7	-0.384529	1.51873	0.00107657	0.0579054
	L:10q25.3	MET	-0.438924	1.39127	0.00107722	0.0579054
	G:8q21.12	SPDEF	-0.335401	1.04461	0.00109766	0.058503
	G:7p14.3	IKZF3	-0.538795	1.29101	0.0010929	0.058503
	L:3p21.2	JUP	-0.388878	0.908157	0.00109695	0.058503
	L:3p21.1	JUP	-0.388878	0.908157	0.00109695	0.058503
	L:17p13.1 (CHD3 GPS2 TP53)	JUP	-0.36807	0.859556	0.0010983	0.058503
	MACF1_mut	HSPA5	0.285016	1.09093	0.00110465	0.0587013
	chr1:171810467-171811325(DNM3)_HypMET	TFAP2C	-0.27408	0.838066	0.00110602	0.0587013
	G:14q12 (FOXA1 NKX2-1 PSMA6)	IKZF3	-0.477908	1.14499	0.00111274	0.058951
	G:7p14.3	ERBB2	-0.822584	1.28857	0.00111609	0.059022
	L:11p15.4	STARD3	-0.450969	1.08827	0.00113499	0.0593794
	L:11p15.4	STARD3	-0.450969	1.08827	0.00113499	0.0593794
	L:11p15.4	STARD3	-0.450969	1.08827	0.00113499	0.0593794
	L:11p15.4	STARD3	-0.450969	1.08827	0.00113499	0.0593794
	L:11p15.4	STARD3	-0.450969	1.08827	0.00113499	0.0593794
	G:3q22.3 (NCK1 STAG1)	SOX2	-0.972626	1.93841	0.00113011	0.0593794
	chr8:41507516-41507868(NKX6-3)_HypMET	ATP6V0E1	-0.691494	1.93685	0.00114023	0.0595478
	CTNND1_mut	CTNNB1	-1.12899	1.93632	0.00114367	0.059621
	G:17q25.1	GATA3	-0.66272	1.93407	0.00115842	0.0601741
	G:2p24.1	GATA3	-0.66272	1.93407	0.00115842	0.0601741
	G:20q11.21 (ASXL1)	GNAS	-0.198551	0.855289	0.00116043	0.0601741
	L:5q13.3	PGAP3	-0.902681	1.93176	0.00117376	0.0607581
	PIK3CA_mut	TP53	0.258928	0.716065	0.00117826	0.0608836
	L:17p13.1	IKZF3	-0.401352	0.961166	0.00118826	0.0611446
	L:17p13.1	IKZF3	-0.401352	0.961166	0.00118826	0.0611446
	L:21q22.3	PNMT	-0.714053	1.67625	0.00119373	0.0611446
	L:21q22.3	PNMT	-0.714053	1.67625	0.00119373	0.0611446
	L:21q22.3	PNMT	-0.714053	1.67625	0.00119373	0.0611446
	G:1q21.3	MIEN1	-0.819469	1.67558	0.00119902	0.0612565
	L:1p36.32 (RPL22)	MYCN	-0.380442	0.928864	0.00120009	0.0612565
	G:7q11.23	GRB7	-0.706326	1.92488	0.0012205	0.0620828
	chr1:42127380-42128632(HIVEP3)_HypMET	ERBB2	-0.725317	1.13556	0.00121872	0.0620828
	G:13q12.13 (FLT3 WASF3)	MET	-0.607096	1.92262	0.00123626	0.0627754
	L:3p21.1 (CACNA1D WNT5A)	JUP	-0.384799	0.897909	0.00124275	0.0629961
	chr7:22539545-22540022(MGC87042)_HypMET	ATP6V0E1	-0.404622	1.13264	0.00125339	0.0634256
	L:17q21.2	TCAP	-0.859074	1.91912	0.00126102	0.063702
	G:8q22.2 (PABPC1 UBR5)	MIEN1	-0.452156	0.924196	0.00126784	0.0639368
	CDH1_mut	GATA3	-0.657407	1.9174	0.0012734	0.0641066
	G:7p14.3	TCAP	-0.569573	1.27225	0.00128333	0.0644963
	G:2p16.1 (BCL11A REL XPO1)	MYCN	-0.681757	1.66372	0.0012954	0.0649913
	G:7p14.3	MIEN1	-0.621622	1.27035	0.00130426	0.0652964
	chr6:105584148-105585621(BVES)_HypMET	JUP	-0.440763	1.02817	0.00130593	0.0652964
	L:10q26.2	MET	-0.400789	1.26871	0.00132254	0.0660145
	chr12:3862068-3862606(EFCAB4B)_HypMET	TCAP	-0.567906	1.26825	0.00132776	0.0661627
	G:15q25.3 (BLM CRTC3 FANCI IDH2 NR2F2 PCSK6)	GNAS	-0.294573	1.26779	0.00133294	0.0663083
	chr18:10454453-10455268(APCDD1)_HypMET	TP53	0.600021	1.65795	0.00134486	0.0666751
	chr5:157002174-157003182(ADAM19)_HypMET	TP53	0.600021	1.65795	0.00134486	0.0666751
	SACS_mut	TP53	0.492972	1.36207	0.00135844	0.067235
	Pancreas	FZD5	-0.276726	1.02403	0.00136397	0.067395
	CTNND1_mut	TP53	0.688271	1.90136	0.00139395	0.0677159
	L:19q13.43	ISL1	-0.631	1.90163	0.00139185	0.0677159
	G:12p13.33 (CHD4 WNK1)	ABHD2	-0.22909	1.18524	0.00139406	0.0677159
	L:4p15.32	CCDC62	-0.224562	1.06763	0.00139752	0.0677159
	G:20q13.12	PGAP3	-0.443544	0.948222	0.00137638	0.0677159
	G:14q32.2 (AKT1 HSP90AA1 PPP2R5C)	GRB7	-0.435098	1.18468	0.00140107	0.0677159
	chr1:43613488-43613842(FAM183A)_HypMET	ATP6V0E1	-0.381539	1.06725	0.00140277	0.0677159
	chr11:22850765-22851367(SVIP)_HypMET	ATP6V0E1	-0.381539	1.06725	0.00140277	0.0677159
	chr14:59930634-59932251()_HypMET	ATP6V0E1	-0.381539	1.06725	0.00140277	0.0677159
	chr17:40932329-40933299(WNK4)_HypMET	ATP6V0E1	-0.381539	1.06725	0.00140277	0.0677159
	chr19:37406931-37407463(ZNF829)_HypMET	ATP6V0E1	-0.381539	1.06725	0.00140277	0.0677159
	chr19:57078365-57079301(ZNF470)_HypMET	ATP6V0E1	-0.381539	1.06725	0.00140277	0.0677159
	chr8:11058624-11058844(XKR6)_HypMET	TP53	0.236317	0.652888	0.0013744	0.0677159
	Head and Neck	ATP6V0E1	-0.381539	1.06725	0.00140277	0.0677159
	chr8:22422534-22423702(SORBS3)_HypMET	TFAP2C	-0.485167	1.48117	0.00141444	0.0681671
	G:16q11.2 (CHD9 CYLD)	PNMT	-0.578542	1.35664	0.00141779	0.0682164
	G:18q11.1	PGAP3	-0.589577	1.26015	0.00142212	0.0683127
	L:8q11.1 (SOX17)	PGAP3	-0.476911	1.01929	0.00143324	0.0685109
	L:6q23.3	MDM2	-0.486732	1.25935	0.00143183	0.0685109
	G:1q21.3	GRB7	-0.605551	1.64858	0.00142891	0.0685109
	chr1:1476093-1476669(SSU72)_HypMET	GATA3	-0.313454	0.913511	0.00143662	0.0685607
	MLLT4_mut	CTNNB1	-1.10693	1.89569	0.00143906	0.0685657
	chr13:96296143-96297059(DZIP1)_HypMET	MDM2	-0.364095	0.941846	0.00147893	0.070237
	chr3:50604905-50605359(C3orf18)_HypMET	MIEN1	-0.546207	1.11533	0.00147865	0.070237
	G:20q13.11 (STK4)	TFAP2C	-0.308501	0.941535	0.00148411	0.0703695
	chr1:181451311-181452049()_HypMET	CTNNB1	-0.35382	0.605801	0.00149063	0.0705644
	L:17p13.2	IKZF3	-0.424318	1.01462	0.0015047	0.070776
	L:17p13.2	IKZF3	-0.424318	1.01462	0.0015047	0.070776
	L:17p13.2	IKZF3	-0.424318	1.01462	0.0015047	0.070776
	chr20:42543097-42545137(TOX2)_HypMET	AP4S1	0.143169	0.640281	0.00150474	0.070776
	G:1q23.2 (SDHC)	PNMT	-0.451881	1.05915	0.00152091	0.071422
	MYH11_mut	CDKN1A	0.352587	1.34674	0.00153209	0.0718321
	G:8q23.3 (RAD21)	GRB7	-0.29188	0.794248	0.00153916	0.0720485
	G:7q22.1	GRB7	-0.408211	1.11078	0.00154384	0.0721523
	CDH1_mut	MIEN1	-0.921829	1.88172	0.00155607	0.0726085
	chr1:1476093-1476669(SSU72)_HypMET	BMP7	-0.229991	0.906185	0.00156419	0.0728715
	G:11q14.1	GATA3	-0.42861	1.2484	0.00157012	0.0730316
	G:14q11.2 (CHD8)	PNMT	-0.696766	1.63271	0.0015826	0.0734957
	G:14q32.2 (AKT1 HSP90AA1 PPP2R5C)	TCAP	-0.524898	1.17087	0.00158609	0.0735413
	L:15q26.3	HSPA5	-0.491489	1.87676	0.00159967	0.0740541
	G:14q12 (FOXA1 NKX2-1 PSMA6)	GRB7	-0.406575	1.10601	0.00161504	0.0746481
	G:7q22.1	TCAP	-0.495085	1.10411	0.00164424	0.075878
	G:1p12 (NOTCH2)	MAF	-0.523915	1.33734	0.0016486	0.0758788
	chr20:42543097-42545137(TOX2)_HypMET	FZD5	-0.171726	0.634696	0.00164943	0.0758788
	AKAP9_mut	TP53	0.528176	1.45736	0.00167727	0.0767984
	L:1p32.3	TBX2	-0.510027	1.86844	0.00167545	0.0767984
	chr3:50604905-50605359(C3orf18)_HypMET	ABHD2	0.213286	1.10218	0.00167443	0.0767984
	G:20q13.11 (STK4)	TCAP	-0.417155	0.930166	0.00168546	0.0769334
	Breast	RNFT1	-0.195557	0.872597	0.00168396	0.0769334
	G:20q13.12	PNMT	-0.396414	0.928414	0.00171866	0.078327
	L:17q21.2	PNMT	-0.795304	1.86254	0.00173117	0.0787748
	G:17q12 (CDK12 ERBB2 MED24)	SPDEF	-0.336722	1.04563	0.00173892	0.0790052
	chr19:56915356-56915856(ZNF583)_HypMET	FZD5	0.235372	0.869619	0.00174453	0.0791374
	Breast	BMP7	-0.220798	0.869337	0.00175036	0.0792795
	MAP3K1_mut	SPDEF	-0.598918	1.85969	0.00175866	0.0793492
	G:6p12.3 (MCM3)	PNMT	-0.619546	1.45079	0.00175747	0.0793492
	chr18:10454453-10455268(APCDD1)_HypMET	CDKN1A	0.423419	1.61584	0.00176271	0.0793492
	chr5:157002174-157003182(ADAM19)_HypMET	CDKN1A	0.423419	1.61584	0.00176271	0.0793492
	G:20q13.11 (STK4)	PGAP3	-0.433624	0.925503	0.00177515	0.0796648
	Pancreas	RNFT1	-0.223912	0.998793	0.0017725	0.0796648
	G:8q24.13	IKZF3	-0.320733	0.766085	0.00178772	0.0800713
	G:22q11.21	IKZF3	-0.484525	1.1573	0.00178967	0.0800713
	chr10:102891010-102891794(TLX1NB TLX1)_HypMET	MDM2	-0.345856	0.893506	0.00181017	0.0808651
	ZNF292_mut	TP53	0.523863	1.44462	0.00183588	0.0818703
	chr1:16085147-16085862(FBLIM1)_HypMET	CDKN1A	0.378397	1.44359	0.0018494	0.0818703
	chr19:37157632-37158119(ZNF461)_HypMET	CDKN1A	0.378397	1.44359	0.0018494	0.0818703
	chr19:58399945-58400276(ZNF814)_HypMET	CDKN1A	0.378397	1.44359	0.0018494	0.0818703
	chr3:194406440-194409045(FAM43A)_HypMET	CDKN1A	0.378397	1.44359	0.0018494	0.0818703
	chr6:90142751-90143635(ANKRD6)_HypMET	CDKN1A	0.378397	1.44359	0.0018494	0.0818703
	chr8:144659745-144660635(NAPRT1)_HypMET	SPDEF	-0.217808	0.676087	0.00185287	0.0819
	G:20q13.2 (ARFGAP1 GNAS)	PNMT	-0.341013	0.798272	0.00185573	0.0819033
	G:8q23.3 (RAD21)	MIEN1	-0.382467	0.779832	0.00186063	0.0819961
	chr5:101632049-101632373(SLCO4C1)_HypMET	ATP6V0E1	-0.253391	0.707481	0.00187287	0.0824117
	CTCF_mut	TP53	0.444945	1.22681	0.00188018	0.0826099
	CHD9_mut	CTNNB1	-0.716713	1.22521	0.00190534	0.08359
	chr19:37957726-37958390(ZNF569)_HypMET	TP53	0.288644	0.795758	0.00191621	0.0839416
	MED23_mut	MYCN	-0.757427	1.84371	0.00192069	0.0840124
	STK11_mut	TP53	0.52144	1.43748	0.00193087	0.0843318
	chr1:57110663-57111337(PRKAA2)_HypMET	CDKN1A	0.4829	1.84169	0.00194221	0.0845755
	chr10:64133789-64134420(ZNF365)_HypMET	CDKN1A	0.4829	1.84169	0.00194221	0.0845755
	ATRX_mut	TP53	0.667464	1.83984	0.00196199	0.0847763
	L:11p15.4	PGAP3	-0.484142	1.03262	0.00197571	0.0847763
	L:11p15.4	PGAP3	-0.484142	1.03262	0.00197571	0.0847763
	L:11p15.4	PGAP3	-0.484142	1.03262	0.00197571	0.0847763
	L:11p15.4	PGAP3	-0.484142	1.03262	0.00197571	0.0847763
	L:11p15.4	PGAP3	-0.484142	1.03262	0.00197571	0.0847763
	G:8q22.2 (PABPC1 UBR5)	IKZF3	-0.371135	0.88591	0.00197427	0.0847763
	L:8q11.1 (SOX17)	HSPA5	-0.259281	0.98877	0.00196428	0.0847763
	G:14q32.2 (AKT1 HSP90AA1 PPP2R5C)	MIEN1	-0.562507	1.14651	0.00196869	0.0847763
	chr3:9956822-9957664(IL17RE)_HypMET	ATP6V0E1	-0.388595	1.08461	0.00197358	0.0847763
	G:20q13.2 (ARFGAP1 GNAS)	PGAP3	-0.371658	0.792658	0.00199332	0.0854071
	chr17:46673532-46674181(LOC404266)_HypMET	SLC5A3	-0.281245	1.08334	0.00199713	0.0854458
	L:17q12	CCDC62	-0.276581	1.31189	0.00200673	0.0856816
	G:20q13.2 (ARFGAP1 GNAS)	BMP7	-0.201348	0.792061	0.00200848	0.0856816
	L:10q11.21 (RET)	AP4S1	-0.320158	1.42898	0.00204975	0.0861908
	G:11q13.5	GATA3	-0.393161	1.14329	0.00202527	0.0861908
	G:7q22.1	MIEN1	-0.530453	1.08092	0.00204241	0.0861908
	G:3q26.1	IKZF3	-0.316743	0.755899	0.00204768	0.0861908
	G:3q26.1	IKZF3	-0.316743	0.755899	0.00204768	0.0861908
	G:20q13.2 (ARFGAP1 GNAS)	TCAP	-0.354896	0.790344	0.00205272	0.0861908
	chr1:57110663-57111337(PRKAA2)_HypMET	SLC5A3	-0.47559	1.83162	0.00205242	0.0861908
	chr10:64133789-64134420(ZNF365)_HypMET	SLC5A3	-0.47559	1.83162	0.00205242	0.0861908
	chr18:10454453-10455268(APCDD1)_HypMET	SLC5A3	-0.413668	1.59323	0.00203401	0.0861908
	chr5:157002174-157003182(ADAM19)_HypMET	SLC5A3	-0.413668	1.59323	0.00203401	0.0861908
	chr8:11058624-11058844(XKR6)_HypMET	MDM2	-0.243595	0.628861	0.002028	0.0861908
	L:19p12	TFAP2C	-0.398917	1.21487	0.00207519	0.0866384
	L:19p12	TFAP2C	-0.398917	1.21487	0.00207519	0.0866384
	chr12:3862068-3862606(EFCAB4B)_HypMET	STARD3	-0.5055	1.21517	0.0020701	0.0866384
	Ovary	ARRDC3	0.222895	0.911609	0.00206943	0.0866384
	chr3:50604905-50605359(C3orf18)_HypMET	HNF1B	0.326998	1.07798	0.00209888	0.0875031
	G:1q23.2 (SDHC)	TCAP	-0.460602	1.02555	0.00211663	0.0877444
	G:1q25.3	IKZF3	-0.596998	1.42442	0.00211631	0.0877444
	G:1q25.3 (DHX9)	IKZF3	-0.596998	1.42442	0.00211631	0.0877444
	L:17p13.1 (CHD3 GPS2 TP53)	MAF	-0.316946	0.807751	0.00211315	0.0877444
	L:19p13.3 (GNA11)	STARD3	-0.472615	1.1358	0.00216271	0.0889564
	L:19p13.3	STARD3	-0.472615	1.1358	0.00216271	0.0889564
	L:19p13.3	STARD3	-0.472615	1.1358	0.00216271	0.0889564
	G:7p14.3	GRB7	-0.445688	1.21016	0.00215702	0.0889564
	L:6q13	MDM2	-0.613508	1.58315	0.00216708	0.0889564
	L:6q13	MDM2	-0.613508	1.58315	0.00216708	0.0889564
	chr1:171810467-171811325(DNM3)_HypMET	IRS2	0.315339	0.786466	0.00215598	0.0889564
	L:8p21.3	JUP	-0.310581	0.722129	0.00217502	0.0890331
	Ovary	AP4S1	0.203315	0.907127	0.00217359	0.0890331
	chr4:122301567-122302290(QRFPR)_HypMET	ERBB2	-0.602607	0.939902	0.00219053	0.0895432
	G:17q11.1 (TAOK1)	JUP	-0.460945	1.07158	0.00222676	0.0908976
	G:1q42.13 (ARID4B FH)	ERBB2	-0.772634	1.20488	0.00225243	0.0918177
	chr7:87256958-87258444(RUNDC3B ABCB1)_HypMET	PGAP3	-0.38646	0.823549	0.0022668	0.0922755
	PIK3CA_mut	IRS2	0.269164	0.670999	0.00231461	0.0937426
	L:17p13.1	IRF4	-0.405596	0.901327	0.00231562	0.0937426
	L:17p13.1	IRF4	-0.405596	0.901327	0.00231562	0.0937426
	G:14q21.3 (GNG2 SOS2)	ERBB2	-0.684588	1.0674	0.00231419	0.0937426
	G:1q21.3	ARRDC3	0.384247	1.57024	0.00234926	0.0949737
	chr5:180017099-180019062(SCGB3A1)_HypMET	C17orf64	-0.175355	1.01414	0.00236367	0.0954245
	G:7p14.3	PGAP3	-0.562442	1.1982	0.00237877	0.0955232
	G:1q21.3	PGAP3	-0.736014	1.56795	0.00238301	0.0955232
	G:1q42.13 (ARID4B FH)	PNMT	-0.512661	1.19817	0.00237932	0.0955232
	G:17q25.1	ERBB2	-1.15707	1.80372	0.00238889	0.0955232
	G:2p24.1	ERBB2	-1.15707	1.80372	0.00238889	0.0955232
	chr7:87256958-87258444(RUNDC3B ABCB1)_HypMET	IKZF3	-0.343626	0.819253	0.00238608	0.0955232
	Esophagus	SOX2	-0.383468	0.760582	0.00238741	0.0955232
	L:19p12	STARD3	-0.498268	1.19662	0.00240962	0.0959596
	L:19p12	STARD3	-0.498268	1.19662	0.00240962	0.0959596
	G:20p12.1 (CRNKL1 FOXA2)	PNMT	-0.371629	0.868503	0.0024037	0.0959596
	chr12:39299248-39299629(CPNE8)_HypMET	CDKN1A	0.313984	1.19577	0.0024263	0.0964932
	BCOR_mut	CTNNB1	-0.822635	1.40406	0.00243851	0.0968476
	AHNAK_mut	CCDC62	-0.329869	1.5626	0.00246363	0.0976843
	chr4:122301567-122302290(QRFPR)_HypMET	JUP	-0.399706	0.928608	0.00246624	0.0976843
	L:11p15.4	PNMT	-0.431603	1.00842	0.0024976	0.0981318
	L:11p15.4	PNMT	-0.431603	1.00842	0.0024976	0.0981318
	L:11p15.4	PNMT	-0.431603	1.00842	0.0024976	0.0981318
	L:11p15.4	PNMT	-0.431603	1.00842	0.0024976	0.0981318
	L:11p15.4	PNMT	-0.431603	1.00842	0.0024976	0.0981318
	L:7q31.1	SLC5A3	-0.250918	0.965148	0.00249493	0.0981318
	G:11q13.5	ERBB2	-0.717933	1.11882	0.00250683	0.0982458
	G:17q22 (CLTC PPM1D)	TBX2	-0.326108	1.19158	0.0025103	0.0982458
	Breast	ERBB2	-0.538053	0.838486	0.00251054	0.0982458
	chr4:122301567-122302290(QRFPR)_HypMET	PNMT	-0.396657	0.926724	0.00251523	0.0982981
	L:17p13.1 (CHD3 GPS2 TP53)	CCDC62	-0.167414	0.7929	0.00253521	0.0989473
	G:7q31.1 (MET)	MIEN1	-0.494025	1.0052	0.00257575	0.10013
	chr16:68676450-68676843(CDH3)_HypMET	ERBB2	-0.617542	0.962218	0.00256926	0.10013
	chr20:61560433-61560954(DIDO1)_HypMET	IFNB1	0.165061	1.05572	0.00257538	0.10013
	ATR_mut	CDKN1A	0.408284	1.55424	0.00259473	0.100204
	G:16p11.2 (FUS TAOK2)	GATA3	-0.535545	1.55491	0.00258397	0.100204
	G:20q13.2 (ARFGAP1 GNAS)	GATA3	-0.265817	0.771762	0.00259286	0.100204
	chr12:39299248-39299629(CPNE8)_HypMET	TP53	0.43165	1.18772	0.00259023	0.100204
	chr6:105584148-105585621(BVES)_HypMET	ATP6V0E1	-0.345004	0.961266	0.00259387	0.100204
	ASPM_mut	TP53	0.506571	1.39378	0.00261805	0.100746
	G:10p12.1 (CUL2 EPC1)	TRIM8	-0.277534	0.960165	0.00262259	0.100746
	L:11p13	IKZF3	-0.651494	1.55231	0.00262592	0.100746
	chr1:1476093-1476669(SSU72)_HypMET	ABHD2	0.167092	0.861009	0.00261393	0.100746
	Large Intestine	TRIM8	0.241256	0.834654	0.00262381	0.100746
	chr1:42127380-42128632(HIVEP3)_HypMET	ABHD2	0.204369	1.05303	0.00263931	0.101127
	Large Intestine	MDM2	-0.32345	0.833577	0.0026565	0.101653
	L:1p36.11	IKZF3	-0.583673	1.39054	0.00267704	0.101908
	L:1p35.3	IKZF3	-0.583673	1.39054	0.00267704	0.101908
	L:13q13.1	MET	-0.352716	1.11153	0.0026695	0.101908
	chr18:77905297-77905566(LOC100130522)_HypMET	MYCN	-0.276389	0.671359	0.00267468	0.101908
	L:1p34.3	TBX2	-0.487911	1.78204	0.00268479	0.101939
	L:1p33	TBX2	-0.487911	1.78204	0.00268479	0.101939
	chr6:27858166-27858564()_HypMET	SOX2	-0.642175	1.27271	0.00270122	0.10243
	chr10:11059442-11060524(CUGBP2)_HypMET	CDKN1A	0.406574	1.54731	0.00270821	0.102431
	chr19:51069359-51069600(LRRC4B)_HypMET	CDKN1A	0.406574	1.54731	0.00270821	0.102431
	G:1q22	TCAP	-0.571818	1.2711	0.00273404	0.103274
	G:14q32.2 (AKT1 HSP90AA1 PPP2R5C)	SPDEF	-0.357579	1.10709	0.00277333	0.104497
	chr6:105584148-105585621(BVES)_HypMET	STARD3	-0.397829	0.954555	0.00277352	0.104497
	G:16q11.2 (CHD9 CYLD)	TCAP	-0.570885	1.26889	0.00277965	0.104593
	G:17q22 (CLTC PPM1D)	C17orf64	-0.20394	1.1782	0.00279726	0.105121
	L:11p15.5 (HRAS IRF7)	TBX2	-0.26057	0.951309	0.00286446	0.10669
	L:11p15.4	TBX2	-0.272315	0.994198	0.00286088	0.10669
	L:11p15.4	TBX2	-0.272315	0.994198	0.00286088	0.10669
	L:11p15.4	TBX2	-0.272315	0.994198	0.00286088	0.10669
	L:11p15.4	TBX2	-0.272315	0.994198	0.00286088	0.10669
	L:11p15.4	TBX2	-0.272315	0.994198	0.00286088	0.10669
	chr19:53073308-53074039(ZNF701)_HypMET	CDKN1A	0.274532	1.04444	0.00285313	0.10669
	G:1q23.2 (SDHC)	MIEN1	-0.488366	0.992949	0.00289502	0.107692
	G:14q21.3 (GNG2 SOS2)	SPDEF	-0.336767	1.04234	0.00290797	0.108036
	chr1:120835961-120839391(FAM72B)_HypMET	GNAS	-0.231659	0.99203	0.00292039	0.108361
	chr8:22422534-22423702(SORBS3)_HypMET	TBX2	-0.377176	1.37679	0.0029414	0.109003
	FXR1_mut	TP53	0.641767	1.76441	0.00294993	0.109111
	L:10q26.3	AP4S1	-0.233587	1.04013	0.00296664	0.109111
	L:10q26.3	AP4S1	-0.233587	1.04013	0.00296664	0.109111
	L:10q26.3	AP4S1	-0.233587	1.04013	0.00296664	0.109111
	G:8q23.3 (RAD21)	PGAP3	-0.349518	0.743552	0.00296521	0.109111
	chr3:50604905-50605359(C3orf18)_HypMET	ERBB2	-0.668384	1.04051	0.00295648	0.109111
	chr5:101632049-101632373(SLCO4C1)_HypMET	TRIM8	0.195054	0.674244	0.0029966	0.110075
	G:6q11.1	ERBB2	-0.751048	1.16906	0.00301013	0.110434
	chr1:171810467-171811325(DNM3)_HypMET	ERBB2	-0.487916	0.759461	0.00301965	0.110645
	G:20q13.11 (STK4)	IFNB1	-0.137141	0.876224	0.00303491	0.111065
	G:8q24.21 (MYC)	PNMT	-0.26125	0.609602	0.00306353	0.111973
	G:1q32.1 (MDM4 PIK3C2B ZC3H11A)	TRIM8	-0.337462	1.16631	0.00307711	0.11233
	L:1p36.12	MDM2	-0.452901	1.16609	0.0030826	0.112391
	chr1:42127380-42128632(HIVEP3)_HypMET	HNF1B	0.314827	1.03528	0.00309898	0.112847
	EP300_mut	SLC5A3	-0.227383	0.873362	0.00312886	0.113794
	L:8p23.3	TP53	-0.188171	0.517138	0.00313597	0.113912
	KDM6A_mut	CCND2	-0.706249	1.52204	0.00316191	0.114288
	L:19p13.3 (GNA11)	ERBB2	-0.701675	1.09187	0.00315804	0.114288
	L:19p13.3	ERBB2	-0.701675	1.09187	0.00315804	0.114288
	L:19p13.3	ERBB2	-0.701675	1.09187	0.00315804	0.114288
	L:14q24.2	ISL1	-0.507342	1.5209	0.00318398	0.114662
	L:14q24.2	ISL1	-0.507342	1.5209	0.00318398	0.114662
	L:14q24.3	ISL1	-0.507342	1.5209	0.00318398	0.114662
	chr1:150266476-150266689(MRPS21)_HypMET	MDM2	-0.38177	0.982734	0.00318864	0.114689
	CDH1_mut	STARD3	-0.729274	1.74818	0.00321526	0.114975
	TP53_mut	ARRDC3	-0.139786	0.570098	0.00321882	0.114975
	L:19q13.32	JUP	-0.587744	1.36313	0.00322793	0.114975
	L:19q13.32	JUP	-0.587744	1.36313	0.00322793	0.114975
	L:8p21.1	MIEN1	-0.362646	0.736826	0.00322705	0.114975
	G:16q11.2 (CHD9 CYLD)	GRB7	-0.461488	1.24992	0.00320118	0.114975
	G:7q36.1 (RHEB)	BMP7	-0.277932	1.09007	0.00320676	0.114975
	chr18:5543437-5544241(EPB41L3)_HypMET	TRIM8	0.25208	0.870986	0.00320888	0.114975
	chr16:68676450-68676843(CDH3)_HypMET	RNFT1	-0.211321	0.939021	0.00323424	0.11506
	L:14q32.32	IKZF3	-0.457528	1.08868	0.00324487	0.115299
	G:14q11.2 (CHD8)	MIEN1	-0.746838	1.51735	0.00325348	0.115465
	chr7:87256958-87258444(RUNDC3B ABCB1)_HypMET	PNMT	-0.339899	0.792812	0.00325745	0.115466
	Breast	MIEN1	-0.40135	0.8154	0.00326786	0.115696
	KRAS_mut	MDM2	-0.223116	0.574236	0.00327576	0.115836
	L:22q12.2	JUP	-0.443181	1.02767	0.00331788	0.117184
	L:17q21.2	MIEN1	-0.856656	1.74013	0.00335491	0.118349
	chr3:139258152-139258731(RBP1)_HypMET	TP53	0.234537	0.644228	0.00340428	0.119839
	chr8:61626645-61627074(CHD7)_HypMET	TP53	0.54967	1.50983	0.0034053	0.119839
	chr5:178322713-178323538(ZFP2)_HypMET	IFNB1	-0.272016	1.73667	0.00341654	0.119947
	chr9:86571047-86572027(C9orf64)_HypMET	IFNB1	-0.272016	1.73667	0.00341654	0.119947
	L:8q11.1 (SOX17)	C17orf64	-0.16172	0.933076	0.00342849	0.120069
	L:5q13.3	MIEN1	-0.854703	1.73592	0.00343014	0.120069
	G:6p12.3 (MCM3)	TCAP	-0.609865	1.35369	0.00344047	0.120069
	L:17q21.2	ERBB2	-1.11589	1.7355	0.00343763	0.120069
	chr3:99594969-99595215(C3orf26 FILIP1L MIR548G)_HypMET	MET	0.181579	0.571302	0.00343331	0.120069
	L:10q26.3	MET	-0.325041	1.02261	0.00347127	0.120713
	L:10q26.3	MET	-0.325041	1.02261	0.00347127	0.120713
	L:10q26.3	MET	-0.325041	1.02261	0.00347127	0.120713
	G:22q11.21	GRB7	-0.399077	1.0803	0.0034829	0.120974
	APC_mut	GNAS	-0.201498	0.861827	0.00353526	0.12112
	MLL_mut	TP53	0.418467	1.14919	0.00352559	0.12112
	G:11q13.2	PNMT	-0.462973	1.07937	0.00351042	0.12112
	L:11p15.4	MIEN1	-0.478798	0.972292	0.00351695	0.12112
	L:11p15.4	MIEN1	-0.478798	0.972292	0.00351695	0.12112
	L:11p15.4	MIEN1	-0.478798	0.972292	0.00351695	0.12112
	L:11p15.4	MIEN1	-0.478798	0.972292	0.00351695	0.12112
	L:11p15.4	MIEN1	-0.478798	0.972292	0.00351695	0.12112
	L:17q12	JUP	-0.533757	1.23725	0.00351471	0.12112
	L:21q22.3	TCAP	-0.677508	1.50357	0.00353664	0.12112
	L:21q22.3	TCAP	-0.677508	1.50357	0.00353664	0.12112
	L:21q22.3	TCAP	-0.677508	1.50357	0.00353664	0.12112
	L:8q11.1 (SOX17)	TFAP2C	-0.306132	0.929092	0.00356462	0.121794
	chr5:180017099-180019062(SCGB3A1)_HypMET	HNF1B	0.295516	0.970921	0.00356228	0.121794
	G:14q11.2 (CHD8)	ERBB2	-0.966001	1.50202	0.00356991	0.121833
	chr7:87256958-87258444(RUNDC3B ABCB1)_HypMET	TCAP	-0.353441	0.784301	0.00359506	0.122549
	G:16p11.2 (FUS TAOK2)	SPDEF	-0.485091	1.49931	0.00362875	0.123554
	chr11:8615397-8615889(STK33)_HypMET	TRIM8	0.198114	0.683981	0.00363628	0.123667
	L:17p13.1 (CHD3 GPS2 TP53)	IKZF3	-0.320761	0.762684	0.00364403	0.123787
	L:11p15.5 (HRAS IRF7)	PGAP3	-0.436067	0.926438	0.00365803	0.123976
	L:8p21.3	GRB7	-0.252603	0.683587	0.00365525	0.123976
	L:3p14.2	HNF1B	-0.152054	0.499479	0.00367381	0.124081
	L:3p14.2	HNF1B	-0.152054	0.499479	0.00367381	0.124081
	chr17:42092143-42092432(TMEM101)_HypMET	MIEN1	-0.848649	1.72287	0.00367307	0.124081
	G:11q13.2	MIEN1	-0.528918	1.07376	0.00367984	0.124142
	chr8:144659745-144660635(NAPRT1)_HypMET	BMP7	-0.160549	0.629117	0.00369562	0.124425
	Breast	PGAP3	-0.378667	0.804436	0.00369671	0.124425
	L:11p12 (EXT2)	IKZF3	-0.373946	0.889051	0.00370462	0.124548
	G:1q22	ARRDC3	0.301811	1.22978	0.0037124	0.124667
	G:7q31.1 (MET)	TBX2	-0.264975	0.965761	0.00373777	0.125375
	L:8p21.1	GRB7	-0.267817	0.724635	0.00375644	0.125858
	NF1_mut	TRIM8	-0.26747	0.923211	0.00377463	0.126323
	chr1:171810467-171811325(DNM3)_HypMET	MIEN1	-0.364652	0.740104	0.00382401	0.127685
	chr10:102891010-102891794(TLX1NB TLX1)_HypMET	TRIM8	0.239441	0.826397	0.00382358	0.127685
	G:1q25.3	FOXA1	-0.618371	1.33709	0.00384611	0.128131
	G:1q25.3 (DHX9)	FOXA1	-0.618371	1.33709	0.00384611	0.128131
	chr6:6007387-6007797(NRN1)_HypMET	RNFT1	-0.216805	0.962311	0.00385953	0.128432
	L:7p22.3	ABHD2	-0.333198	1.71265	0.00387438	0.12878
	G:18q11.1	ERBB2	-0.7315	1.13679	0.00388731	0.129064
	G:20q13.2 (ARFGAP1 GNAS)	SPDEF	-0.238998	0.738349	0.00390592	0.129389
	chr7:128828333-128829366(SMO)_HypMET	ATP6V0E1	-0.535152	1.4872	0.00390262	0.129389
	G:1q32.1 (MDM4 PIK3C2B ZC3H11A)	MAF	-0.447482	1.13597	0.00391239	0.12945
	chr5:180017099-180019062(SCGB3A1)_HypMET	RNFT1	-0.216468	0.960725	0.00391667	0.12945
	MSI	CDKN1A	0.232678	0.883429	0.003921	0.12945
	G:10q22.1 (KAT6B)	CCDC62	-0.282375	1.33365	0.00393543	0.129781
	G:3q27.3 (EIF4A2 RFC4)	HSPA5	-0.265531	1.00812	0.00394689	0.129867
	L:14q13.1	CDKN1A	0.321727	1.22149	0.00394409	0.129867
	chr17:46673532-46674181(LOC404266)_HypMET	RNFT1	-0.226792	1.0064	0.00400721	0.131704
	L:21q22.13	PGAP3	-0.573223	1.217	0.00407483	0.133776
	L:7q31.31 (POT1)	C17orf82	-0.228773	0.773184	0.00408442	0.133941
	chr16:56659107-56659660(MT1E)_HypMET	HNF1B	-0.182065	0.597653	0.00409073	0.133999
	L:17q11.2	JUP	-0.52516	1.21613	0.00410057	0.134171
	chr1:171810467-171811325(DNM3)_HypMET	PGAP3	-0.345793	0.734107	0.00411056	0.134349
	L:19p13.3 (GNA11)	GRB7	-0.392028	1.06009	0.0041252	0.134378
	L:19p13.3	GRB7	-0.392028	1.06009	0.0041252	0.134378
	L:19p13.3	GRB7	-0.392028	1.06009	0.0041252	0.134378
	L:14q32.12	IKZF3	-0.475131	1.12883	0.00413708	0.134467
	L:14q32.12	IKZF3	-0.475131	1.12883	0.00413708	0.134467
	chr19:58458686-58459219(ZNF256)_HypMET	HNF1B	-0.186561	0.612357	0.00415045	0.134752
	G:6p12.3 (MCM3)	STARD3	-0.553644	1.32499	0.00416882	0.134806
	G:20q13.12	IKZF3	-0.356121	0.846036	0.0041705	0.134806
	G:20q13.2 (ARFGAP1 GNAS)	IFNB1	-0.114954	0.732996	0.00416572	0.134806
	chr1:42127380-42128632(HIVEP3)_HypMET	MIEN1	-0.494039	1.00218	0.00415873	0.134806
	G:20q13.12	TCAP	-0.381497	0.845747	0.00418306	0.135064
	L:11p13	JUP	-0.636966	1.47482	0.00420221	0.135436
	G:20q13.13	IKZF3	-0.344169	0.817602	0.00420383	0.135436
	chr5:180017099-180019062(SCGB3A1)_HypMET	ERBB2	-0.61311	0.952289	0.00423408	0.136261
	chr6:110679417-110679833(C6orf186)_HypMET	SOX2	-0.369996	0.73117	0.00425794	0.136879
	L:19p12	GRB7	-0.415743	1.12392	0.00429827	0.136995
	L:19p12	GRB7	-0.415743	1.12392	0.00429827	0.136995
	G:7q31.1 (MET)	MET	-0.30266	0.950923	0.00428765	0.136995
	L:1p13.2 (ATP1A1 CSDE1 NRAS)	MIEN1	-0.55416	1.1239	0.00429889	0.136995
	G:14q32.2 (AKT1 HSP90AA1 PPP2R5C)	PNMT	-0.453433	1.05581	0.0042741	0.136995
	chr13:27131568-27132677()_HypMET	ATP6V0E1	-0.276902	0.769068	0.0042806	0.136995
	chr22:24180491-24181666(DERL3)_HypMET	ATP6V0E1	-0.32763	0.909948	0.00429065	0.136995
	chr9:35756948-35757339(MSMP)_HypMET	ATP6V0E1	-0.435761	1.21029	0.00427781	0.136995
	L:1p22.1	TBX2	-0.403701	1.47002	0.00432372	0.137637
	G:1q42.13 (ARID4B FH)	TCAP	-0.506661	1.12298	0.00432976	0.13768
	L:22q13.2 (ARFGAP3)	JUP	-0.331558	0.767507	0.00435724	0.138404
	G:10q22.1 (KAT6B)	SOX2	-0.666575	1.31699	0.00439551	0.139468
	G:1q42.13 (ARID4B FH)	GATA3	-0.387331	1.12078	0.00440428	0.139596
	G:20q13.12	GRB7	-0.310793	0.840027	0.00443859	0.140531
	G:20q13.13	MIEN1	-0.400603	0.812291	0.00444994	0.140588
	chr8:61626645-61627074(CHD7)_HypMET	CDKN1A	0.386245	1.46533	0.00444589	0.140588
	G:20q13.13	ERBB2	-0.522714	0.811591	0.00448334	0.14149
	FAT2_mut	CTNNB1	-0.860907	1.46371	0.00448874	0.141509
	L:1p13.2 (ATP1A1 CSDE1 NRAS)	TCAP	-0.50461	1.11817	0.00449448	0.141527
	L:1p13.2 (ATP1A1 CSDE1 NRAS)	STARD3	-0.467397	1.11804	0.00449897	0.141527
	L:11p15.5 (HRAS IRF7)	STARD3	-0.378171	0.904585	0.00451708	0.141945
	G:20q11.21 (ASXL1)	TFAP2C	-0.24547	0.743843	0.00454525	0.142677
	L:11p15.1	JUP	-0.428543	0.991732	0.00455653	0.142726
	L:11p15.1	JUP	-0.428543	0.991732	0.00455653	0.142726
	LAMA2_mut	SOX2	-0.739389	1.46049	0.00457508	0.143154
	G:7q31.1 (MET)	IKZF3	-0.397123	0.942839	0.00461747	0.143439
	L:17p11.2	IKZF3	-0.36521	0.86707	0.00461838	0.143439
	L:17p11.2	IKZF3	-0.36521	0.86707	0.00461838	0.143439
	L:17p11.2	IKZF3	-0.36521	0.86707	0.00461838	0.143439
	G:20q13.11 (STK4)	SPDEF	-0.271058	0.836526	0.00460193	0.143439
	chr1:1476093-1476669(SSU72)_HypMET	RNFT1	-0.182511	0.809193	0.00459956	0.143439
	chr16:68676450-68676843(CDH3)_HypMET	MIEN1	-0.445181	0.902482	0.00460881	0.143439
	LAMA2_mut	MAF	-0.574063	1.4556	0.00470906	0.146041
	L:10q25.3	JUP	-0.51723	1.19671	0.00471711	0.146041
	L:11p13	MYCN	-0.601292	1.45532	0.00471678	0.146041
	L:19q13.33	CCDC62	-0.308341	1.45458	0.0047374	0.146361
	L:19q13.33	CCDC62	-0.308341	1.45458	0.0047374	0.146361
	CTNNB1_mut	TP53	0.379665	1.04054	0.00484784	0.146685
	G:11q13.5	PNMT	-0.447395	1.04095	0.00483147	0.146685
	L:8p21.1	JUP	-0.304326	0.704005	0.00483708	0.146685
	G:16q12.2 (MMP2)	ERBB2	-0.936233	1.45305	0.00478021	0.146685
	G:1q25.3	GATA3	-0.450615	1.30317	0.00481408	0.146685
	G:1q25.3 (DHX9)	GATA3	-0.450615	1.30317	0.00481408	0.146685
	L:17q11.1	ISL1	-0.371266	1.11011	0.00478335	0.146685
	L:2q37.2	ABHD2	-0.325621	1.67146	0.00479258	0.146685
	L:13q12.3	MET	-0.314069	0.986085	0.00478581	0.146685
	L:14q13.1	MDM2	-0.46513	1.19422	0.00480221	0.146685
	chr1:43613488-43613842(FAM183A)_HypMET	FZD5	0.255403	0.937515	0.00484722	0.146685
	chr11:22850765-22851367(SVIP)_HypMET	FZD5	0.255403	0.937515	0.00484722	0.146685
	chr14:59930634-59932251()_HypMET	FZD5	0.255403	0.937515	0.00484722	0.146685
	chr17:40932329-40933299(WNK4)_HypMET	FZD5	0.255403	0.937515	0.00484722	0.146685
	chr19:37406931-37407463(ZNF829)_HypMET	FZD5	0.255403	0.937515	0.00484722	0.146685
	chr19:57078365-57079301(ZNF470)_HypMET	FZD5	0.255403	0.937515	0.00484722	0.146685
	chr3:50604905-50605359(C3orf18)_HypMET	TBX2	-0.270624	0.984735	0.00484216	0.146685
	chr7:128828333-128829366(SMO)_HypMET	SLC5A3	-0.379412	1.45341	0.00477024	0.146685
	Head and Neck	FZD5	0.255403	0.937515	0.00484722	0.146685
	Endometrium	PAX8	-0.561639	1.67052	0.00481556	0.146685
	chr12:3862068-3862606(EFCAB4B)_HypMET	IKZF3	-0.466724	1.10771	0.00487263	0.147283
	G:9p13.3 (FANCG)	FOXA1	-0.77228	1.66734	0.00489462	0.147644
	chr14:70345943-70346527(SMOC1)_HypMET	GNAS	-0.219409	0.936507	0.00489188	0.147644
	L:11p12 (EXT2)	ABHD2	-0.167701	0.860689	0.00491991	0.148254
	L:11p15.1	HIF1A	-0.203714	0.982223	0.00494866	0.148815
	L:11p15.1	HIF1A	-0.203714	0.982223	0.00494866	0.148815
	C15orf55_mut	TP53	0.607016	1.66332	0.0049961	0.150088
	G:8q24.21 (MYC)	FOXA1	-0.267219	0.576838	0.0050078	0.150132
	G:20q13.12	IFNB1	-0.130053	0.828313	0.00500696	0.150132
	G:3q28	SOX2	-0.496618	0.980365	0.00502879	0.150607
	G:8q22.2 (PABPC1 UBR5)	TRIM8	-0.232329	0.800446	0.00504705	0.151
	chr3:50604905-50605359(C3orf18)_HypMET	C17orf64	-0.170191	0.979535	0.00506493	0.15138
	L:8p21.3	TP53	-0.24029	0.658365	0.00507607	0.151439
	chr7:87256958-87258444(RUNDC3B ABCB1)_HypMET	MIEN1	-0.372142	0.753955	0.00507722	0.151439
	L:5q13.3	ERBB2	-1.06956	1.6593	0.00509932	0.15179
	chr1:143912736-143916156(FAM72D)_HypMET	TRIM8	0.248801	0.857146	0.00509497	0.15179
	chr15:40544352-40545512(PAK6 C15orf56)_HypMET	ATP6V0E1	-0.396745	1.10064	0.00514414	0.152969
	L:7q22.3	PGAP3	-0.781251	1.65615	0.0051818	0.153933
	L:12p13.31	SPDEF	-0.536712	1.65508	0.00521007	0.15446
	L:21q22.13	MIEN1	-0.583939	1.18286	0.00520726	0.15446
	chr10:11059442-11060524(CUGBP2)_HypMET	SLC5A3	-0.375442	1.43735	0.0052415	0.154922
	chr19:51069359-51069600(LRRC4B)_HypMET	SLC5A3	-0.375442	1.43735	0.0052415	0.154922
	chr22:24180491-24181666(DERL3)_HypMET	FZD5	0.242329	0.889096	0.0052338	0.154922
	MLL_mut	SLC5A3	-0.286748	1.09777	0.00525874	0.155276
	L:10p13	AP4S1	-0.219679	0.974631	0.00528358	0.1553
	L:10p13	AP4S1	-0.219679	0.974631	0.00528358	0.1553
	G:7q31.1 (MET)	TCAP	-0.419199	0.927958	0.00528602	0.1553
	G:1q25.3	GRB7	-0.477501	1.28921	0.00527363	0.1553
	G:1q25.3 (DHX9)	GRB7	-0.477501	1.28921	0.00527363	0.1553
	G:2q11.1 (INPP4A)	PGAP3	-0.556853	1.18028	0.00530375	0.155665
	chr3:99594969-99595215(C3orf26 FILIP1L MIR548G)_HypMET	SPDEF	-0.17624	0.543407	0.00531927	0.155965
	L:17q24.3 (SOX9)	TCAP	-0.745574	1.65034	0.00533688	0.156169
	chr6:105584148-105585621(BVES)_HypMET	GRB7	-0.328581	0.887078	0.00533445	0.156169
	L:16p13.3 (CREBBP)	MET	-0.410231	1.28711	0.00534636	0.156227
	chr6:85472702-85474132(TBX18)_HypMET	FZD5	0.265286	0.973189	0.00534951	0.156227
	L:3p26.3 (SRGAP3)	ATP6V0E1	-0.211448	0.58644	0.00536637	0.156563
	L:7q22.3	ERBB2	-1.06294	1.64846	0.00538776	0.157031
	G:20p12.1 (CRNKL1 FOXA2)	ERBB2	-0.511884	0.793834	0.00541139	0.157564
	G:8q21.12	TFAP2C	-0.292416	0.885106	0.00543453	0.158081
	G:16q11.2 (CHD9 CYLD)	PGAP3	-0.555242	1.17668	0.00544096	0.158111
	G:1q21.2 (PIP5K1A SETDB1)	C17orf64	-0.178273	1.02554	0.00547852	0.158418
	G:1q23.2 (SDHC)	IKZF3	-0.389663	0.924139	0.00547131	0.158418
	L:1p22.1	TCAP	-0.646112	1.42995	0.00547249	0.158418
	chr7:22539545-22540022(MGC87042)_HypMET	FZD5	0.264626	0.970634	0.00546814	0.158418
	chr8:61626645-61627074(CHD7)_HypMET	MDM2	-0.557362	1.42984	0.00547611	0.158418
	chr6:110679417-110679833(C6orf186)_HypMET	IKZF3	-0.299267	0.709739	0.00548884	0.15856
	G:7q31.1 (MET)	GRB7	-0.342058	0.92327	0.0055143	0.159139
	G:11p13 (CAT)	CCDC62	0.217378	1.02447	0.00552634	0.15933
	L:14q24.1	CCDC62	-0.249072	1.17381	0.00555258	0.15993
	chr13:28544524-28544890(CDX2)_HypMET	GNAS	-0.206869	0.882249	0.00558251	0.160634
	chr20:42543097-42545137(TOX2)_HypMET	IRS2	-0.224403	0.556277	0.00562174	0.161604
	G:10q22.1 (KAT6B)	FOXA1	-0.592751	1.27858	0.0056501	0.162261
	G:14q32.2 (AKT1 HSP90AA1 PPP2R5C)	FOXA1	-0.473576	1.02151	0.00566065	0.162405
	G:7p12.1 (EGFR)	GRB7	-0.255886	0.690542	0.00568833	0.163039
	L:7q22.3	GRB7	-0.606626	1.63703	0.00570833	0.163453
	G:7q22.1	ERBB2	-0.621695	0.963707	0.00580191	0.165809
	G:15q25.3 (BLM CRTC3 FANCI IDH2 NR2F2 PCSK6)	MET	-0.345971	1.08493	0.00579823	0.165809
	L:21q11.2	STARD3	-0.276477	0.660279	0.00581666	0.165908
	chr5:180017099-180019062(SCGB3A1)_HypMET	MIEN1	-0.453178	0.91735	0.00581531	0.165908
	RB1_mut	CCDC62	-0.230145	1.08428	0.00582714	0.166045
	L:10q11.21 (RET)	CCDC62	-0.270206	1.27297	0.00585844	0.166726
	L:17q11.2 (NF1 SUZ12)	ISL1	-0.282235	0.842821	0.00586239	0.166726
	chr16:68676450-68676843(CDH3)_HypMET	HNF1B	0.267604	0.876426	0.00589565	0.167509
	G:20q11.21 (ASXL1)	PNMT	-0.30998	0.720276	0.00595819	0.169123
	G:7q31.1 (MET)	SPDEF	-0.296511	0.913534	0.00601722	0.169807
	G:9q34.3 (NOTCH1)	FOXA1	-0.754175	1.62611	0.00603017	0.169807
	G:1q42.13 (ARID4B FH)	GRB7	-0.40032	1.07993	0.00602203	0.169807
	chr1:16085147-16085862(FBLIM1)_HypMET	TP53	0.463436	1.26838	0.00603437	0.169807
	chr19:22018594-22018827(ZNF43)_HypMET	TRIM8	0.235446	0.810293	0.00601213	0.169807
	chr19:37157632-37158119(ZNF461)_HypMET	TP53	0.463436	1.26838	0.00603437	0.169807
	chr19:58399945-58400276(ZNF814)_HypMET	TP53	0.463436	1.26838	0.00603437	0.169807
	chr3:194406440-194409045(FAM43A)_HypMET	TP53	0.463436	1.26838	0.00603437	0.169807
	chr6:90142751-90143635(ANKRD6)_HypMET	TP53	0.463436	1.26838	0.00603437	0.169807
	chr8:11058624-11058844(XKR6)_HypMET	CDKN1A	0.147204	0.557376	0.00605332	0.170177
	L:1p22.1	MIEN1	-0.697766	1.41208	0.00606949	0.170468
	G:8p12 (FGFR1 WHSC1L1)	STARD3	-0.401073	0.957539	0.00611463	0.171572
	L:21q11.2	AP4S1	-0.147985	0.655932	0.00613919	0.172097
	L:1p32.3 (CDKN2C FAF1)	CCND2	-0.445802	0.956714	0.00615761	0.17244
	chr8:22422534-22423702(SORBS3)_HypMET	C17orf64	-0.220077	1.26509	0.0061632	0.17244
	L:8p21.1	ERBB2	-0.441053	0.68341	0.00619265	0.173099
	G:1q42.13 (ARID4B FH)	MIEN1	-0.531582	1.0756	0.00622174	0.173747
	L:7q31.1	JUP	-0.37673	0.87009	0.00625447	0.174329
	chr16:68676450-68676843(CDH3)_HypMET	C17orf64	-0.151379	0.870106	0.00625352	0.174329
	CDH1_mut	TCAP	-0.731721	1.61802	0.0062796	0.174864
	L:20p12.1	CTNNB1	-0.330304	0.560347	0.00636482	0.177069
	L:9p24.3 (BNC2 CDKN2A JAK2 PSIP1)	CCND2	0.224704	0.482086	0.00645293	0.17935
	chr17:42092143-42092432(TMEM101)_HypMET	GRB7	-0.597872	1.61214	0.00646658	0.17939
	chr7:27186927-27187692(HOXA6)_HypMET	MDM2	-0.371087	0.950982	0.00646382	0.17939
	G:8q11.23 (SOX17)	TCAP	-0.56782	1.25524	0.0065638	0.18185
	chr18:10454453-10455268(APCDD1)_HypMET	ATP6V0E1	-0.504777	1.39819	0.00657386	0.18185
	chr5:157002174-157003182(ADAM19)_HypMET	ATP6V0E1	-0.504777	1.39819	0.00657386	0.18185
	L:5q13.3	IKZF3	-0.679002	1.60847	0.00658563	0.182004
	L:10q26.2	CCND2	-0.49774	1.06771	0.0066018	0.182279
	chr12:3862068-3862606(EFCAB4B)_HypMET	GRB7	-0.395842	1.06721	0.00662666	0.182794
	chr6:105584148-105585621(BVES)_HypMET	IKZF3	-0.364562	0.863555	0.00664521	0.183133
	MSI	MDM2	-0.323836	0.829743	0.00665338	0.183186
	ACACA_mut	ATP6V0E1	-0.451747	1.25111	0.00673918	0.185028
	L:17p13.1	ABHD2	-0.155976	0.798937	0.00673652	0.185028
	L:17p13.1	ABHD2	-0.155976	0.798937	0.00673652	0.185028
	G:6q11.1	PNMT	-0.458417	1.06433	0.00677066	0.185464
	L:3p14.2	ATP6V0E1	-0.167772	0.464623	0.00678035	0.185464
	L:3p14.2	ATP6V0E1	-0.167772	0.464623	0.00678035	0.185464
	L:17p12 (MAP2K4)	MAF	-0.287724	0.727889	0.0067753	0.185464
	G:14q32.2 (AKT1 HSP90AA1 PPP2R5C)	PGAP3	-0.471651	0.998105	0.00682962	0.18659
	chr1:42127380-42128632(HIVEP3)_HypMET	C17orf64	-0.164391	0.94437	0.00683421	0.18659
	ARID1A_mut	CDKN1A	0.17835	0.674778	0.00685722	0.187044
	chr2:85811340-85811855(VAMP5)_HypMET	ATP6V0E1	-0.310528	0.859896	0.00687359	0.187317
	FAT1_mut	FZD5	0.289957	1.06201	0.00688931	0.187571
	L:10p12.1	CCDC62	-0.190739	0.897652	0.00692792	0.188447
	G:8q22.1	MAF	-0.372656	0.942614	0.0069358	0.188487
	L:Xq13.3 (ATRX)	C17orf82	-0.139306	0.46923	0.00697866	0.189476
	G:20q13.12	RNFT1	-0.179847	0.795292	0.00698535	0.189482
	BMPR2_mut	CTNNB1	-0.734441	1.24521	0.00699642	0.189565
	L:17p12 (MAP2K4)	IRF4	-0.328486	0.724882	0.00700129	0.189565
	L:5q13.3	GRB7	-0.5921	1.59576	0.00701426	0.189741
	chr16:68676450-68676843(CDH3)_HypMET	PGAP3	-0.405227	0.857379	0.00703479	0.190121
	G:1q23.2 (SDHC)	CCND2	-0.417421	0.895015	0.00709074	0.191456
	ATR_mut	DDX19A	-0.628722	1.38417	0.00712107	0.192099
	chr6:26250436-26250827(HIST1H2BH HIST1H3F)_HypMET	CCND3	-0.31721	0.992639	0.00713247	0.19223
	G:6q11.1	MIEN1	-0.522909	1.05714	0.00714376	0.192357
	G:17q12	HNF1B	-0.379557	1.24157	0.00715983	0.192613
	G:1q22	PNMT	-0.489675	1.13646	0.00720788	0.19267
	L:1p36.13	TP53	0.415749	1.1366	0.00720084	0.19267
	L:1p36.13	TP53	0.415749	1.1366	0.00720084	0.19267
	L:13q14.2	MYB	-0.312782	0.938103	0.00720297	0.19267
	chr1:110230238-110230614(GSTM1)_HypMET	MET	0.145757	0.456459	0.00720226	0.19267
	chr2:29337983-29338909(CLIP4)_HypMET	TP53	0.453994	1.24119	0.00717701	0.19267
	chr6:29759946-29760903(HCG4)_HypMET	TP53	0.453994	1.24119	0.00717701	0.19267
	L:10q25.2	MET	-0.337059	1.05553	0.00722978	0.192904
	L:10q25.2	MET	-0.337059	1.05553	0.00722978	0.192904
	CUL2_mut	CDKN1A	0.419571	1.58676	0.007333	0.194129
	L:10q23.2 (BMPR1A FAS PTEN)	MET	-0.236869	0.741724	0.00730877	0.194129
	G:11p13 (CAT)	DDX19A	-0.449638	0.989756	0.00729707	0.194129
	G:2p16.1 (BCL11A REL XPO1)	ARRDC3	-0.339895	1.37904	0.00733145	0.194129
	G:13q12.13 (FLT3 WASF3)	JUP	-0.68828	1.58813	0.00728379	0.194129
	L:14q23.1	PAX8	-0.534953	1.58696	0.00732564	0.194129
	L:14q23.1	PAX8	-0.534953	1.58696	0.00732564	0.194129
	chr1:110230238-110230614(GSTM1)_HypMET	ABHD2	0.0889539	0.455394	0.00733523	0.194129
	chr7:87256958-87258444(RUNDC3B ABCB1)_HypMET	GRB7	-0.267648	0.721161	0.00729033	0.194129
	AKAP9_mut	SLC5A3	-0.323909	1.23743	0.00734946	0.19433
	G:13q12.13 (FLT3 WASF3)	GATA3	-0.549822	1.58584	0.00736639	0.194603
	L:18q21.2 (SMAD4)	C17orf64	0.0900344	0.516963	0.00739472	0.195175
	L:19p13.3 (GNA11)	PGAP3	-0.466627	0.986925	0.00746205	0.196071
	L:19p13.3	PGAP3	-0.466627	0.986925	0.00746205	0.196071
	L:19p13.3	PGAP3	-0.466627	0.986925	0.00746205	0.196071
	L:17p13.1 (CHD3 GPS2 TP53)	ARRDC3	0.17267	0.700501	0.00744075	0.196071
	G:2q11.1 (INPP4A)	PNMT	-0.487725	1.1317	0.00744821	0.196071
	G:2q11.1 (INPP4A)	IKZF3	-0.477933	1.13127	0.00747033	0.196113
	G:3q26.1	TCAP	-0.295431	0.652533	0.00752459	0.197185
	G:3q26.1	TCAP	-0.295431	0.652533	0.00752459	0.197185
	G:20q11.21 (ASXL1)	MIEN1	-0.346044	0.699345	0.00753697	0.197333
	RB1_mut	SUPT20H	0.416379	1.04868	0.00760595	0.198961
	CDH1_mut	SLC5A3	-0.413407	1.57898	0.00761885	0.199121
	L:4p14	ATP6V0E1	-0.444894	1.23116	0.0076459	0.199651
	KRAS_mut	CDKN1A	0.137358	0.519327	0.00766207	0.199757
	chr3:99594969-99595215(C3orf26 FILIP1L MIR548G)_HypMET	CTNNB1	0.306473	0.519314	0.00766358	0.199757
	G:7q21.13 (AKAP9)	ERBB2	-0.462961	0.716392	0.00767666	0.19992
	G:16q11.2 (CHD9 CYLD)	MIEN1	-0.557719	1.12699	0.00769344	0.200002
	chr19:58458686-58459219(ZNF256)_HypMET	SUPT20H	-0.225644	0.568261	0.00769225	0.200002
	L:19p12	PGAP3	-0.494917	1.04653	0.00772789	0.200326
	L:19p12	PGAP3	-0.494917	1.04653	0.00772789	0.200326
	G:8q22.2 (PABPC1 UBR5)	PGAP3	-0.359063	0.759254	0.0077376	0.200326
	G:1q21.2 (PIP5K1A SETDB1)	CCND2	-0.458371	0.982281	0.00774001	0.200326
	chr13:27131568-27132677()_HypMET	TRIM8	0.208272	0.715641	0.00773913	0.200326
	L:1p36.12	HNF1B	-0.319854	1.04574	0.0077734	0.201012
	L:11p15.5 (HRAS IRF7)	IKZF3	-0.357365	0.845635	0.00783322	0.20119
	L:11p15.4	ERBB2	-0.57087	0.88324	0.00786079	0.20119
	L:11p15.4	ERBB2	-0.57087	0.88324	0.00786079	0.20119
	L:11p15.4	ERBB2	-0.57087	0.88324	0.00786079	0.20119
	L:11p15.4	ERBB2	-0.57087	0.88324	0.00786079	0.20119
	L:11p15.4	ERBB2	-0.57087	0.88324	0.00786079	0.20119
	G:5p15.33 (CCT5 TERT TRIO)	SOX2	-0.311301	0.612835	0.0078174	0.20119
	G:20q13.11 (STK4)	GRB7	-0.290916	0.783492	0.00784909	0.20119
	G:14q21.3 (GNG2 SOS2)	MDM2	0.362607	0.92814	0.00782644	0.20119
	chr13:96296143-96297059(DZIP1)_HypMET	TRIM8	0.228134	0.783837	0.00782254	0.20119
	chr19:53662189-53662500(ZNF347)_HypMET	SUPT20H	-0.203683	0.512887	0.00786252	0.20119
	chr20:42543097-42545137(TOX2)_HypMET	IRF4	-0.241923	0.533478	0.00785183	0.20119
	WNK1_mut	SLC5A3	-0.411688	1.57208	0.00788084	0.201483
	G:20q13.2 (ARFGAP1 GNAS)	GRB7	-0.251816	0.678163	0.00789886	0.201768
	G:8q21.12	STARD3	-0.354145	0.844118	0.00794215	0.202697
	NF1_mut	ISL1	-0.283176	0.844022	0.00794909	0.202698
	G:17q12	MET	-0.391343	1.22479	0.00795774	0.202743
	G:19q11 (CCNE1)	PNMT	-0.449384	1.04229	0.007973	0.202955
	G:19q11 (CCNE1)	TCAP	-0.471955	1.04204	0.00798798	0.202985
	L:17q24.3 (SOX9)	TFAP2C	-0.519769	1.56949	0.00798146	0.202985
	chr6:105584148-105585621(BVES)_HypMET	TCAP	-0.381955	0.84332	0.008	0.203114
	L:8p23.3	MDM2	0.180705	0.462454	0.00805768	0.204266
	G:17q12 (CDK12 ERBB2 MED24)	IFNB1	-0.138641	0.880375	0.00805927	0.204266
	Esophagus	IKZF3	-0.279226	0.660602	0.00809037	0.204877
	L:1p22.1	STARD3	-0.57049	1.35953	0.00818404	0.206892
	G:20q11.21 (ASXL1)	IKZF3	-0.29248	0.691908	0.00818344	0.206892
	Breast	PNMT	-0.314942	0.730323	0.00823693	0.20805
	G:20q13.13	PGAP3	-0.356222	0.752945	0.00824881	0.208171
	G:1q23.2 (SDHC)	ERBB2	-0.567371	0.877556	0.00825891	0.208246
	L:10q25.2	JUP	-0.449846	1.03714	0.00828091	0.208443
	L:10q25.2	JUP	-0.449846	1.03714	0.00828091	0.208443
	G:20q11.21 (ASXL1)	PGAP3	-0.326721	0.69056	0.00830584	0.208892
	L:10p11.21 (CUL2)	AP4S1	-0.17577	0.77761	0.00831477	0.208937
	chr6:6007387-6007797(NRN1)_HypMET	HNF1B	0.268086	0.876082	0.00836512	0.210022
	G:11q13.2 (CCND1 CTTN)	SPDEF	-0.190998	0.587232	0.00838582	0.210183
	L:11p13	GRB7	-0.503401	1.3552	0.00838522	0.210183
	L:1p36.32 (RPL22)	ISL1	-0.252089	0.751104	0.00840362	0.210449
	G:1q22	MIEN1	-0.551472	1.11374	0.00842252	0.210743
	L:10q21.1	AP4S1	-0.219405	0.970532	0.0084856	0.21142
	L:10q21.1	AP4S1	-0.219405	0.970532	0.0084856	0.21142
	L:6p21.33	GRB7	-0.5784	1.55699	0.00848263	0.21142
	L:6p21.33	GRB7	-0.5784	1.55699	0.00848263	0.21142
	L:6p21.33	GRB7	-0.5784	1.55699	0.00848263	0.21142
	L:8p21.1	TP53	-0.240307	0.656286	0.00850377	0.21156
	G:1q21.3	ERBB2	-0.874695	1.35265	0.00850564	0.21156
	chr19:37095680-37096589(ZNF529 ZNF382)_HypMET	CCND3	-0.267507	0.836167	0.00853573	0.212128
	G:11q14.1	FOXA1	-0.480027	1.03275	0.00855112	0.212152
	chr1:150266476-150266689(MRPS21)_HypMET	TRIM8	0.254393	0.873572	0.00854876	0.212152
	chr11:119293320-119293943(THY1)_HypMET	ATP6V0E1	-0.237052	0.655523	0.00857877	0.212658
	G:14q11.2 (CHD8)	GRB7	-0.501586	1.35007	0.00862892	0.213721
	chr1:171810467-171811325(DNM3)_HypMET	ABHD2	0.131037	0.67015	0.0086465	0.213975
	chr1:248020330-248021252()_HypMET	GNAS	-0.188547	0.801899	0.00866915	0.214355
	chr19:53662189-53662500(ZNF347)_HypMET	ATP6V0E1	-0.183049	0.506145	0.00869522	0.214819
	G:7q36.1 (RHEB)	HNF1B	0.296014	0.967104	0.00871505	0.215128
	chr5:101632049-101632373(SLCO4C1)_HypMET	FZD5	0.162323	0.593649	0.00873653	0.215477
	L:14q24.1	HSPA5	0.293049	1.10699	0.00881724	0.217285
	G:7q31.1 (MET)	PGAP3	-0.41153	0.869465	0.00885718	0.218086
	L:10p15.3 (LARP4B)	MET	-0.231018	0.722497	0.00893443	0.219667
	G:22q11.21	STARD3	-0.404685	0.963874	0.00893638	0.219667
	G:18p11.32	C17orf64	-0.134226	0.769774	0.008974	0.220223
	G:20q13.13	TCAP	-0.337497	0.74463	0.00896919	0.220223
	L:11p15.1	TBX2	-0.251371	0.911132	0.00900456	0.220549
	L:11p15.1	TBX2	-0.251371	0.911132	0.00900456	0.220549
	chr1:121260857-121261525(LOC647121)_HypMET	ATP6V0E1	-0.39928	1.1038	0.00900982	0.220549
	L:11p15.4	TCAP	-0.392955	0.866939	0.0090518	0.220656
	L:11p15.4	TCAP	-0.392955	0.866939	0.0090518	0.220656
	L:11p15.4	TCAP	-0.392955	0.866939	0.0090518	0.220656
	L:11p15.4	TCAP	-0.392955	0.866939	0.0090518	0.220656
	L:11p15.4	TCAP	-0.392955	0.866939	0.0090518	0.220656
	chr10:52499392-52500021(ASAH2B)_HypMET	C17orf82	0.237046	0.797148	0.00906362	0.220761
	chr19:58458686-58459219(ZNF256)_HypMET	TBX2	0.153316	0.555674	0.00911687	0.221874
	B2M_mut	TP53	0.490764	1.33969	0.00914229	0.222202
	MLLT4_mut	TCAP	-0.698349	1.54056	0.00918462	0.222202
	G:7q22.1	PGAP3	-0.430166	0.908628	0.00919091	0.222202
	G:7q22.1	PNMT	-0.392199	0.908867	0.00917293	0.222202
	G:1q25.3	PGAP3	-0.568936	1.20175	0.0091842	0.222202
	G:1q25.3 (DHX9)	PGAP3	-0.568936	1.20175	0.0091842	0.222202
	L:14q32.12	PGAP3	-0.484322	1.02303	0.00917884	0.222202
	L:14q32.12	PGAP3	-0.484322	1.02303	0.00917884	0.222202
	G:20q13.13	MET	-0.237296	0.741992	0.00920936	0.222465
	G:6p12.3 (MCM3)	MIEN1	-0.595003	1.20097	0.00922897	0.222755
	chr3:9956822-9957664(IL17RE)_HypMET	FZD5	0.248359	0.907983	0.00923941	0.222824
	Breast	HNF1B	0.220172	0.719048	0.00925839	0.223098
	L:19p12	MIEN1	-0.506117	1.02152	0.00927977	0.223247
	L:19p12	MIEN1	-0.506117	1.02152	0.00927977	0.223247
	TP53BP1_mut	SLC5A3	-0.403042	1.53746	0.00932292	0.224101
	TP53_mut	MYB	0.167143	0.500448	0.0094602	0.226105
	L:6p21.33	JUP	-0.666199	1.53468	0.00944815	0.226105
	L:6p21.33	JUP	-0.666199	1.53468	0.00944815	0.226105
	L:6p21.33	JUP	-0.666199	1.53468	0.00944815	0.226105
	G:3q27.1	HSPA5	-0.253353	0.956625	0.00945158	0.226105
	L:22q11.1	JUP	-0.331795	0.764331	0.00945917	0.226105
	chr6:110679417-110679833(C6orf186)_HypMET	GRB7	-0.246196	0.662291	0.00944136	0.226105
	SMAD4_mut	JUP	-0.302467	0.696767	0.00946877	0.226126
	G:11q13.2	TCAP	-0.433389	0.955853	0.00950806	0.226812
	chr12:3862068-3862606(EFCAB4B)_HypMET	ABHD2	0.199191	1.0181	0.00951295	0.226812
	chr11:119293320-119293943(THY1)_HypMET	IRS2	0.261533	0.646177	0.00954773	0.227456
	G:16p11.2 (FUS TAOK2)	HNF1B	0.407795	1.33153	0.00956461	0.227673
	chr6:110679417-110679833(C6orf186)_HypMET	TCAP	-0.299637	0.66082	0.00959729	0.228266
	Lung	IFNB1	0.0939342	0.595814	0.009662	0.229619
	L:10p12.2	AP4S1	-0.186025	0.822202	0.0096759	0.229764
	Esophagus	GRB7	-0.239767	0.644892	0.00968831	0.229872
	L:5q21.1 (APC)	MDM2	0.335939	0.858724	0.00971172	0.230222
	G:3q26.1	PGAP3	-0.2987	0.630713	0.00972657	0.230222
	G:3q26.1	PGAP3	-0.2987	0.630713	0.00972657	0.230222
	G:2p24.3 (MYCN)	TBX2	-0.301459	1.09215	0.00974501	0.230287
	G:2p24.3 (MYCN)	GATA3	-0.379322	1.09216	0.00974392	0.230287
	L:8q11.1 (SOX17)	GRB7	-0.305202	0.820836	0.00979447	0.231186
	L:13q14.2 (RB1)	MYB	-0.263497	0.78877	0.00979883	0.231186
	G:1q23.2 (SDHC)	PGAP3	-0.405917	0.857038	0.0098524	0.232263
	G:1q32.2	GATA3	-0.460526	1.32586	0.00986832	0.232452
	G:3q28	HSPA5	-0.238221	0.899217	0.00992278	0.233364
	MSI	C17orf64	0.137387	0.787412	0.00992292	0.233364
	L:11p15.5 (HRAS IRF7)	MIEN1	-0.405882	0.818849	0.00996932	0.234267
	L:17p12 (MAP2K4)	IKZF3	-0.292763	0.691721	0.00998685	0.234491
	G:20q11.21 (ASXL1)	SPDEF	-0.219168	0.673087	0.0100493	0.235769
	G:6p12.3 (MCM3)	PGAP3	-0.562186	1.18682	0.010068	0.23602
	G:3q26.1	MIEN1	-0.310859	0.627075	0.0101456	0.237459
	G:3q26.1	MIEN1	-0.310859	0.627075	0.0101456	0.237459
	L:6p21.1	CCDC62	-0.281218	1.3203	0.0101751	0.237582
	L:6p21.1	CCDC62	-0.281218	1.3203	0.0101751	0.237582
	chr1:42127380-42128632(HIVEP3)_HypMET	IRS2	0.362836	0.896116	0.0101751	0.237582
	SACS_mut	CDKN1A	0.287249	1.08405	0.0102874	0.240011
	L:21q22.13	STARD3	-0.455319	1.0835	0.010325	0.240697
	G:1q21.2 (PIP5K1A SETDB1)	IKZF3	-0.399842	0.944499	0.0103736	0.24164
	chr6:26250436-26250827(HIST1H2BH HIST1H3F)_HypMET	HNF1B	-0.289353	0.944311	0.0103885	0.241795
	L:6q14.1	MDM2	-0.462415	1.18152	0.0103995	0.241858
	G:7q21.13 (AKAP9)	MIEN1	-0.340694	0.687122	0.010481	0.243561
	chr3:50604905-50605359(C3orf18)_HypMET	PGAP3	-0.422764	0.892258	0.0104973	0.243746
	G:20p12.1 (CRNKL1 FOXA2)	PGAP3	-0.345265	0.728686	0.0105113	0.243878
	L:1p36.13	MDM2	-0.422909	1.08049	0.010534	0.244019
	L:1p36.13	MDM2	-0.422909	1.08049	0.010534	0.244019
	L:3p13 (FOXP1)	ABHD2	-0.147407	0.752937	0.0105523	0.244251
	chr8:144659745-144660635(NAPRT1)_HypMET	TBX2	-0.152476	0.552119	0.0105817	0.244738
	MED23_mut	TCAP	-0.684927	1.50956	0.0106534	0.244996
	XRN1_mut	SLC5A3	-0.344357	1.31254	0.0106171	0.244996
	L:11p15.4	GRB7	-0.315084	0.846932	0.0107347	0.244996
	L:11p15.4	GRB7	-0.315084	0.846932	0.0107347	0.244996
	L:11p15.4	GRB7	-0.315084	0.846932	0.0107347	0.244996
	L:11p15.4	GRB7	-0.315084	0.846932	0.0107347	0.244996
	L:11p15.4	GRB7	-0.315084	0.846932	0.0107347	0.244996
	G:8q11.23 (SOX17)	PNMT	-0.508589	1.17749	0.0106584	0.244996
	L:9p13.3 (FANCG PAX5)	JUP	-0.32648	0.751516	0.0106963	0.244996
	G:1q25.3	MEF2C	-0.385543	1.17652	0.0107212	0.244996
	G:1q25.3 (DHX9)	MEF2C	-0.385543	1.17652	0.0107212	0.244996
	L:17p13.1 (CHD3 GPS2 TP53)	MEF2C	-0.218597	0.66707	0.0107219	0.244996
	G:20q13.13	PNMT	-0.314012	0.726988	0.0106888	0.244996
	chr1:42127380-42128632(HIVEP3)_HypMET	PGAP3	-0.422048	0.890674	0.0106321	0.244996
	chr10:102891010-102891794(TLX1NB TLX1)_HypMET	C17orf82	0.216413	0.72702	0.0106855	0.244996
	chr20:61560433-61560954(DIDO1)_HypMET	CDKN1A	-0.235832	0.889787	0.0107084	0.244996
	chr6:110679417-110679833(C6orf186)_HypMET	CTNNB1	0.384836	0.650737	0.0107297	0.244996
	L:1p36.13	IKZF3	-0.45601	1.07691	0.0107874	0.245274
	L:1p36.13	IKZF3	-0.45601	1.07691	0.0107874	0.245274
	L:21q22.13	ERBB2	-0.697696	1.07736	0.0107555	0.245274
	chr16:68676450-68676843(CDH3)_HypMET	MEF2C	0.265437	0.809977	0.0107847	0.245274
	chr17:42092143-42092432(TMEM101)_HypMET	ABHD2	0.295056	1.5069	0.0107887	0.245274
	L:11p15.5 (HRAS IRF7)	PNMT	-0.34981	0.809814	0.0108003	0.245347
	chr19:53073308-53074039(ZNF701)_HypMET	C17orf82	0.264522	0.88857	0.0108136	0.24546
	L:1p13.2 (ATP1A1 CSDE1 NRAS)	IKZF3	-0.423444	0.999979	0.010836	0.245463
	L:14q32.2	IKZF3	-0.423256	0.999515	0.010872	0.245463
	L:14q32.2	IKZF3	-0.423256	0.999515	0.010872	0.245463
	L:14q32.2	IKZF3	-0.423256	0.999515	0.010872	0.245463
	chr17:46655215-46655604(HOXB4)_HypMET	FZD5	0.198579	0.725259	0.0108723	0.245463
	chr17:46673532-46674181(LOC404266)_HypMET	MDM2	-0.34765	0.888045	0.0108594	0.245463
	chr3:139258152-139258731(RBP1)_HypMET	CDKN1A	0.14797	0.558236	0.0108632	0.245463
	L:13q12.3	CCDC62	-0.189091	0.88738	0.0109176	0.246296
	G:14q32.2 (AKT1 HSP90AA1 PPP2R5C)	IKZF3	-0.396893	0.937209	0.0109661	0.2472
	chr8:11059011-11059242(XKR6)_HypMET	MDM2	-0.316164	0.807544	0.0110186	0.248194
	Esophagus	TCAP	-0.287368	0.633205	0.0110558	0.248841
	TP53_mut	SOX2	-0.249267	0.489653	0.0110778	0.249072
	G:8q11.23 (SOX17)	MIEN1	-0.580725	1.17081	0.0111	0.249072
	chr1:110230238-110230614(GSTM1)_HypMET	FZD5	-0.117967	0.430791	0.0110959	0.249072
	chr1:120835961-120839391(FAM72B)_HypMET	TRIM8	0.245887	0.842996	0.0110972	0.249072
	chr20:42543097-42545137(TOX2)_HypMET	MAF	-0.201774	0.508876	0.0111311	0.249578
	chr11:75378416-75379882(MAP6)_HypMET	TP53	0.428829	1.16914	0.0112129	0.250457
	chr2:175546862-175547880(WIPF1)_HypMET	TP53	0.428829	1.16914	0.0112129	0.250457
	chr22:20790638-20792665(SCARF2)_HypMET	TP53	0.428829	1.16914	0.0112129	0.250457
	chr22:39853323-39854065(MGAT3)_HypMET	TP53	0.428829	1.16914	0.0112129	0.250457
	chr3:56502611-56502815(ERC2)_HypMET	TP53	0.428829	1.16914	0.0112129	0.250457
	LAMA2_mut	IRF4	-0.591869	1.30226	0.0112289	0.250621
	chr8:144659745-144660635(NAPRT1)_HypMET	C17orf64	-0.095589	0.547428	0.0112454	0.2508
	G:8q24.21 (MYC)	ERBB2	-0.336242	0.519042	0.0113465	0.252862
	G:8p23.1	MIEN1	-0.742168	1.49608	0.0113554	0.252868
	L:14q32.2	PGAP3	-0.470694	0.992909	0.0113958	0.252999
	L:14q32.2	PGAP3	-0.470694	0.992909	0.0113958	0.252999
	L:14q32.2	PGAP3	-0.470694	0.992909	0.0113958	0.252999
	chr2:85811340-85811855(VAMP5)_HypMET	FZD5	0.220149	0.803805	0.0113868	0.252999
	EP300_mut	RNFT1	-0.168885	0.744531	0.0114301	0.253571
	MED23_mut	PNMT	-0.645728	1.49433	0.0114497	0.253814
	L:21q22.13	GRB7	-0.397075	1.06685	0.0115304	0.255024
	L:14q11.2	STARD3	-0.370273	0.880517	0.0115345	0.255024
	L:14q11.2	STARD3	-0.370273	0.880517	0.0115345	0.255024
	chr6:105584148-105585621(BVES)_HypMET	PGAP3	-0.38036	0.802291	0.0115391	0.255024
	L:10q11.22	AP4S1	-0.224281	0.990163	0.01162	0.255565
	L:10q11.23	AP4S1	-0.224281	0.990163	0.01162	0.255565
	L:10q11.23	AP4S1	-0.224281	0.990163	0.01162	0.255565
	G:8q21.12	TRIM8	-0.233835	0.801449	0.0116245	0.255565
	G:8q22.2 (PABPC1 UBR5)	GRB7	-0.267564	0.718864	0.011576	0.255565
	L:4q23	CCDC62	-0.211105	0.990311	0.0116078	0.255565
	chr12:3862068-3862606(EFCAB4B)_HypMET	HNF1B	0.303711	0.990493	0.0115929	0.255565
	G:Xq28 (F8 HCFC1 RPL10)	FOXA1	-0.693319	1.48869	0.0117577	0.258299
	chr14:24803678-24804353(ADCY4 RIPK3)_HypMET	SPDEF	-0.141532	0.43423	0.0117763	0.258515
	L:8p21.3	MIEN1	-0.292655	0.589791	0.0118362	0.259445
	L:1p13.2 (ATP1A1 CSDE1 NRAS)	ERBB2	-0.639919	0.987558	0.0118364	0.259445
	Breast	MEF2C	0.227824	0.694796	0.0118517	0.259587
	G:6q11.1	TCAP	-0.448195	0.987149	0.0118707	0.259616
	L:15q14 (B2M BUB1B MGA TP53BP1)	CTNNB1	-0.764608	1.2921	0.0118645	0.259616
	L:7p22.3	IRS2	-0.602081	1.48553	0.0119339	0.260804
	MGA_mut	GATA3	-0.448343	1.28919	0.0120526	0.263202
	G:16q11.2 (CHD9 CYLD)	ERBB2	-0.686737	1.05967	0.0120875	0.263767
	L:17q11.1	CCDC62	-0.209897	0.984392	0.0121043	0.263938
	chr18:5543437-5544241(EPB41L3)_HypMET	CDKN1A	0.195816	0.738238	0.0121295	0.264292
	chr8:67940691-67940997(LRRC67)_HypMET	TRIM8	0.232418	0.796374	0.0121516	0.264578
	G:19q11 (CCNE1)	PGAP3	-0.466397	0.983438	0.012186	0.26513
	Breast	SOX2	0.352146	0.691305	0.0122743	0.266853
	Esophagus	CTNNB1	0.368968	0.623365	0.0123391	0.268062
	Large Intestine	C17orf82	0.205785	0.690699	0.0123491	0.268082
	G:8q24.13	TP53	-0.223574	0.609143	0.0124578	0.269795
	L:8p21.3	ERBB2	-0.379472	0.585436	0.0124612	0.269795
	G:1q21.2 (PIP5K1A SETDB1)	TBX2	-0.254395	0.920236	0.0124648	0.269795
	chr1:1476093-1476669(SSU72)_HypMET	IRS2	0.288383	0.711344	0.0124555	0.269795
	G:1q25.3	CCND2	-0.53883	1.15128	0.0124862	0.269861
	G:1q25.3 (DHX9)	CCND2	-0.53883	1.15128	0.0124862	0.269861
	G:8q24.21 (MYC)	TCAP	-0.232443	0.511788	0.0125171	0.270129
	L:5q13.3	PAX8	-0.499025	1.47547	0.0125095	0.270129
	L:11p12 (EXT2)	PGAP3	-0.36132	0.761735	0.0125515	0.270673
	G:13q32.1 (ERCC5 ING1 IRS2 TFDP1)	RNFT1	0.208473	0.918488	0.0126291	0.272148
	G:1q21.2 (PIP5K1A SETDB1)	C17orf82	-0.273441	0.917612	0.0127121	0.273583
	chr11:65408344-65408631(SIPA1)_HypMET	HNF1B	0.29987	0.977408	0.0127144	0.273583
	G:19q11 (CCNE1)	IKZF3	-0.413551	0.975574	0.0128792	0.276926
	G:1q21.2 (PIP5K1A SETDB1)	RNFT1	-0.207836	0.915561	0.0129085	0.277354
	L:19p13.3 (GNA11)	IKZF3	-0.387856	0.91492	0.0129705	0.277873
	L:19p13.3	IKZF3	-0.387856	0.91492	0.0129705	0.277873
	L:19p13.3	IKZF3	-0.387856	0.91492	0.0129705	0.277873
	G:1p34.3 (MACF1)	ABHD2	0.250067	1.27568	0.0129603	0.277873
	chr3:50604905-50605359(C3orf18)_HypMET	MEF2C	0.283997	0.865619	0.0129826	0.277929
	chr10:102891010-102891794(TLX1NB TLX1)_HypMET	CDKN1A	0.187568	0.706835	0.013011	0.278334
	G:18q11.1	GRB7	-0.362749	0.973886	0.0130324	0.278589
	chr11:65408344-65408631(SIPA1)_HypMET	C17orf82	-0.290195	0.973679	0.0130514	0.278791
	G:5p15.33 (CCT5 TERT TRIO)	MDM2	0.223591	0.570476	0.0131374	0.280424
	chr20:30310503-30310707(BCL2L1)_HypMET	DDX19A	-0.393878	0.863846	0.0131654	0.280817
	L:4q13.3	CCDC62	-0.243558	1.14163	0.0132269	0.281515
	L:4q22.1	CCDC62	-0.243558	1.14163	0.0132269	0.281515
	L:4q22.1	CCDC62	-0.243558	1.14163	0.0132269	0.281515
	G:1q23.2 (SDHC)	GRB7	-0.306022	0.821494	0.0132779	0.282195
	chr19:50831454-50832070(KCNC3)_HypMET	FZD5	0.266252	0.971218	0.013278	0.282195
	L:12q24.32	ARRDC3	-0.240229	0.971078	0.0132911	0.282267
	G:3q22.3 (PIK3CB)	SOX2	-0.647319	1.27011	0.0133528	0.283373
	NRAS_mut	IRF8	-0.229712	0.910235	0.0134313	0.284716
	L:1p22.1	MDM2	-0.497419	1.26895	0.0134355	0.284716
	G:11q14.1	IRF4	-0.440741	0.968632	0.01352	0.286301
	chr6:105584148-105585621(BVES)_HypMET	PNMT	-0.338954	0.783576	0.0135772	0.287249
	chr6:27858166-27858564()_HypMET	IFNB1	0.164588	1.04177	0.0135844	0.287249
	ATRX_mut	MDM2	-0.571108	1.4568	0.0136442	0.287765
	L:8q11.1 (SOX17)	ERBB2	-0.507809	0.782991	0.0136458	0.287765
	G:16q12.2 (MMP2)	GRB7	-0.471735	1.26613	0.013639	0.287765
	chr8:67940691-67940997(LRRC67)_HypMET	CDKN1A	0.207833	0.782972	0.013648	0.287765
	L:18q21.2	C17orf64	0.0845879	0.483837	0.0136936	0.288029
	G:20q13.2 (ARFGAP1 GNAS)	RNFT1	-0.142686	0.628334	0.0136856	0.288029
	chr20:42543097-42545137(TOX2)_HypMET	HNF1B	-0.151574	0.493821	0.0136998	0.288029
	Central Nervous System	ERBB2	0.441209	0.680284	0.0136984	0.288029
	chr1:171810467-171811325(DNM3)_HypMET	GATA3	-0.218614	0.628115	0.0137178	0.288202
	AKAP9_mut	MDM2	-0.445032	1.13515	0.0137465	0.288446
	ASPM_mut	TFAP2C	-0.377186	1.13511	0.0137491	0.288446
	LARP4B_mut	CDKN1A	0.301218	1.13472	0.0137815	0.288919
	SETD2_mut	CTNNB1	-0.86132	1.45418	0.0138106	0.289322
	ASPM_mut	TBX2	-0.313686	1.13398	0.0138417	0.289768
	ARFGEF1_mut	IFNB1	0.164125	1.03871	0.0138563	0.289866
	L:1q43	ABHD2	-0.284977	1.45316	0.0138753	0.289945
	chr1:171810467-171811325(DNM3)_HypMET	BMP7	-0.161342	0.62702	0.0138798	0.289945
	chr7:27186927-27187692(HOXA6)_HypMET	TP53	0.314666	0.856745	0.0139205	0.290588
	L:11p15.1	ABHD2	-0.167902	0.856128	0.0139878	0.291502
	L:11p15.1	ABHD2	-0.167902	0.856128	0.0139878	0.291502
	chr5:180017099-180019062(SCGB3A1)_HypMET	PGAP3	-0.386902	0.815121	0.0139941	0.291502
	chr8:67940691-67940997(LRRC67)_HypMET	MDM2	-0.305822	0.779972	0.0140047	0.291515
	G:11q13.2 (CCND1 CTTN)	MDM2	0.21422	0.546343	0.0140293	0.291679
	G:3q27.3 (EIF4A2 RFC4)	SOX2	-0.436258	0.855721	0.0140324	0.291679
	G:11q13.5	SPDEF	-0.294978	0.904025	0.0140647	0.292143
	G:6p12.3 (MCM3)	IKZF3	-0.479538	1.1306	0.0141216	0.29291
	chr1:1476093-1476669(SSU72)_HypMET	HNF1B	0.214383	0.698318	0.0141212	0.29291
	G:3q22.1	SOX2	-0.7386	1.44868	0.0141653	0.293611
	L:11p12 (EXT2)	TCAP	-0.340053	0.748146	0.014181	0.293729
	L:8p21.1	STARD3	-0.256905	0.610122	0.0142759	0.295484
	L:12q24.32	CCDC62	-0.20502	0.960528	0.0143042	0.29583
	chr15:40544352-40545512(PAK6 C15orf56)_HypMET	FZD5	0.26342	0.960442	0.0143127	0.29583
	G:8q23.3 (RAD21)	SPDEF	-0.198862	0.609371	0.0143934	0.2964
	L:2q37.2	PGAP3	-0.686247	1.44554	0.0143719	0.2964
	chr10:11059442-11060524(CUGBP2)_HypMET	ATP6V0E1	-0.455438	1.25537	0.0144405	0.2964
	chr11:75378416-75379882(MAP6)_HypMET	SLC5A3	-0.29619	1.12681	0.0144413	0.2964
	chr13:29292670-29293329(SLC46A3)_HypMET	FZD5	0.283333	1.03302	0.0143743	0.2964
	chr19:51069359-51069600(LRRC4B)_HypMET	ATP6V0E1	-0.455438	1.25537	0.0144405	0.2964
	chr2:175546862-175547880(WIPF1)_HypMET	SLC5A3	-0.29619	1.12681	0.0144413	0.2964
	chr22:20790638-20792665(SCARF2)_HypMET	SLC5A3	-0.29619	1.12681	0.0144413	0.2964
	chr22:39853323-39854065(MGAT3)_HypMET	SLC5A3	-0.29619	1.12681	0.0144413	0.2964
	chr3:56502611-56502815(ERC2)_HypMET	SLC5A3	-0.29619	1.12681	0.0144413	0.2964
	G:8p23.1	TCAP	-0.655822	1.44263	0.0145656	0.298743
	L:10p12.1	AP4S1	-0.183729	0.809995	0.0145948	0.298774
	chr1:42127380-42128632(HIVEP3)_HypMET	TBX2	-0.235391	0.850663	0.0145977	0.298774
	chr22:24180491-24181666(DERL3)_HypMET	BMP7	0.199532	0.775197	0.0145895	0.298774
	chr8:22422534-22423702(SORBS3)_HypMET	HNF1B	0.345359	1.12471	0.0146207	0.299036
	G:1q42.13 (ARID4B FH)	PGAP3	-0.454466	0.957199	0.0146379	0.29918
	chr8:67344497-67344989(RRS1)_HypMET	IRF4	-0.227603	0.499961	0.0146585	0.299393
	G:11q13.2	GRB7	-0.334677	0.897845	0.0147212	0.300393
	chr18:14132000-14132482(ZNF519)_HypMET	MDM2	-0.317256	0.808884	0.014728	0.300393
	chr13:27131568-27132677()_HypMET	MDM2	-0.256369	0.653628	0.0147939	0.301529
	chr8:79428433-79428754(PKIA)_HypMET	TRIM8	0.225855	0.772923	0.0148757	0.302775
	Breast	TCAP	-0.305524	0.671985	0.0148664	0.302775
	MLLT4_mut	STARD3	-0.605241	1.43698	0.0149482	0.302782
	L:10q23.33	JUP	-0.447064	1.02696	0.0149448	0.302782
	L:10q24.1	JUP	-0.447064	1.02696	0.0149448	0.302782
	L:10q24.2	JUP	-0.447064	1.02696	0.0149448	0.302782
	L:10q24.2	JUP	-0.447064	1.02696	0.0149448	0.302782
	L:16p13.3 (CREBBP)	MDM2	-0.439917	1.12155	0.0148955	0.302782
	L:17q11.2	CCDC62	-0.219324	1.02728	0.0149143	0.302782
	G:11q14.1	SPDEF	-0.31142	0.954055	0.0149593	0.302792
	L:8q11.1 (SOX17)	STARD3	-0.32524	0.772187	0.0149694	0.302792
	G:20q13.11 (STK4)	GATA3	-0.249158	0.715482	0.0149897	0.302994
	CTNND1_mut	MDM2	-0.563351	1.43617	0.0150038	0.303048
	MED23_mut	IKZF3	-0.609274	1.43593	0.0150203	0.303048
	L:1p36.32 (RPL22)	IRF8	-0.174713	0.691826	0.0150234	0.303048
	L:7q31.31 (POT1)	ERBB2	-0.422992	0.651814	0.0150673	0.303725
	chr6:291948-292839(DUSP22)_HypMET	DDX19A	0.186249	0.408137	0.0150781	0.303735
	CTNNB1_mut	HSPA5	0.237572	0.894448	0.0150937	0.30384
	chr11:65408344-65408631(SIPA1)_HypMET	C17orf64	-0.166628	0.952521	0.0151184	0.30413
	chr13:28544524-28544890(CDX2)_HypMET	TRIM8	0.22526	0.770802	0.0151471	0.304498
	chr19:53662189-53662500(ZNF347)_HypMET	TBX2	0.129384	0.467454	0.0152051	0.305455
	L:11p12 (EXT2)	ERBB2	-0.480357	0.740165	0.0152237	0.305594
	L:13q11 (PABPC3 SACS ZMYM2)	MET	-0.19835	0.618288	0.0152328	0.305594
	G:7q22.1	IKZF3	-0.358539	0.844917	0.0152642	0.306014
	G:20q11.21 (ASXL1)	IFNB1	-0.100133	0.633335	0.0152971	0.306254
	chr19:44763978-44764312(ZNF233)_HypMET	SOX2	-0.634784	1.24447	0.0152957	0.306254
	chr1:171810467-171811325(DNM3)_HypMET	STARD3	-0.259991	0.617161	0.0154157	0.30842
	chr13:96296143-96297059(DZIP1)_HypMET	C17orf82	0.212466	0.712137	0.0154572	0.309039
	MED23_mut	SLC5A3	-0.375775	1.42895	0.0155074	0.309767
	L:7q31.31 (POT1)	C17orf64	-0.113533	0.648904	0.0155152	0.309767
	G:1p12 (NOTCH2)	IRF4	-0.464968	1.02101	0.0155253	0.309767
	MED23_mut	MIEN1	-0.709744	1.42794	0.0155792	0.309782
	L:18q21.2	TP53	-0.174409	0.474537	0.0155726	0.309782
	L:8p21.1	PGAP3	-0.285966	0.602073	0.0155815	0.309782
	L:1p36.11	TBX2	-0.308293	1.11366	0.0155999	0.309782
	L:1p35.3	TBX2	-0.308293	1.11366	0.0155999	0.309782
	G:20q11.21 (ASXL1)	GRB7	-0.235594	0.631823	0.0155378	0.309782
	chr9:35756948-35757339(MSMP)_HypMET	FZD5	0.280052	1.02055	0.0155703	0.309782
	L:1p22.1	GRB7	-0.462419	1.24008	0.0156531	0.310627
	chr11:119293320-119293943(THY1)_HypMET	HNF1B	0.184687	0.601189	0.0157313	0.311968
	G:8p23.1	GRB7	-0.531627	1.42562	0.0157446	0.312021
	L:19p12	IKZF3	-0.401322	0.945514	0.0158646	0.313765
	L:19p12	IKZF3	-0.401322	0.945514	0.0158646	0.313765
	L:9p13.3 (FANCG PAX5)	PGAP3	-0.336981	0.709405	0.0158487	0.313765
	NFE2L2_mut	SOX2	-0.726387	1.42373	0.0158809	0.313843
	G:8q24.13	STARD3	-0.24749	0.587377	0.01589	0.313843
	chr3:139258152-139258731(RBP1)_HypMET	TBX2	0.146135	0.527831	0.0159007	0.313843
	LARP4B_mut	HIF1A	0.231718	1.10911	0.0160202	0.314118
	PTCH1_mut	MAF	-0.491049	1.23566	0.0160198	0.314118
	L:1p13.2 (ATP1A1 CSDE1 NRAS)	PGAP3	-0.448485	0.944077	0.0160216	0.314118
	G:2q11.1 (INPP4A)	TCAP	-0.462591	1.01701	0.0159258	0.314118
	chr1:16085147-16085862(FBLIM1)_HypMET	SLC5A3	-0.291737	1.10916	0.0160158	0.314118
	chr10:52499392-52500021(ASAH2B)_HypMET	CDKN1A	0.195213	0.734718	0.015974	0.314118
	chr19:37157632-37158119(ZNF461)_HypMET	SLC5A3	-0.291737	1.10916	0.0160158	0.314118
	chr19:58399945-58400276(ZNF814)_HypMET	SLC5A3	-0.291737	1.10916	0.0160158	0.314118
	chr3:194406440-194409045(FAM43A)_HypMET	SLC5A3	-0.291737	1.10916	0.0160158	0.314118
	chr6:90142751-90143635(ANKRD6)_HypMET	SLC5A3	-0.291737	1.10916	0.0160158	0.314118
	TP53_mut	GATA3	0.161464	0.463462	0.016078	0.314849
	G:11q13.5	MYCN	-0.368787	0.885796	0.0160803	0.314849
	chr17:42092143-42092432(TMEM101)_HypMET	RNFT1	-0.322787	1.41999	0.0161536	0.316071
	chr1:110230238-110230614(GSTM1)_HypMET	TBX2	-0.112774	0.407283	0.016221	0.316967
	chr1:143912736-143916156(FAM72D)_HypMET	MDM2	-0.287654	0.732976	0.0162208	0.316967
	G:8q24.21 (MYC)	TP53	-0.180939	0.492178	0.0162404	0.317136
	chr6:85472702-85474132(TBX18)_HypMET	BMP7	0.215407	0.836299	0.0163148	0.318377
	chr19:57831599-57832250(ZNF543)_HypMET	TRIM8	0.244227	0.835282	0.0164429	0.320664
	L:1p22.3	MDM2	-0.433331	1.10406	0.0164979	0.321523
	PIK3R1_mut	AP4S1	0.213294	0.939625	0.0165169	0.321679
	G:8q24.13	SPDEF	-0.190621	0.583614	0.016562	0.322131
	chr13:96296143-96297059(DZIP1)_HypMET	CDKN1A	0.187247	0.704582	0.0165614	0.322131
	G:11q14.1	MYCN	-0.390996	0.93896	0.016592	0.322286
	chr19:49315545-49315765(BCAT2)_HypMET	IFNB1	-0.223702	1.4142	0.0165833	0.322286
	chr1:171810467-171811325(DNM3)_HypMET	PNMT	-0.264206	0.61002	0.016621	0.322637
	L:12q23.2	MDM2	-0.554674	1.41314	0.0166629	0.323236
	CDKN2A_mut	HNF1B	-0.243872	0.793564	0.0166783	0.323322
	CASP8_mut	HSPA5	0.292891	1.10204	0.0166926	0.323386
	L:10q21.1	CCDC62	-0.188092	0.880373	0.0167276	0.323635
	L:10q21.1	CCDC62	-0.188092	0.880373	0.0167276	0.323635
	L:14q32.2	ISL1	-0.315978	0.937453	0.0167634	0.323687
	L:14q32.2	ISL1	-0.315978	0.937453	0.0167634	0.323687
	L:14q32.2	ISL1	-0.315978	0.937453	0.0167634	0.323687
	L:21q11.2	GRB7	-0.212892	0.570672	0.0167769	0.323737
	SMARCA4_mut	TP53	0.278828	0.758282	0.0168404	0.324748
	CDH1_mut	PNMT	-0.610949	1.41048	0.0168648	0.325004
	G:14q21.3 (GNG2 SOS2)	TFAP2C	-0.276611	0.831375	0.0169435	0.326307
	G:7q21.13 (AKAP9)	GRB7	-0.238774	0.640008	0.0169586	0.326384
	chr7:27186927-27187692(HOXA6)_HypMET	TRIM8	0.243023	0.830997	0.0169926	0.326824
	KRAS_mut	HNF1B	-0.142472	0.463546	0.0170277	0.327284
	FXR1_mut	SLC5A3	-0.370526	1.40817	0.0170415	0.327335
	G:8q11.23 (SOX17)	GRB7	-0.409641	1.09795	0.0170936	0.32771
	G:20q11.21 (ASXL1)	TCAP	-0.283249	0.622456	0.0171057	0.32771
	L:14q23.1	HIF1A	0.294148	1.40737	0.0171036	0.32771
	L:14q23.1	HIF1A	0.294148	1.40737	0.0171036	0.32771
	L:19p12	TCAP	-0.425041	0.934034	0.0171581	0.327745
	L:19p12	TCAP	-0.425041	0.934034	0.0171581	0.327745
	L:1p32.3	C17orf64	-0.246261	1.40665	0.0171593	0.327745
	L:17p11.2	PGAP3	-0.345251	0.726458	0.0171745	0.327745
	L:17p11.2	PGAP3	-0.345251	0.726458	0.0171745	0.327745
	L:17p11.2	PGAP3	-0.345251	0.726458	0.0171745	0.327745
	TP53_mut	HIF1A	-0.0958654	0.458661	0.0171865	0.327761
	L:17q11.1	JUP	-0.406793	0.93365	0.0172028	0.327859
	L:4q32.1 (FAT1 IRF2)	MDM2	0.159488	0.406239	0.0172716	0.328957
	chr19:1851578-1852203()_HypMET	IFNB1	-0.222306	1.40502	0.017286	0.329017
	G:3q26.1	GRB7	-0.216256	0.57958	0.0173104	0.329055
	G:3q26.1	GRB7	-0.216256	0.57958	0.0173104	0.329055
	chr19:57831599-57832250(ZNF543)_HypMET	ATP6V0E1	-0.300669	0.827819	0.0174107	0.330747
	L:11p15.1	IKZF3	-0.351174	0.826857	0.0175391	0.331092
	L:11p15.1	IKZF3	-0.351174	0.826857	0.0175391	0.331092
	L:8p21.1	IKZF3	-0.251154	0.591366	0.0174823	0.331092
	L:4q31.21	CCDC62	-0.186845	0.874303	0.0174794	0.331092
	L:1p36.11	JUP	-0.4767	1.09399	0.0174895	0.331092
	L:1p35.3	JUP	-0.4767	1.09399	0.0174895	0.331092
	G:2p16.1 (BCL11A REL XPO1)	CDKN1A	-0.324129	1.21926	0.0174482	0.331092
	chr19:53073308-53074039(ZNF701)_HypMET	TP53	0.304225	0.827155	0.0174992	0.331092
	chr4:5709985-5710495(EVC2)_HypMET	FZD5	0.239958	0.873811	0.0175417	0.331092
	chr5:179243545-179244453(SQSTM1)_HypMET	FZD5	0.239958	0.873811	0.0175417	0.331092
	L:12p13.31	IRS2	-0.5694	1.40156	0.0175571	0.331171
	MED23_mut	STARD3	-0.590669	1.40098	0.0176035	0.331407
	G:19q11 (CCNE1)	PAX8	-0.315346	0.930438	0.0175819	0.331407
	chr1:248020330-248021252()_HypMET	CDKN1A	0.192387	0.723654	0.0175997	0.331407
	L:8p21.1	PNMT	-0.255883	0.59059	0.0176278	0.331472
	chr17:42092143-42092432(TMEM101)_HypMET	PNMT	-0.606807	1.40053	0.0176387	0.331472
	Esophagus	MDM2	0.231867	0.59052	0.0176408	0.331472
	L:10p13	MET	-0.265091	0.825564	0.0177129	0.331551
	L:10p13	MET	-0.265091	0.825564	0.0177129	0.331551
	G:8q24.21 (MYC)	MIEN1	-0.241567	0.485634	0.0176856	0.331551
	G:1q23.2 (SDHC)	SPDEF	-0.256902	0.786226	0.0176913	0.331551
	L:14q11.2	IKZF3	-0.350732	0.825775	0.0176845	0.331551
	L:14q11.2	IKZF3	-0.350732	0.825775	0.0176845	0.331551
	L:8q11.1 (SOX17)	MIEN1	-0.373985	0.751814	0.0177794	0.332233
	L:17q24.3 (SOX9)	MDM2	-0.549255	1.39878	0.0177782	0.332233
	chr14:70345943-70346527(SMOC1)_HypMET	MDM2	-0.308471	0.785578	0.0177832	0.332233
	chr1:1476093-1476669(SSU72)_HypMET	ERBB2	-0.437328	0.673195	0.0179038	0.334272
	G:18q11.1	MIEN1	-0.461268	0.927218	0.0179694	0.334646
	L:18q22.1	C17orf64	0.0797565	0.455443	0.0179668	0.334646
	L:18q22.1	C17orf64	0.0797565	0.455443	0.0179668	0.334646
	L:4q23	IFNB1	0.146757	0.927314	0.0179578	0.334646
	G:7q31.1 (MET)	ERBB2	-0.509341	0.784019	0.0180063	0.334907
	chr8:11059011-11059242(XKR6)_HypMET	TRIM8	0.219518	0.750362	0.0179965	0.334907
	L:17q21.2	GRB7	-0.52073	1.39522	0.0180644	0.335776
	chr11:8615397-8615889(STK33)_HypMET	HSPA5	0.147066	0.553082	0.0181063	0.336341
	G:7q21.13 (AKAP9)	TCAP	-0.288172	0.633041	0.0181711	0.336906
	L:7q31.31 (POT1)	TBX2	-0.17541	0.633053	0.018169	0.336906
	G:6p12.3 (MCM3)	ERBB2	-0.706567	1.08755	0.0181499	0.336906
	chr3:99594969-99595215(C3orf26 FILIP1L MIR548G)_HypMET	MYB	0.153816	0.458691	0.0181963	0.337159
	KDM6A_mut	MAF	-0.481542	1.21077	0.0182304	0.337579
	NF1_mut	IFNB1	0.11846	0.748431	0.0182888	0.338331
	L:4q21.22	CCDC62	-0.212687	0.994946	0.0183086	0.338331
	G:20q13.12	TBX2	-0.19217	0.693508	0.0183061	0.338331
	chr6:110679417-110679833(C6orf186)_HypMET	MDM2	0.235922	0.600711	0.0183171	0.338331
	L:10q26.2	JUP	-0.402852	0.924247	0.0183336	0.338422
	TP53BP1_mut	TP53	0.511937	1.39149	0.0183693	0.338868
	L:17q24.3 (SOX9)	ERBB2	-0.903545	1.39061	0.018442	0.339799
	chr19:58458686-58459219(ZNF256)_HypMET	SPDEF	0.163772	0.501083	0.0184429	0.339799
	L:8p21.3	STARD3	-0.232437	0.551137	0.0185086	0.340795
	G:2p24.3 (MYCN)	IRS2	-0.403588	0.993095	0.0185222	0.340832
	G:7q22.1	MET	-0.263172	0.819352	0.0185695	0.341488
	chr17:43339124-43339832(LOC100133991 MAP3K14 C17orf46)_HypMET	HNF1B	-0.426924	1.38828	0.0186353	0.342483
	C15orf55_mut	CDKN1A	0.369116	1.38791	0.0186659	0.342726
	G:11q13.2 (CCND1 CTTN)	CTNNB1	0.310138	0.522643	0.0186718	0.342726
	CDH1_mut	CDKN1A	0.369037	1.3876	0.0186915	0.342873
	CEP290_mut	C17orf64	0.16133	0.921024	0.018736	0.343161
	L:1p36.12	CDKN1A	0.244916	0.920881	0.018754	0.343161
	L:1p22.1	PNMT	-0.522453	1.20539	0.0187424	0.343161
	L:Xq13.3 (ATRX)	TBX2	-0.112967	0.407621	0.0187305	0.343161
	G:7p22.3 (ACTB CARD11 PMS2 RAC1)	HNF1B	0.205454	0.668066	0.018778	0.343385
	chr10:44879714-44882391(CXCL12)_HypMET	SLC5A3	-0.260798	0.990555	0.0188188	0.343918
	G:7q31.1 (MET)	C17orf64	-0.136346	0.778369	0.0188358	0.344014
	L:17q24.3 (SOX9)	IRS2	-0.563091	1.38542	0.0188747	0.344511
	L:1p36.11	ISL1	-0.364305	1.08003	0.0189505	0.345385
	L:1p35.3	ISL1	-0.364305	1.08003	0.0189505	0.345385
	L:2q37.3	BMP7	-0.236996	0.919273	0.0189579	0.345385
	L:11p13	PGAP3	-0.572093	1.20304	0.0189709	0.345408
	MYH9_mut	TP53	0.397103	1.07912	0.0190487	0.345965
	L:11p13	ABHD2	-0.236251	1.20237	0.0190361	0.345965
	L:8q11.1 (SOX17)	TCAP	-0.338583	0.743567	0.0190436	0.345965
	L:7q31.31 (POT1)	HIF1A	-0.131407	0.628314	0.019037	0.345965
	FXR1_mut	MDM2	-0.542756	1.38158	0.0192006	0.346243
	MACF1_mut	IFNB1	0.122908	0.776317	0.0191453	0.346243
	G:6q11.1	GATA3	-0.320199	0.91812	0.0191052	0.346243
	L:20p12.1	HNF1B	-0.147501	0.479569	0.0191257	0.346243
	chr1:43613488-43613842(FAM183A)_HypMET	BMP7	0.200035	0.775843	0.0192173	0.346243
	chr11:22850765-22851367(SVIP)_HypMET	BMP7	0.200035	0.775843	0.0192173	0.346243
	chr14:59930634-59932251()_HypMET	BMP7	0.200035	0.775843	0.0192173	0.346243
	chr17:40932329-40933299(WNK4)_HypMET	BMP7	0.200035	0.775843	0.0192173	0.346243
	chr19:37406931-37407463(ZNF829)_HypMET	BMP7	0.200035	0.775843	0.0192173	0.346243
	chr19:57078365-57079301(ZNF470)_HypMET	BMP7	0.200035	0.775843	0.0192173	0.346243
	chr6:27858166-27858564()_HypMET	PAX8	-0.335145	0.988363	0.0190781	0.346243
	Breast	C17orf64	-0.113174	0.64603	0.0191112	0.346243
	Head and Neck	BMP7	0.200035	0.775843	0.0192173	0.346243
	G:8q22.1	TCAP	-0.370919	0.814526	0.01926	0.346799
	G:7q31.1 (MET)	BMP7	-0.199712	0.77454	0.0194168	0.349408
	FAT2_mut	IRS2	-0.486802	1.19747	0.0195194	0.349752
	L:17p11.2	ERBB2	-0.46262	0.711755	0.0195102	0.349752
	L:17p11.2	ERBB2	-0.46262	0.711755	0.0195102	0.349752
	L:17p11.2	ERBB2	-0.46262	0.711755	0.0195102	0.349752
	chr11:8615397-8615889(STK33)_HypMET	FZD5	0.150165	0.546474	0.0195053	0.349752
	chr13:28544524-28544890(CDX2)_HypMET	C17orf82	0.221346	0.740854	0.0194767	0.349752
	chr13:79175610-79177985(POU4F1)_HypMET	FZD5	0.223439	0.81314	0.0194625	0.349752
	chr17:43339124-43339832(LOC100133991 MAP3K14 C17orf46)_HypMET	TP53	0.506963	1.37744	0.0195574	0.35022
	chr7:27186927-27187692(HOXA6)_HypMET	IFNB1	-0.128639	0.812409	0.0195701	0.350234
	L:17p11.2	ABHD2	-0.139745	0.711084	0.0196232	0.350543
	L:17p11.2	ABHD2	-0.139745	0.711084	0.0196232	0.350543
	L:17p11.2	ABHD2	-0.139745	0.711084	0.0196232	0.350543
	chr3:50604905-50605359(C3orf18)_HypMET	C17orf82	-0.242603	0.81196	0.0196364	0.350565
	G:1q21.2 (PIP5K1A SETDB1)	HNF1B	0.263767	0.857421	0.0197299	0.351947
	G:20q13.13	FOXA1	-0.309605	0.662673	0.0197378	0.351947
	ARID1A_mut	HSPA5	0.154225	0.579691	0.0197865	0.3526
	G:1q22	PGAP3	-0.46726	0.982326	0.0198087	0.352782
	G:12p13.33 (CHD4 WNK1)	HIF1A	-0.179138	0.856307	0.019887	0.353962
	L:22q13.2 (ARFGAP3)	CDKN1A	-0.165905	0.623568	0.0199425	0.354735
	chr12:39299248-39299629(CPNE8)_HypMET	SLC5A3	-0.240088	0.911569	0.019962	0.354866
	WHSC1L1_mut	MDM2	-0.539289	1.37242	0.0199988	0.355305
	L:3p13 (FOXP1)	TP53	-0.251592	0.68349	0.0200225	0.355512
	G:18q11.1	IKZF3	-0.387013	0.910484	0.0201071	0.356798
	G:5p15.33 (CCT5 TERT TRIO)	TP53	-0.196438	0.53363	0.0201837	0.357509
	L:6q14.1 (SYNCRIP ZNF292)	HSPA5	-0.108024	0.405983	0.0201789	0.357509
	chr6:6007387-6007797(NRN1)_HypMET	MET	0.247343	0.769682	0.0201769	0.357509
	chr19:58011124-58011743(ZNF773)_HypMET	SUPT20H	-0.340956	0.853547	0.0202812	0.359018
	chr7:87256958-87258444(RUNDC3B ABCB1)_HypMET	ERBB2	-0.404167	0.62167	0.0203152	0.359405
	G:13q12.13 (FLT3 WASF3)	SUPT20H	-0.546651	1.36845	0.0203532	0.359859
	L:21q11.2	ERBB2	-0.359604	0.553116	0.0203751	0.360029
	B2M_mut	SLC5A3	-0.313084	1.18855	0.0204286	0.360107
	G:8q21.12	MAF	-0.292553	0.735077	0.0204276	0.360107
	chr1:57110663-57111337(PRKAA2)_HypMET	MDM2	-0.537486	1.36765	0.0204253	0.360107
	chr10:64133789-64134420(ZNF365)_HypMET	MDM2	-0.537486	1.36765	0.0204253	0.360107
	G:18p11.32	PAX8	-0.230954	0.680796	0.0205077	0.360875
	L:10q21.1	HIF1A	-0.178264	0.851972	0.020509	0.360875
	L:10q21.1	HIF1A	-0.178264	0.851972	0.020509	0.360875
	chr1:150266476-150266689(MRPS21)_HypMET	IFNB1	-0.121503	0.767105	0.0205907	0.362006
	chr3:99594969-99595215(C3orf26 FILIP1L MIR548G)_HypMET	CDKN1A	-0.119622	0.449522	0.020598	0.362006
	chr3:50604905-50605359(C3orf18)_HypMET	TCAP	-0.366906	0.805377	0.0206318	0.362384
	L:21q22.13	PNMT	-0.422925	0.975174	0.0207061	0.363471
	LAMA2_mut	ARRDC3	0.293957	1.18501	0.0207996	0.364379
	L:19p13.3 (GNA11)	MIEN1	-0.423118	0.849765	0.0208323	0.364379
	L:19p13.3	MIEN1	-0.423118	0.849765	0.0208323	0.364379
	L:19p13.3	MIEN1	-0.423118	0.849765	0.0208323	0.364379
	G:20p12.1 (CRNKL1 FOXA2)	TCAP	-0.299309	0.656966	0.0208005	0.364379
	chr4:122301567-122302290(QRFPR)_HypMET	ATP6V0E1	-0.256086	0.704306	0.0207973	0.364379
	MLL3_mut	TP53	0.35834	0.973218	0.0209576	0.365825
	G:11q13.2	IKZF3	-0.360835	0.848675	0.0209935	0.365825
	G:8q23.3 (RAD21)	FOXA1	-0.268283	0.574011	0.0210013	0.365825
	G:7p22.3 (ACTB CARD11 PMS2 RAC1)	TCAP	-0.298818	0.655846	0.0210147	0.365825
	G:20q13.11 (STK4)	JUP	-0.295952	0.678441	0.0209403	0.365825
	chr8:41507516-41507868(NKX6-3)_HypMET	CDKN1A	0.362467	1.36196	0.0209455	0.365825
	chr8:41507516-41507868(NKX6-3)_HypMET	PGAP3	-0.647951	1.36172	0.0209669	0.365825
	Breast	MET	0.204455	0.636066	0.0210058	0.365825
	L:1p22.1	ERBB2	-0.768869	1.18237	0.02108	0.366372
	G:14q21.3 (GNG2 SOS2)	GRB7	-0.299803	0.802528	0.0210761	0.366372
	chr1:42127380-42128632(HIVEP3)_HypMET	MEF2C	0.264064	0.802481	0.0210835	0.366372
	L:18q22.1	MDM2	0.174328	0.44349	0.0211471	0.366392
	L:18q22.1	MDM2	0.174328	0.44349	0.0211471	0.366392
	L:10p12.2	MET	-0.234976	0.730995	0.0211238	0.366392
	L:4q23	HSPA5	0.240335	0.902994	0.0211345	0.366392
	L:1p32.3 (CDKN2C FAF1)	HSPA5	-0.213524	0.802264	0.0211177	0.366392
	TP53_mut	CCND3	0.142656	0.443425	0.0211657	0.366497
	chr2:183731819-183732093(FRZB)_HypMET	C17orf64	-0.206995	1.18082	0.0212464	0.367677
	TP53_mut	IRF8	0.112104	0.442963	0.0212981	0.367899
	G:8q23.3 (RAD21)	IKZF3	-0.24354	0.572752	0.0212793	0.367899
	G:1q32.1 (MDM4 PIK3C2B ZC3H11A)	SPDEF	-0.294987	0.901762	0.0213078	0.367899
	L:Xq22.3	ISL1	-0.137708	0.407959	0.0213219	0.367899
	L:Xq22.3	ISL1	-0.137708	0.407959	0.0213219	0.367899
	G:3q26.1	TFAP2C	-0.186618	0.560104	0.0213604	0.368131
	G:3q26.1	TFAP2C	-0.186618	0.560104	0.0213604	0.368131
	G:7q21.13 (AKAP9)	MET	-0.198041	0.616035	0.0214582	0.3696
	chr5:101632049-101632373(SLCO4C1)_HypMET	HSPA5	0.138168	0.519075	0.0214939	0.369997
	G:20p12.1 (CRNKL1 FOXA2)	MIEN1	-0.32529	0.653162	0.0215364	0.370512
	chr3:50604905-50605359(C3orf18)_HypMET	STARD3	-0.337465	0.799427	0.0215693	0.37086
	KRAS_mut	RNFT1	-0.101543	0.445909	0.0216186	0.371274
	NRAS_mut	MEF2C	-0.277947	0.844541	0.0216151	0.371274
	G:11q13.5	MIEN1	-0.420481	0.844269	0.0216567	0.371709
	L:19q13.32	MYCN	-0.440505	1.05612	0.0217032	0.372073
	L:19q13.32	MYCN	-0.440505	1.05612	0.0217032	0.372073
	L:11q22.3 (CASP1)	CDKN1A	0.22449	0.843307	0.0218039	0.372473
	L:11q22.3 (CASP1)	CDKN1A	0.22449	0.843307	0.0218039	0.372473
	G:16q11.2 (CHD9 CYLD)	IKZF3	-0.411181	0.966867	0.0217931	0.372473
	L:7q22.3	MIEN1	-0.673731	1.3527	0.0218157	0.372473
	chr1:42127380-42128632(HIVEP3)_HypMET	STARD3	-0.337007	0.7983	0.021751	0.372473
	chr11:65408344-65408631(SIPA1)_HypMET	TFAP2C	-0.29925	0.898029	0.0218408	0.372473
	chr15:30685087-30685891(CHRFAM7A)_HypMET	MYCN	-0.198079	0.474882	0.0218322	0.372473
	Ovary	ATP6V0E1	0.245171	0.674104	0.021758	0.372473
	Pancreas	TP53	-0.267734	0.726961	0.0218324	0.372473
	L:2q37.2	GRB7	-0.504835	1.35102	0.0219767	0.374574
	L:4q28.3 (PCDH18)	MAF	-0.259113	0.650758	0.0220131	0.374603
	G:3q26.1	SOX2	-0.284855	0.557206	0.0220295	0.374603
	G:3q26.1	SOX2	-0.284855	0.557206	0.0220295	0.374603
	chr2:183731819-183732093(FRZB)_HypMET	SUPT20H	0.469125	1.17382	0.0220116	0.374603
	L:11p15.5 (HRAS IRF7)	GRB7	-0.270965	0.72511	0.0221645	0.376681
	G:2p16.1 (BCL11A REL XPO1)	JUP	-0.51154	1.17224	0.0221872	0.376849
	G:6q11.1	STARD3	-0.378003	0.895291	0.0222391	0.377511
	chr14:70345943-70346527(SMOC1)_HypMET	CCND2	-0.355543	0.756974	0.0222904	0.378031
	chr16:68676450-68676843(CDH3)_HypMET	TCAP	-0.330165	0.724387	0.0222954	0.378031
	L:8p21.3	PGAP3	-0.254327	0.534285	0.0223375	0.378525
	chr19:21265164-21265433(ZNF714)_HypMET	HNF1B	-0.143864	0.4673	0.0223587	0.378665
	chr13:27131568-27132677()_HypMET	CDKN1A	0.162832	0.611586	0.0224	0.379147
	L:17p13.1 (CHD3 GPS2 TP53)	PAX8	0.20206	0.595295	0.0224723	0.380151
	CSDE1_mut	ATP6V0E1	-0.489054	1.34434	0.0226287	0.380764
	L:1p36.13	ISL1	-0.324538	0.961108	0.0225759	0.380764
	L:1p36.13	ISL1	-0.324538	0.961108	0.0225759	0.380764
	L:1p13.2 (ATP1A1 CSDE1 NRAS)	PNMT	-0.387458	0.892922	0.0225887	0.380764
	L:17p11.2	GRB7	-0.259471	0.694261	0.0226513	0.380764
	L:17p11.2	GRB7	-0.259471	0.694261	0.0226513	0.380764
	L:17p11.2	GRB7	-0.259471	0.694261	0.0226513	0.380764
	G:20p12.1 (CRNKL1 FOXA2)	GNAS	-0.153197	0.647719	0.0226291	0.380764
	chr18:5543437-5544241(EPB41L3)_HypMET	TBX2	0.185767	0.669533	0.02265	0.380764
	chr6:291948-292839(DUSP22)_HypMET	MDM2	-0.150409	0.382488	0.0225737	0.380764
	chr7:119912840-119913883(KCND2)_HypMET	FZD5	0.230468	0.837949	0.0226401	0.380764
	ATR_mut	HNF1B	-0.359597	1.16795	0.0226718	0.380892
	G:7p22.3 (ACTB CARD11 PMS2 RAC1)	PGAP3	-0.308181	0.647357	0.0227035	0.381206
	L:13q13.1	CCDC62	-0.179154	0.836964	0.0227968	0.382554
	chr8:41507516-41507868(NKX6-3)_HypMET	IKZF3	-0.571061	1.34244	0.0228174	0.38268
	L:19p13.3 (STK11)	GRB7	-0.234321	0.626928	0.022887	0.382972
	L:10q26.2	CCDC62	-0.190726	0.891006	0.0228752	0.382972
	chr19:56915356-56915856(ZNF583)_HypMET	BMP7	0.161846	0.627063	0.0228581	0.382972
	Breast	STARD3	-0.264751	0.626949	0.0228824	0.382972
	G:1q21.2 (PIP5K1A SETDB1)	TFAP2C	-0.278522	0.835559	0.0230221	0.385013
	G:7q36.1 (RHEB)	TBX2	-0.231778	0.835273	0.0230681	0.385562
	KRAS_mut	TRIM8	0.129179	0.44089	0.02311	0.385605
	G:1q22	GRB7	-0.357876	0.957453	0.0230855	0.385605
	chr19:41106058-41106415(LTBP4)_HypMET	IFNB1	-0.184524	1.16417	0.023106	0.385605
	G:11q13.2 (CCND1 CTTN)	FOXA1	-0.23578	0.504166	0.0231851	0.386418
	chr1:171810467-171811325(DNM3)_HypMET	TCAP	-0.263374	0.57771	0.0231805	0.386418
	STK11_mut	CDKN1A	0.278037	1.04406	0.0232212	0.386801
	G:18q11.1	TCAP	-0.405072	0.888508	0.0232533	0.386896
	L:4q31.21	IFNB1	0.132222	0.834162	0.0232479	0.386896
	Esophagus	AP4S1	-0.128313	0.564078	0.0232843	0.387193
	MLL_mut	IRF8	-0.224858	0.888004	0.0233302	0.387517
	chr8:144659745-144660635(NAPRT1)_HypMET	ISL1	-0.165049	0.488691	0.0233245	0.387517
	L:17p13.1	ARRDC3	0.16526	0.665724	0.0234179	0.387719
	L:17p13.1	ARRDC3	0.16526	0.665724	0.0234179	0.387719
	L:14q32.12	ISL1	-0.299718	0.887407	0.0234216	0.387719
	L:14q32.12	ISL1	-0.299718	0.887407	0.0234216	0.387719
	chr10:102891010-102891794(TLX1NB TLX1)_HypMET	TBX2	0.178697	0.643922	0.0234201	0.387719
	chr7:27195601-27196567(HOXA7)_HypMET	CDKN1A	-0.16168	0.607099	0.0233866	0.387719
	CSDE1_mut	SLC5A3	-0.352257	1.33614	0.0234522	0.388006
	L:Xq21.33	ISL1	-0.133604	0.395562	0.0235469	0.389353
	chr14:70345943-70346527(SMOC1)_HypMET	TRIM8	0.21966	0.749609	0.0236024	0.390051
	L:21q11.2	IKZF3	-0.229447	0.539261	0.0236784	0.391086
	chr18:47087879-47088528(LIPG)_HypMET	FZD5	0.243604	0.88546	0.0237221	0.391588
	L:10p11.21 (CUL2)	MET	-0.213627	0.664106	0.0237507	0.391839
	ITSN1_mut	TP53	0.490062	1.32984	0.0241035	0.392133
	ITSN1_mut	SLC5A3	-0.350785	1.33036	0.0240489	0.392133
	L:11p15.4	C17orf82	-0.22334	0.74655	0.024167	0.392133
	L:11p15.4	C17orf82	-0.22334	0.74655	0.024167	0.392133
	L:11p15.4	C17orf82	-0.22334	0.74655	0.024167	0.392133
	L:11p15.4	C17orf82	-0.22334	0.74655	0.024167	0.392133
	L:11p15.4	C17orf82	-0.22334	0.74655	0.024167	0.392133
	G:7q31.1 (MET)	DDX19A	-0.342374	0.748164	0.0238676	0.392133
	L:7q22.3	JUP	-0.580324	1.32918	0.0241722	0.392133
	L:6q13	CCDC62	-0.247679	1.15674	0.0239812	0.392133
	L:6q13	CCDC62	-0.247679	1.15674	0.0239812	0.392133
	chr10:105253191-105254428(NEURL)_HypMET	CDKN1A	0.25302	0.949888	0.0241722	0.392133
	chr11:75378416-75379882(MAP6)_HypMET	ATP6V0E1	-0.37731	1.03676	0.0241849	0.392133
	chr17:66596072-66597578(FAM20A)_HypMET	CDKN1A	0.25302	0.949888	0.0241722	0.392133
	chr18:77905297-77905566(LOC100130522)_HypMET	MAF	-0.199385	0.500467	0.024196	0.392133
	chr19:18118741-18119553(ARRDC2)_HypMET	CDKN1A	0.25302	0.949888	0.0241722	0.392133
	chr19:37957726-37958390(ZNF569)_HypMET	JUP	-0.251033	0.57502	0.0238175	0.392133
	chr19:57831599-57832250(ZNF543)_HypMET	ABHD2	-0.154289	0.784101	0.0241588	0.392133
	chr19:58458686-58459219(ZNF256)_HypMET	CCND2	-0.225562	0.48004	0.0238579	0.392133
	chr2:175546862-175547880(WIPF1)_HypMET	ATP6V0E1	-0.37731	1.03676	0.0241849	0.392133
	chr20:47443734-47445181(PREX1)_HypMET	CDKN1A	0.25302	0.949888	0.0241722	0.392133
	chr20:61560433-61560954(DIDO1)_HypMET	SOX2	-0.400972	0.783899	0.0241948	0.392133
	chr22:20790638-20792665(SCARF2)_HypMET	ATP6V0E1	-0.37731	1.03676	0.0241849	0.392133
	chr22:39853323-39854065(MGAT3)_HypMET	ATP6V0E1	-0.37731	1.03676	0.0241849	0.392133
	chr3:36985540-36987041(TRANK1)_HypMET	CDKN1A	0.25302	0.949888	0.0241722	0.392133
	chr3:56502611-56502815(ERC2)_HypMET	ATP6V0E1	-0.37731	1.03676	0.0241849	0.392133
	chr4:6200912-6202724(JAKMIP1)_HypMET	CDKN1A	0.25302	0.949888	0.0241722	0.392133
	chr5:175792355-175793505(ARL10)_HypMET	CDKN1A	0.25302	0.949888	0.0241722	0.392133
	chr6:105627406-105627830(POPDC3)_HypMET	CDKN1A	0.25302	0.949888	0.0241722	0.392133
	chr7:87256958-87258444(RUNDC3B ABCB1)_HypMET	GATA3	0.211245	0.604893	0.0238855	0.392133
	Stomach	CDKN1A	0.25302	0.949888	0.0241722	0.392133
	Central Nervous System	SOX2	-0.318503	0.622735	0.0237984	0.392133
	L:18p11.32	CCDC62	-0.125821	0.587583	0.0242439	0.392229
	L:10q23.2 (BMPR1A FAS PTEN)	HSPA5	-0.165304	0.620563	0.024283	0.392229
	G:3q26.1	PNMT	-0.237865	0.547934	0.0242955	0.392229
	G:3q26.1	PNMT	-0.237865	0.547934	0.0242955	0.392229
	L:1p36.12	IKZF3	-0.375282	0.881876	0.024284	0.392229
	L:14q32.32	PGAP3	-0.394329	0.827982	0.0242706	0.392229
	chr5:180017099-180019062(SCGB3A1)_HypMET	IKZF3	-0.317578	0.746291	0.0242153	0.392229
	G:8q11.23 (SOX17)	ERBB2	-0.674052	1.03566	0.0243328	0.392399
	chr16:68676450-68676843(CDH3)_HypMET	TBX2	-0.19808	0.713605	0.02433	0.392399
	CHD9_mut	HIF1A	0.184595	0.881307	0.0243742	0.392421
	L:2q14.2 (ERCC3)	MAF	0.165752	0.41603	0.0243478	0.392421
	chr17:43339124-43339832(LOC100133991 MAP3K14 C17orf46)_HypMET	HIF1A	0.278019	1.32734	0.0243656	0.392421
	L:19p13.2 (SMARCA4)	ISL1	-0.279341	0.826856	0.0244612	0.393605
	L:10q23.2 (BMPR1A FAS PTEN)	CCDC62	-0.132652	0.619442	0.0245363	0.393705
	G:11q13.2 (CCND1 CTTN)	HNF1B	0.153799	0.499293	0.0245247	0.393705
	L:11q22.3 (CASP1)	CCDC62	-0.177001	0.82654	0.0245149	0.393705
	L:11q22.3 (CASP1)	CCDC62	-0.177001	0.82654	0.0245149	0.393705
	G:16p11.2 (FUS TAOK2)	FOXA1	-0.53911	1.15239	0.0245068	0.393705
	G:20q13.11 (STK4)	FOXA1	-0.30891	0.660312	0.0245479	0.393705
	L:6q14.1 (SYNCRIP ZNF292)	TP53	-0.144714	0.392652	0.0245714	0.393867
	L:6q25.2 (ARID1B MAP3K4 MLLT4)	HNF1B	-0.143312	0.465239	0.0246064	0.394213
	RB1_mut	ABHD2	-0.173092	0.879546	0.0246555	0.394353
	STK11_mut	MDM2	-0.406554	1.03331	0.0246518	0.394353
	chr10:44879714-44882391(CXCL12)_HypMET	MDM2	-0.372449	0.946631	0.0246537	0.394353
	L:Xp21.2	TFAP2C	0.125468	0.37624	0.0247142	0.395077
	G:12p12.3 (KRAS)	PAX8	-0.204146	0.601086	0.0247683	0.395726
	ASPM_mut	GATA3	-0.360603	1.03234	0.0247849	0.395776
	chr8:41507516-41507868(NKX6-3)_HypMET	MIEN1	-0.659465	1.32302	0.0248244	0.396192
	L:11p15.5 (HRAS IRF7)	TCAP	-0.324198	0.710824	0.0248805	0.396683
	L:1p32.3 (CDKN2C FAF1)	ABHD2	-0.153524	0.780073	0.0248832	0.396683
	chr1:171810467-171811325(DNM3)_HypMET	HNF1B	0.175782	0.570607	0.0248957	0.396683
	G:20q13.13	JUP	-0.278063	0.636752	0.0249799	0.397809
	L:11p15.5 (HRAS IRF7)	ERBB2	-0.462253	0.710119	0.0250217	0.398041
	chr1:171810467-171811325(DNM3)_HypMET	MEF2C	0.187808	0.570151	0.0250095	0.398041
	L:18p11.32	CTNNB1	-0.347249	0.584137	0.0250744	0.398448
	L:Xp11.3	C17orf82	-0.112173	0.374873	0.0250712	0.398448
	chr11:119293320-119293943(THY1)_HypMET	SPDEF	-0.182218	0.55647	0.0251777	0.399873
	G:11q13.5	GRB7	-0.30752	0.822285	0.0252481	0.400035
	G:8p23.1	PNMT	-0.572741	1.31903	0.0252561	0.400035
	G:17q11.1 (TAOK1)	ABHD2	0.15316	0.778159	0.0252339	0.400035
	L:21q22.13	TCAP	-0.429963	0.942634	0.025256	0.400035
	chr1:121260857-121261525(LOC647121)_HypMET	FZD5	0.259512	0.942935	0.0252103	0.400035
	NFE2L2_mut	DDX19A	-0.603045	1.31728	0.025447	0.402843
	G:19q11 (CCNE1)	ERBB2	-0.569051	0.874073	0.0255477	0.404001
	L:11q14.1 (MED17)	SOX2	-0.262315	0.512659	0.0255342	0.404001
	G:2q13	CDKN1A	-0.27358	1.02673	0.025566	0.404072
	L:18p11.32	AP4S1	0.132437	0.58187	0.025634	0.404929
	G:1q21.2 (PIP5K1A SETDB1)	ARRDC3	0.203662	0.81997	0.025655	0.404978
	L:22q11.1	FZD5	-0.180334	0.655173	0.0256647	0.404978
	chr19:37957726-37958390(ZNF569)_HypMET	C17orf82	0.169835	0.567491	0.0256825	0.405041
	chr16:56659107-56659660(MT1E)_HypMET	IFNB1	0.073219	0.461643	0.0257176	0.405376
	CTNNB1_mut	C17orf64	0.143764	0.819152	0.0258002	0.405821
	L:8p21.3	PNMT	-0.226299	0.521102	0.0258015	0.405821
	L:1p22.1	JUP	-0.498891	1.14222	0.0257748	0.405821
	chr12:3862068-3862606(EFCAB4B)_HypMET	IFNB1	-0.138381	0.872467	0.0258149	0.405821
	chr19:49315545-49315765(BCAT2)_HypMET	C17orf64	-0.230604	1.31396	0.0258136	0.405821
	L:5q11.2	MDM2	0.369302	0.938348	0.0259163	0.406979
	L:5q11.2	MDM2	0.369302	0.938348	0.0259163	0.406979
	L:10q11.22	HIF1A	-0.18241	0.870508	0.0261439	0.408368
	L:10q11.23	HIF1A	-0.18241	0.870508	0.0261439	0.408368
	L:10q11.23	HIF1A	-0.18241	0.870508	0.0261439	0.408368
	L:11p15.1	PGAP3	-0.368588	0.773596	0.0260877	0.408368
	L:11p15.1	PGAP3	-0.368588	0.773596	0.0260877	0.408368
	L:17p11.2	STARD3	-0.286302	0.677448	0.0260797	0.408368
	L:17p11.2	STARD3	-0.286302	0.677448	0.0260797	0.408368
	L:17p11.2	STARD3	-0.286302	0.677448	0.0260797	0.408368
	chr1:42127380-42128632(HIVEP3)_HypMET	TCAP	-0.352869	0.773461	0.0261132	0.408368
	chr22:24384134-24384405(GSTT1)_HypMET	CDKN1A	-0.104456	0.391964	0.0261313	0.408368
	G:Xq28 (F8 HCFC1 RPL10)	IFNB1	-0.20791	1.31073	0.026174	0.40862
	chr20:33146135-33147318(MAP1LC3A)_HypMET	BMP7	0.241923	0.936546	0.0261983	0.408783
	L:17q11.2 (NF1 SUZ12)	GNAS	-0.160221	0.676818	0.0262166	0.408852
	L:11p15.1	STARD3	-0.326588	0.772741	0.0262503	0.408942
	L:11p15.1	STARD3	-0.326588	0.772741	0.0262503	0.408942
	ARID1B_mut	MDM2	-0.368338	0.935814	0.0263136	0.409711
	chr3:139258152-139258731(RBP1)_HypMET	SPDEF	0.158994	0.485413	0.0263614	0.410237
	B2M_mut	MDM2	-0.447729	1.1375	0.0263832	0.410359
	G:6p12.3 (MCM3)	GRB7	-0.381375	1.01944	0.0266112	0.413685
	chr7:27186927-27187692(HOXA6)_HypMET	CDKN1A	0.2054	0.770659	0.0266503	0.414075
	L:10q21.2 (ANK3)	AP4S1	-0.212373	0.932822	0.0267898	0.415801
	G:8q24.21 (MYC)	PGAP3	-0.21578	0.452809	0.0267876	0.415801
	L:6p25.3	C17orf64	0.128629	0.732735	0.0268662	0.416767
	ARFGEF1_mut	HSPA5	0.248343	0.931707	0.026969	0.417285
	BRCA2_mut	TP53	0.299403	0.811883	0.0271219	0.417285
	FXR1_mut	CDKN1A	0.347289	1.30291	0.0270652	0.417285
	KRAS_mut	SOX2	0.219481	0.428793	0.0270813	0.417285
	MACF1_mut	CCDC62	-0.156701	0.731295	0.0271623	0.417285
	NF2_mut	ATP6V0E1	-0.474432	1.30274	0.0270846	0.417285
	chr1:143912736-143916156(FAM72D)_HypMET	GNAS	-0.15933	0.672924	0.0270764	0.417285
	chr1:1476093-1476669(SSU72)_HypMET	C17orf64	-0.110274	0.628164	0.0269674	0.417285
	chr10:105253191-105254428(NEURL)_HypMET	TP53	0.343137	0.930467	0.0271697	0.417285
	chr17:66596072-66597578(FAM20A)_HypMET	TP53	0.343137	0.930467	0.0271697	0.417285
	chr19:18118741-18119553(ARRDC2)_HypMET	TP53	0.343137	0.930467	0.0271697	0.417285
	chr2:85811340-85811855(VAMP5)_HypMET	IFNB1	0.111066	0.700045	0.027118	0.417285
	chr20:42543097-42545137(TOX2)_HypMET	ARRDC3	0.10978	0.441844	0.0270915	0.417285
	chr20:47443734-47445181(PREX1)_HypMET	TP53	0.343137	0.930467	0.0271697	0.417285
	chr3:36985540-36987041(TRANK1)_HypMET	TP53	0.343137	0.930467	0.0271697	0.417285
	chr4:6200912-6202724(JAKMIP1)_HypMET	TP53	0.343137	0.930467	0.0271697	0.417285
	chr5:175792355-175793505(ARL10)_HypMET	TP53	0.343137	0.930467	0.0271697	0.417285
	chr6:105627406-105627830(POPDC3)_HypMET	TP53	0.343137	0.930467	0.0271697	0.417285
	Stomach	TP53	0.343137	0.930467	0.0271697	0.417285
	G:17q22 (CLTC PPM1D)	RNFT1	-0.197122	0.864431	0.0271884	0.417354
	chr12:104697348-104697984(EID3 TXNRD1)_HypMET	SUPT20H	0.372168	0.930021	0.0272421	0.417741
	chr19:37957726-37958390(ZNF569)_HypMET	SPDEF	0.183985	0.561599	0.0272299	0.417741
	L:5q11.2	JUP	-0.406203	0.929689	0.0272963	0.417916
	L:5q11.2	JUP	-0.406203	0.929689	0.0272963	0.417916
	chr8:61626645-61627074(CHD7)_HypMET	DDX19A	-0.517883	1.13078	0.0272698	0.417916
	L:10p12.1	MET	-0.234949	0.729751	0.0274827	0.417969
	L:7q31.31	ERBB2	-0.735393	1.12908	0.0274991	0.417969
	L:4q31.21	HSPA5	0.216126	0.810776	0.0273283	0.417969
	L:6p21.33	IKZF3	-0.553527	1.29978	0.0274286	0.417969
	L:6p21.33	IKZF3	-0.553527	1.29978	0.0274286	0.417969
	L:6p21.33	IKZF3	-0.553527	1.29978	0.0274286	0.417969
	L:1q43	GATA3	-0.454113	1.29923	0.0274929	0.417969
	G:20q13.12	JUP	-0.282836	0.647313	0.0274591	0.417969
	chr10:52499392-52500021(ASAH2B)_HypMET	TRIM8	0.196989	0.671644	0.0273645	0.417969
	chr11:119293320-119293943(THY1)_HypMET	JUP	0.239382	0.54786	0.0274814	0.417969
	chr14:70345943-70346527(SMOC1)_HypMET	JUP	-0.318885	0.729814	0.0274696	0.417969
	chr18:5543437-5544241(EPB41L3)_HypMET	GNAS	-0.153272	0.647282	0.0274663	0.417969
	chr19:57831599-57832250(ZNF543)_HypMET	RNFT1	-0.174834	0.766648	0.0274361	0.417969
	chr6:105584148-105585621(BVES)_HypMET	MIEN1	-0.348482	0.69871	0.027407	0.417969
	chr6:26250436-26250827(HIST1H2BH HIST1H3F)_HypMET	ABHD2	0.159412	0.809491	0.0275696	0.418824
	chr1:1476093-1476669(SSU72)_HypMET	MIEN1	-0.312034	0.625608	0.0275849	0.418839
	L:7q32.2	HSPA5	-0.300687	1.12792	0.0276558	0.419699
	L:4q28.3 (PCDH18)	IFNB1	0.0991648	0.624944	0.0277473	0.420652
	L:1p31.1	ISL1	-0.291207	0.861327	0.0277358	0.420652
	L:10p11.21 (CUL2)	ABHD2	-0.127181	0.645785	0.0278202	0.421322
	L:10q26.2	IRF4	-0.393436	0.86088	0.0278155	0.421322
	chr14:24803678-24804353(ADCY4 RIPK3)_HypMET	AP4S1	0.0861152	0.378163	0.0278526	0.421595
	L:18p11.21	CTNNB1	-0.550852	0.926039	0.0278968	0.421658
	G:7q31.1 (MET)	PNMT	-0.316195	0.727765	0.0278998	0.421658
	G:9q34.3 (NOTCH1)	RNFT1	-0.295581	1.296	0.0278735	0.421658
	G:7q21.13 (AKAP9)	IKZF3	-0.250465	0.588064	0.0280078	0.422971
	chr1:110230238-110230614(GSTM1)_HypMET	GATA3	-0.129905	0.37162	0.0280155	0.422971
	ITSN1_mut	ATP6V0E1	-0.471591	1.29467	0.0280324	0.423008
	G:7p12.1 (EGFR)	TCAP	-0.249076	0.545717	0.0280825	0.423546
	G:3q27.1	SPDEF	-0.264336	0.806713	0.0280975	0.423555
	L:1p36.13	JUP	-0.404064	0.924627	0.0281323	0.423644
	L:1p36.13	JUP	-0.404064	0.924627	0.0281323	0.423644
	L:1p36.32 (RPL22)	MDM2	-0.245378	0.623158	0.0281882	0.424104
	Breast	IRS2	0.246212	0.604308	0.0281917	0.424104
	L:3p13 (FOXP1)	ERBB2	-0.419509	0.643983	0.0282515	0.424786
	L:18q21.2 (SMAD4)	TP53	-0.155448	0.421413	0.028341	0.425913
	L:10q21.2 (ANK3)	CCDC62	-0.197798	0.922832	0.028434	0.426055
	G:11q13.2	GATA3	-0.281409	0.804958	0.0284356	0.426055
	L:6q14.1	CCDC62	-0.21595	1.00753	0.0284019	0.426055
	L:1p36.11	PGAP3	-0.480187	1.0073	0.0284375	0.426055
	L:1p35.3	PGAP3	-0.480187	1.0073	0.0284375	0.426055
	chr1:171810467-171811325(DNM3)_HypMET	IKZF3	-0.237409	0.557364	0.0283918	0.426055
	chr6:110679417-110679833(C6orf186)_HypMET	MIEN1	-0.277723	0.556699	0.028578	0.427941
	L:12q23.3	GNAS	-0.305444	1.28959	0.0286432	0.428561
	L:17q24.3 (SOX9)	STARD3	-0.545246	1.28943	0.0286632	0.428561
	chr8:144659745-144660635(NAPRT1)_HypMET	IRF4	-0.215381	0.471192	0.0286533	0.428561
	L:Xp21.3	TFAP2C	0.122192	0.366086	0.0286944	0.428808
	G:2q11.1 (INPP4A)	CDKN1A	-0.245588	0.921028	0.0287402	0.429274
	G:17q22 (CLTC PPM1D)	HNF1B	0.26376	0.855442	0.0288001	0.42995
	chr4:102711829-102712199(BANK1)_HypMET	IFNB1	0.159483	1.00484	0.0288194	0.43002
	L:1p36.11	MDM2	-0.395569	1.00444	0.0288834	0.430319
	L:1p35.3	MDM2	-0.395569	1.00444	0.0288834	0.430319
	L:17p13.1 (CHD3 GPS2 TP53)	CCND2	-0.267942	0.569578	0.0288632	0.430319
	chr6:110679417-110679833(C6orf186)_HypMET	PGAP3	-0.264805	0.555428	0.028937	0.430898
	G:20q13.12	MET	-0.206413	0.640912	0.0290001	0.431619
	CHD6_mut	TP53	0.474614	1.28648	0.029024	0.431756
	INPPL1_mut	CCDC62	-0.275731	1.28626	0.0290499	0.431835
	L:3p14.2	CTNNB1	-0.221826	0.372819	0.0290882	0.431835
	L:3p14.2	CTNNB1	-0.221826	0.372819	0.0290882	0.431835
	chr12:39299248-39299629(CPNE8)_HypMET	IRS2	0.347995	0.853968	0.0290722	0.431835
	chr5:180017099-180019062(SCGB3A1)_HypMET	TBX2	-0.200667	0.722143	0.0291105	0.431947
	G:8q24.13	DDX19A	-0.243028	0.530434	0.0291328	0.43206
	CHD9_mut	TP53	0.314853	0.853406	0.0291764	0.432488
	L:1p22.1	MYCN	-0.466629	1.11675	0.0292057	0.432704
	G:1q21.2 (PIP5K1A SETDB1)	ERBB2	-0.521703	0.80069	0.0292726	0.43313
	G:17q25.1	MIEN1	-0.640853	1.28441	0.0292787	0.43313
	G:2p24.1	MIEN1	-0.640853	1.28441	0.0292787	0.43313
	chr13:27131568-27132677()_HypMET	SLC5A3	-0.153875	0.582871	0.0293992	0.434693
	L:10q26.2	AP4S1	-0.19409	0.852034	0.0294324	0.434758
	G:11q13.2 (CCND1 CTTN)	ERBB2	-0.314863	0.483224	0.0294332	0.434758
	G:13q12.13 (FLT3 WASF3)	STARD3	-0.542126	1.2818	0.0296033	0.437051
	ARID4B_mut	FZD5	0.306496	1.11253	0.0298114	0.438799
	L:10q21.2 (ANK3)	HIF1A	-0.191865	0.914911	0.0297995	0.438799
	L:17p11.2	CCDC62	-0.141772	0.661254	0.0298023	0.438799
	L:17p11.2	CCDC62	-0.141772	0.661254	0.0298023	0.438799
	L:17p11.2	CCDC62	-0.141772	0.661254	0.0298023	0.438799
	Large Intestine	TBX2	0.166254	0.598216	0.0297919	0.438799
	chr1:1476093-1476669(SSU72)_HypMET	MEF2C	0.203351	0.61668	0.0298395	0.43897
	chr1:248020330-248021252()_HypMET	C17orf82	0.198012	0.661046	0.0298529	0.43897
	L:18q21.2	AP4S1	-0.0968473	0.425108	0.0299196	0.439729
	MLLT4_mut	MIEN1	-0.638277	1.27907	0.0299459	0.439896
[truncated: 27,352 more rows]
