# Supplementary material for: Agreement between two large pan-cancer CRISPR-Cas9 gene dependency data sets
Source: Nat Commun. 2019 Dec 20;10:5817. doi: 10.1038/s41467-019-13805-y (PMC6925302; doi:10.1038/s41467-019-13805-y)
Supplement: Supplementary file 10 — Supplementary Data 7 [file 41467_2019_13805_MOESM10_ESM.xlsx]

## Sheet: S Table 7 - Markers agreem. ROC
	Supplementary Data 7 - Dependency markers ROC results
			Broad significant associations vs. Sanger ranked association p-values						Sanger significant associations vs. Broad ranked association p-values
			N of significant associations	Area under the Precision/Recall curve (AUPRC)	Random AUPRC	Area under the ROC curve (AUROC)	Random AUROC		N of significant associations	Area under the Precision/Recall curve (AUPRC)	Random AUPRC	Area under the ROC curve (AUROC)	Random AUROC
Significance quantile	0.2		100	0.778752	0.00340715	0.997137	0.5		109	0.762814	0.0037138	0.980711	0.5
	0.4		200	0.634284	0.00681431	0.987062	0.5		217	0.658593	0.00739353	0.98324	0.5
	0.6		300	0.607947	0.0102215	0.975176	0.5		325	0.599295	0.0110733	0.965151	0.5
	0.8		400	0.596952	0.0136286	0.966208	0.5		433	0.582497	0.014753	0.950586	0.5
	1		500	0.594009	0.0170358	0.9582	0.5		542	0.588267	0.0184668	0.943883	0.5
