# Supplementary material for: Agreement between two large pan-cancer CRISPR-Cas9 gene dependency data sets
Source: Nat Commun. 2019 Dec 20;10:5817. doi: 10.1038/s41467-019-13805-y (PMC6925302; doi:10.1038/s41467-019-13805-y)
Supplement: Supplementary file 11 — Supplementary Data 8 [file 41467_2019_13805_MOESM11_ESM.xls]

## Sheet: S Table 8 - Broad exclusive GOt
	Supplementary Data 8 - GO terms enriched in the Broad-exclusive dependencies detected across cell lines
23132-87	Enrichment FDR	42-MG-BA	Enrichment FDR	A2058	Enrichment FDR	A2780	Enrichment FDR	A549	Enrichment FDR	AGS	Enrichment FDR	AsPC-1	Enrichment FDR	AU565	Enrichment FDR	BHY	Enrichment FDR	BICR22	Enrichment FDR	BICR78	Enrichment FDR	C2BBe1	Enrichment FDR	CAL-27	Enrichment FDR	CAL-33	Enrichment FDR	CAL-51	Enrichment FDR	CAS-1	Enrichment FDR	CHP-212	Enrichment FDR	COLO-678	Enrichment FDR	COR-L23	Enrichment FDR	DAN-G	Enrichment FDR	DK-MG	Enrichment FDR	EFO-21	Enrichment FDR	EFO-27	Enrichment FDR	EPLC-272H	Enrichment FDR	ES-2	Enrichment FDR
GO_MITOCHONDRIAL_TRANSLATION	1.1859e-34	GO_MITOCHONDRIAL_TRANSLATION	1.36404e-36	GO_MITOCHONDRIAL_TRANSLATION	8.96053e-19	GO_CHROMOSOME	6.98245e-07	GO_MITOTIC_CELL_CYCLE	1.15788e-09	GO_MITOCHONDRIAL_TRANSLATION	4.28695e-23	GO_MITOCHONDRIAL_TRANSLATION	1.51067e-09	GO_MITOCHONDRIAL_TRANSLATION	8.70952e-40	GO_CHROMOSOME	2.29718e-05	GO_RNA_BINDING	4.09417e-17	GO_MITOCHONDRIAL_TRANSLATION	4.69554e-13	GO_RIBONUCLEOPROTEIN_COMPLEX_LOCALIZATION	7.12508e-05	GO_CELL_CYCLE_PROCESS	0.000312273	GO_MITOCHONDRIAL_TRANSLATION	4.40089e-15	GO_GPI_ANCHOR_METABOLIC_PROCESS	4.44447e-06	GO_CARBOXY_TERMINAL_DOMAIN_PROTEIN_KINASE_COMPLEX	0.0121127	GO_MITOCHONDRIAL_TRANSLATION	1.20179e-26	GO_RNA_PROCESSING	2.47754e-62	GO_MITOCHONDRIAL_TRANSLATION	4.52277e-09	GO_MITOCHONDRIAL_TRANSLATION	1.08361e-21	GO_TRNA_SPECIFIC_RIBONUCLEASE_ACTIVITY	0.0370004	GO_RNA_BINDING	9.57048e-52	GO_MITOCHONDRIAL_TRANSLATION	9.50194e-44	GO_CATALYTIC_COMPLEX	1.72357e-10	GO_CHROMOSOME	2.85844e-11
GO_MITOCHONDRIAL_PART	1.92073e-32	GO_TRANSLATIONAL_ELONGATION	8.17281e-32	GO_MITOCHONDRIAL_PART	2.6425e-18	GO_CELLULAR_RESPONSE_TO_DNA_DAMAGE_STIMULUS	7.41173e-07	GO_CELL_CYCLE_PROCESS	1.89553e-09	GO_MITOCHONDRION_ORGANIZATION	1.95504e-17	GO_MACROMOLECULAR_COMPLEX_DISASSEMBLY	4.34872e-09	GO_TRANSLATIONAL_TERMINATION	9.4868e-30	GO_RNA_BINDING	3.59234e-05	GO_MITOCHONDRIAL_TRANSLATION	1.98462e-16	GO_RNA_PROCESSING	1.49825e-12	GO_RNA_LOCALIZATION	0.00029298	GO_CELL_CYCLE	0.0030975	GO_TRANSLATIONAL_ELONGATION	1.37351e-13	GO_FANCONI_ANAEMIA_NUCLEAR_COMPLEX	0.000363342	GO_PHOSPHOTRANSFERASE_ACTIVITY_FOR_OTHER_SUBSTITUTED_PHOSPHATE_GROUPS	0.0343181	GO_TRANSLATIONAL_TERMINATION	2.87932e-22	GO_RNA_BINDING	1.40969e-56	GO_MITOCHONDRION_ORGANIZATION	1.34215e-07	GO_TRANSLATIONAL_ELONGATION	7.41659e-19			GO_POLY_A_RNA_BINDING	1.28767e-45	GO_MITOCHONDRIAL_PART	5.09247e-38	GO_CELL_CYCLE	2.75399e-08	GO_NUCLEOPLASM_PART	1.24052e-10
GO_MITOCHONDRION	5.31419e-27	GO_TRANSLATIONAL_TERMINATION	2.74307e-29	GO_MITOCHONDRIAL_MATRIX	2.62905e-17	GO_CELL_CYCLE_PROCESS	1.33009e-06	GO_CELL_CYCLE	8.20545e-07	GO_TRANSLATIONAL_TERMINATION	4.53117e-17	GO_TRANSLATIONAL_TERMINATION	4.5914e-09	GO_TRANSLATIONAL_ELONGATION	6.68233e-26	GO_CELL_CYCLE_PROCESS	4.2519e-05	GO_CATALYTIC_COMPLEX	5.66947e-14	GO_NCRNA_METABOLIC_PROCESS	2.30326e-12	GO_NUCLEAR_EXPORT	0.00036961	GO_DNA_REPAIR	0.00343038	GO_TRANSLATIONAL_TERMINATION	2.78761e-12	GO_PREASSEMBLY_OF_GPI_ANCHOR_IN_ER_MEMBRANE	0.00219055	GO_NUCLEAR_TRANSCRIPTION_FACTOR_COMPLEX	0.0349609	GO_MITOCHONDRION_ORGANIZATION	2.16801e-21	GO_NCRNA_METABOLIC_PROCESS	8.60919e-52	GO_ORGANELLE_INNER_MEMBRANE	6.63625e-07	GO_TRANSLATIONAL_TERMINATION	2.64844e-16			GO_NCRNA_METABOLIC_PROCESS	3.54834e-40	GO_MITOCHONDRION	7.91713e-37	GO_TRANSFERASE_COMPLEX	1.66543e-07	GO_CHROMOSOME_ORGANIZATION	1.29309e-09
GO_MITOCHONDRION_ORGANIZATION	2.84599e-26	GO_CELLULAR_PROTEIN_COMPLEX_DISASSEMBLY	8.39139e-23	GO_TRANSLATIONAL_ELONGATION	3.47102e-15	GO_DNA_METABOLIC_PROCESS	2.18593e-06	GO_RNA_BINDING	1.05646e-05	GO_TRANSLATIONAL_ELONGATION	3.87571e-16	GO_CELLULAR_PROTEIN_COMPLEX_DISASSEMBLY	2.73895e-08	GO_MITOCHONDRIAL_PART	1.12487e-25	GO_CHROMOSOME_ORGANIZATION	8.03897e-05	GO_TRANSLATIONAL_ELONGATION	6.06909e-14	GO_TRNA_METABOLIC_PROCESS	9.11629e-12	GO_MITOTIC_CELL_CYCLE	0.00093088	GO_SINGLE_ORGANISM_BIOSYNTHETIC_PROCESS	0.00636764	GO_CELLULAR_PROTEIN_COMPLEX_DISASSEMBLY	2.11914e-11	GO_MEMBRANE_LIPID_BIOSYNTHETIC_PROCESS	0.0160616	GO_CHROMATIN_BINDING	0.0491319	GO_TRANSLATIONAL_ELONGATION	1.78794e-19	GO_POLY_A_RNA_BINDING	4.89977e-45	GO_MITOCHONDRIAL_RESPIRATORY_CHAIN_COMPLEX_I_BIOGENESIS	3.72272e-06	GO_CELLULAR_PROTEIN_COMPLEX_DISASSEMBLY	2.26608e-14			GO_NUCLEOLUS	4.54929e-39	GO_MITOCHONDRION_ORGANIZATION	3.71128e-36	GO_NUCLEOPLASM_PART	2.39628e-07	GO_CELLULAR_RESPONSE_TO_STRESS	7.30165e-09
GO_TRANSLATIONAL_ELONGATION	1.33199e-25	GO_RNA_BINDING	1.01411e-21	GO_TRANSLATIONAL_TERMINATION	3.96245e-14	GO_CELL_CYCLE	2.68748e-06	GO_MITOCHONDRIAL_TRANSLATION	3.30724e-05	GO_MACROMOLECULAR_COMPLEX_DISASSEMBLY	8.15952e-16	GO_TRANSLATIONAL_ELONGATION	2.09442e-07	GO_ORGANELLAR_RIBOSOME	4.67591e-25	GO_TRANSFERASE_COMPLEX	0.000356658	GO_RIBONUCLEOPROTEIN_COMPLEX	2.30313e-13	GO_POLY_A_RNA_BINDING	8.04337e-11	GO_POLY_A_RNA_BINDING	0.00132222	GO_CELLULAR_RESPONSE_TO_DNA_DAMAGE_STIMULUS	0.0144272	GO_RNA_BINDING	4.12094e-10	GO_GLYCOLIPID_BIOSYNTHETIC_PROCESS	0.0254084			GO_MITOCHONDRIAL_PART	2.21751e-19	GO_RIBONUCLEOPROTEIN_COMPLEX_BIOGENESIS	4.52962e-43	GO_MITOCHONDRIAL_ENVELOPE	9.45269e-06	GO_RNA_BINDING	1.70125e-13			GO_RNA_PROCESSING	3.96268e-33	GO_TRANSLATIONAL_ELONGATION	2.14236e-33	GO_CELL_CYCLE_PROCESS	3.19432e-07	GO_INTERSTRAND_CROSS_LINK_REPAIR	2.64746e-07
GO_TRANSLATIONAL_TERMINATION	9.90721e-25	GO_POLY_A_RNA_BINDING	1.01753e-20	GO_MITOCHONDRION_ORGANIZATION	6.60513e-14	GO_DNA_REPAIR	4.87539e-06	GO_MITOTIC_NUCLEAR_DIVISION	0.000241963	GO_CELLULAR_PROTEIN_COMPLEX_DISASSEMBLY	1.36676e-15	GO_MITOCHONDRIAL_ENVELOPE	2.72901e-06	GO_CELLULAR_PROTEIN_COMPLEX_DISASSEMBLY	4.60236e-24	GO_CELL_CYCLE	0.000393781	GO_POLY_A_RNA_BINDING	4.26818e-13	GO_RNA_BINDING	7.1488e-10	GO_NUCLEOPLASM_PART	0.0015895	GO_RESPONSE_TO_IONIZING_RADIATION	0.0202122	GO_MACROMOLECULAR_COMPLEX_DISASSEMBLY	1.4975e-08	GO_INTERSTRAND_CROSS_LINK_REPAIR	0.0255708			GO_CELLULAR_PROTEIN_COMPLEX_DISASSEMBLY	1.25659e-17	GO_NUCLEOLUS	1.50497e-40	GO_MITOCHONDRION	1.29651e-05	GO_AMIDE_BIOSYNTHETIC_PROCESS	5.81116e-13			GO_RIBOSOME_BIOGENESIS	1.82921e-32	GO_ORGANELLE_INNER_MEMBRANE	3.71684e-33	GO_PROTEIN_TRANSPORTER_ACTIVITY	3.5939e-06	GO_REGULATION_OF_CHROMOSOME_ORGANIZATION	3.25822e-07
GO_MITOCHONDRIAL_MATRIX	6.58149e-24	GO_MITOCHONDRIAL_PART	2.72555e-20	GO_MITOCHONDRION	2.53574e-12	GO_MITOTIC_CELL_CYCLE	8.17565e-06	GO_CATALYTIC_COMPLEX	0.000244027	GO_ORGANELLE_INNER_MEMBRANE	1.43188e-14	GO_ORGANELLE_INNER_MEMBRANE	3.58118e-06	GO_ORGANELLE_INNER_MEMBRANE	6.82966e-22	GO_MITOTIC_CELL_CYCLE	0.000674535	GO_NUCLEOPLASM_PART	6.18133e-13	GO_NCRNA_PROCESSING	3.75458e-09	GO_CELL_CYCLE_PROCESS	0.00224695			GO_POLY_A_RNA_BINDING	2.11079e-07					GO_ORGANELLE_INNER_MEMBRANE	4.11828e-17	GO_MRNA_METABOLIC_PROCESS	1.37633e-38	GO_ELECTRON_TRANSPORT_CHAIN	1.33099e-05	GO_ORGANELLAR_RIBOSOME	7.7532e-13			GO_RIBONUCLEOPROTEIN_COMPLEX_BIOGENESIS	8.46057e-32	GO_TRANSLATIONAL_TERMINATION	3.92275e-33	GO_MITOTIC_CELL_CYCLE	5.27356e-06	GO_CELL_CYCLE	1.80654e-06
GO_CELLULAR_PROTEIN_COMPLEX_DISASSEMBLY	2.54607e-20	GO_MACROMOLECULAR_COMPLEX_DISASSEMBLY	8.11354e-20	GO_CELLULAR_PROTEIN_COMPLEX_DISASSEMBLY	5.66921e-12	GO_CHROMOSOME_ORGANIZATION	1.11187e-05	GO_NUCLEOPLASM_PART	0.000269044	GO_PROTEIN_COMPLEX_SUBUNIT_ORGANIZATION	1.49329e-12	GO_NCRNA_METABOLIC_PROCESS	5.81748e-06	GO_MITOCHONDRIAL_MATRIX	7.04662e-22	GO_CATALYTIC_COMPLEX	0.00113951	GO_TRANSFERASE_COMPLEX	1.15907e-12	GO_TRANSLATIONAL_ELONGATION	7.25888e-08	GO_RNA_BINDING	0.00327978			GO_AMIDE_BIOSYNTHETIC_PROCESS	3.75498e-07					GO_OXIDATIVE_PHOSPHORYLATION	2.15268e-15	GO_RIBOSOME_BIOGENESIS	5.17142e-35	GO_TRANSLATIONAL_ELONGATION	2.83659e-05	GO_PEPTIDE_METABOLIC_PROCESS	1.56256e-11			GO_NCRNA_PROCESSING	1.50547e-30	GO_ORGANELLAR_RIBOSOME	6.58072e-31	GO_RNA_BINDING	0.000414962	GO_CELLULAR_RESPONSE_TO_DNA_DAMAGE_STIMULUS	1.91578e-06
GO_ORGANELLE_INNER_MEMBRANE	4.02419e-20	GO_ORGANELLAR_RIBOSOME	1.10041e-19	GO_ORGANELLE_INNER_MEMBRANE	2.41588e-11	GO_DOUBLE_STRAND_BREAK_REPAIR	3.60537e-05	GO_ORGANELLE_FISSION	0.000280314	GO_ORGANELLAR_RIBOSOME	5.42187e-12	GO_MITOCHONDRIAL_PART	6.46497e-06	GO_AMIDE_BIOSYNTHETIC_PROCESS	1.85193e-21	GO_PROTEIN_DNA_COMPLEX_SUBUNIT_ORGANIZATION	0.00201267	GO_TRANSLATIONAL_TERMINATION	6.27901e-12	GO_TRANSLATIONAL_TERMINATION	1.32687e-07	GO_CATALYTIC_COMPLEX	0.00420572			GO_PEPTIDE_METABOLIC_PROCESS	2.11986e-06					GO_MITOCHONDRIAL_ENVELOPE	3.82805e-15	GO_NCRNA_PROCESSING	2.75556e-34	GO_MITOCHONDRIAL_PART	2.96352e-05	GO_MACROMOLECULAR_COMPLEX_DISASSEMBLY	2.13416e-11			GO_RRNA_METABOLIC_PROCESS	2.25217e-25	GO_MITOCHONDRIAL_MATRIX	3.40167e-29	GO_POLY_A_RNA_BINDING	0.000423938	GO_CATALYTIC_COMPLEX	2.3652e-06
GO_MACROMOLECULAR_COMPLEX_DISASSEMBLY	3.02878e-18	GO_AMIDE_BIOSYNTHETIC_PROCESS	1.10345e-19	GO_MACROMOLECULAR_COMPLEX_DISASSEMBLY	7.0749e-11	GO_NUCLEOPLASM_PART	3.78501e-05	GO_CELL_DIVISION	0.000389821	GO_MITOCHONDRIAL_ENVELOPE	2.45351e-10	GO_CATALYTIC_COMPLEX	1.54637e-05	GO_MITOCHONDRION_ORGANIZATION	8.60687e-20	GO_NUCLEOLUS	0.00264666	GO_RNA_PROCESSING	5.32792e-11	GO_AMIDE_BIOSYNTHETIC_PROCESS	1.78845e-07	GO_NUCLEOBASE_CONTAINING_COMPOUND_TRANSPORT	0.00485221			GO_RIBOSOME	2.44434e-05					GO_MACROMOLECULAR_COMPLEX_DISASSEMBLY	5.60765e-15	GO_RRNA_METABOLIC_PROCESS	8.87878e-30	GO_MITOCHONDRIAL_RESPIRATORY_CHAIN_COMPLEX_ASSEMBLY	3.17485e-05	GO_MITOCHONDRIAL_MATRIX	4.73352e-10			GO_RIBONUCLEOPROTEIN_COMPLEX	1.32858e-24	GO_MITOCHONDRIAL_ENVELOPE	9.88167e-28	GO_RNA_PROCESSING	0.000589542	GO_DOUBLE_STRAND_BREAK_REPAIR	3.23776e-06
GO_MITOCHONDRIAL_ENVELOPE	5.16144e-18	GO_ORGANELLE_INNER_MEMBRANE	1.29329e-18	GO_ORGANELLAR_RIBOSOME	2.62638e-10	GO_CATALYTIC_COMPLEX	0.000364582	GO_RNA_SPLICING	0.0010498	GO_MITOCHONDRIAL_PART	2.80575e-10	GO_ORGANELLAR_RIBOSOME	2.94692e-05	GO_MACROMOLECULAR_COMPLEX_DISASSEMBLY	1.03236e-18	GO_STRAND_DISPLACEMENT	0.00285874	GO_AMIDE_BIOSYNTHETIC_PROCESS	3.869e-10	GO_CELLULAR_PROTEIN_COMPLEX_DISASSEMBLY	4.67589e-07	GO_NUCLEAR_TRANSPORT	0.0071699			GO_RIBONUCLEOPROTEIN_COMPLEX	4.61394e-05					GO_ORGANELLAR_RIBOSOME	1.20008e-14	GO_MITOTIC_CELL_CYCLE	1.44631e-29	GO_TRANSLATIONAL_TERMINATION	6.86753e-05	GO_MITOCHONDRION_ORGANIZATION	1.11006e-09			GO_TRANSLATIONAL_ELONGATION	1.02636e-23	GO_CELLULAR_PROTEIN_COMPLEX_DISASSEMBLY	2.40347e-26	GO_TRNA_METABOLIC_PROCESS	0.000760267	GO_RESPONSE_TO_IONIZING_RADIATION	3.30573e-06
GO_ORGANELLAR_RIBOSOME	2.56759e-15	GO_PEPTIDE_METABOLIC_PROCESS	2.35944e-18	GO_MITOCHONDRIAL_ENVELOPE	1.32687e-09	GO_MACROMOLECULAR_COMPLEX_DISASSEMBLY	0.000409259	GO_POLY_A_RNA_BINDING	0.0011611	GO_ORGANELLAR_LARGE_RIBOSOMAL_SUBUNIT	8.1701e-10	GO_TRNA_METABOLIC_PROCESS	4.96138e-05	GO_MITOCHONDRION	3.46476e-18	GO_SINGLE_ORGANISM_BIOSYNTHETIC_PROCESS	0.0031899	GO_CELLULAR_PROTEIN_COMPLEX_DISASSEMBLY	3.11925e-09	GO_TRNA_PROCESSING	9.05821e-07	GO_TRANSFERASE_COMPLEX	0.0101924			GO_MITOCHONDRIAL_PART	0.000225695					GO_ELECTRON_TRANSPORT_CHAIN	1.02598e-12	GO_NUCLEOPLASM_PART	3.90323e-28	GO_OXIDATIVE_PHOSPHORYLATION	0.000131801	GO_POLY_A_RNA_BINDING	1.36663e-09			GO_MITOCHONDRIAL_TRANSLATION	1.42696e-22	GO_MACROMOLECULAR_COMPLEX_DISASSEMBLY	2.19125e-23	GO_MRNA_METABOLIC_PROCESS	0.00238132	GO_CHROMATIN_ORGANIZATION	4.86039e-06
GO_ENVELOPE	1.36004e-14	GO_MITOCHONDRION_ORGANIZATION	3.00063e-18	GO_AMIDE_BIOSYNTHETIC_PROCESS	3.30915e-08	GO_CHROMOSOME_LOCALIZATION	0.000513686	GO_DNA_REPLICATION	0.00137364	GO_ENVELOPE	6.16769e-09	GO_NCRNA_PROCESSING	5.09122e-05	GO_MITOCHONDRIAL_ENVELOPE	4.48766e-18	GO_NUCLEAR_TRANSCRIPTION_FACTOR_COMPLEX	0.00693754	GO_MITOCHONDRION_ORGANIZATION	4.97286e-09	GO_PEPTIDE_METABOLIC_PROCESS	9.27264e-07	GO_CELL_CYCLE	0.0116757			GO_ORGANELLAR_RIBOSOME	0.000665582					GO_CATALYTIC_COMPLEX	1.14939e-12	GO_MRNA_PROCESSING	5.1984e-28	GO_NADH_DEHYDROGENASE_COMPLEX	0.000137619	GO_ORGANELLE_INNER_MEMBRANE	5.47629e-09			GO_TRANSLATIONAL_TERMINATION	7.92218e-20	GO_RIBOSOME	1.35385e-18	GO_REGULATION_OF_TOR_SIGNALING	0.00365339	GO_CELL_CYCLE_PROCESS	9.07266e-06
GO_OXIDATIVE_PHOSPHORYLATION	7.06139e-14	GO_RIBONUCLEOPROTEIN_COMPLEX	6.88465e-18	GO_RNA_BINDING	6.88224e-08	GO_METAPHASE_PLATE_CONGRESSION	0.000569585	GO_TRANSLATIONAL_ELONGATION	0.00154554	GO_MITOCHONDRION	7.84355e-09	GO_RNA_PROCESSING	5.52166e-05	GO_ORGANELLAR_LARGE_RIBOSOMAL_SUBUNIT	6.49524e-18	GO_CHROMOSOMAL_REGION	0.00711368	GO_RNA_SPLICING	7.21555e-09	GO_RIBONUCLEOPROTEIN_COMPLEX	1.64502e-06	GO_PEPTIDYL_AMINO_ACID_MODIFICATION	0.01735			GO_NCRNA_METABOLIC_PROCESS	0.000744722					GO_MITOCHONDRIAL_MATRIX	3.35197e-12	GO_RIBONUCLEOPROTEIN_COMPLEX	8.80847e-27	GO_CELLULAR_RESPIRATION	0.000306574	GO_TRNA_METABOLIC_PROCESS	8.99976e-09			GO_TRNA_METABOLIC_PROCESS	1.12181e-18	GO_ENVELOPE	7.37724e-17	GO_CHROMOSOME_ORGANIZATION	0.00639736	GO_DNA_REPAIR	1.11066e-05
GO_PROTEIN_COMPLEX_SUBUNIT_ORGANIZATION	2.64657e-13	GO_MITOCHONDRIAL_MATRIX	9.10569e-16	GO_TRNA_METABOLIC_PROCESS	3.39224e-07	GO_INTERSPECIES_INTERACTION_BETWEEN_ORGANISMS	0.00077705	GO_TRANSLATIONAL_TERMINATION	0.00165181	GO_CELLULAR_COMPONENT_DISASSEMBLY	9.60774e-09	GO_RNA_BINDING	0.000123343	GO_PEPTIDE_METABOLIC_PROCESS	1.2311e-17	GO_CELLULAR_RESPONSE_TO_STRESS	0.00960812	GO_MRNA_METABOLIC_PROCESS	2.03092e-08	GO_NUCLEOLUS	1.77782e-06					GO_NEGATIVE_REGULATION_OF_MRNA_METABOLIC_PROCESS	0.00136489					GO_ENVELOPE	4.23934e-12	GO_CELL_CYCLE_PROCESS	1.44235e-23	GO_MACROMOLECULAR_COMPLEX_DISASSEMBLY	0.000757267	GO_MITOCHONDRION	1.0674e-08			GO_CELLULAR_PROTEIN_COMPLEX_DISASSEMBLY	5.99827e-16	GO_AMIDE_BIOSYNTHETIC_PROCESS	1.01225e-16	GO_REGULATION_OF_CELL_CYCLE	0.00976533	GO_NUCLEAR_CHROMOSOME	1.28705e-05
GO_AMIDE_BIOSYNTHETIC_PROCESS	2.75947e-13	GO_RIBOSOME	1.50934e-14	GO_ENVELOPE	4.09077e-07	GO_CHROMOSOME_SEGREGATION	0.00165919	GO_MRNA_METABOLIC_PROCESS	0.00172747	GO_NADH_DEHYDROGENASE_COMPLEX	1.08071e-08	GO_POLY_A_RNA_BINDING	0.000177672	GO_RIBOSOME	1.33967e-16	GO_POLY_A_RNA_BINDING	0.00982052	GO_ORGANELLAR_RIBOSOME	3.37905e-08	GO_RIBONUCLEOPROTEIN_COMPLEX_BIOGENESIS	3.23936e-06					GO_ORGANELLE_INNER_MEMBRANE	0.00260125					GO_RESPIRATORY_CHAIN	2.88591e-10	GO_MITOTIC_NUCLEAR_DIVISION	2.13344e-23	GO_OXIDOREDUCTASE_ACTIVITY_ACTING_ON_NAD_P_H_QUINONE_OR_SIMILAR_COMPOUND_AS_ACCEPTOR	0.00146707	GO_RIBONUCLEOPROTEIN_COMPLEX	1.2162e-08			GO_ORGANELLAR_RIBOSOME	3.95799e-14	GO_OXIDATIVE_PHOSPHORYLATION	1.16092e-16	GO_POSITIVE_REGULATION_OF_TOR_SIGNALING	0.0100973	GO_POSITIVE_REGULATION_OF_CHROMOSOME_ORGANIZATION	3.30565e-05
GO_ELECTRON_TRANSPORT_CHAIN	4.61776e-13	GO_CELLULAR_AMIDE_METABOLIC_PROCESS	1.20929e-13	GO_RIBOSOME	1.44579e-06	GO_RIBONUCLEOPROTEIN_COMPLEX_LOCALIZATION	0.00405882	GO_RNA_PROCESSING	0.00350041	GO_MITOCHONDRIAL_RESPIRATORY_CHAIN_COMPLEX_ASSEMBLY	1.84747e-08	GO_RIBONUCLEOPROTEIN_COMPLEX	0.000218267	GO_RNA_BINDING	5.17219e-15	GO_NUCLEOPLASM_PART	0.0106005	GO_NCRNA_METABOLIC_PROCESS	3.69694e-08	GO_MITOCHONDRIAL_MATRIX	5.77531e-06					GO_CELLULAR_AMIDE_METABOLIC_PROCESS	0.00327561					GO_MITOCHONDRION	5.28145e-10	GO_CELL_CYCLE	2.14326e-23	GO_INNER_MITOCHONDRIAL_MEMBRANE_PROTEIN_COMPLEX	0.00308634	GO_MITOCHONDRIAL_PART	1.27825e-08			GO_ORGANELLE_INNER_MEMBRANE	1.57139e-13	GO_RESPIRATORY_CHAIN	3.44807e-15	GO_NCRNA_METABOLIC_PROCESS	0.0214514	GO_CHROMOSOMAL_REGION	5.91506e-05
GO_CELLULAR_RESPIRATION	7.08298e-13	GO_MITOCHONDRION	2.94759e-13	GO_MITOCHONDRIAL_RNA_METABOLIC_PROCESS	2.07434e-06	GO_REGULATION_OF_CHROMOSOME_ORGANIZATION	0.00772584	GO_MRNA_PROCESSING	0.00561589	GO_OXIDATIVE_PHOSPHORYLATION	2.17462e-08	GO_MITOTIC_CELL_CYCLE	0.000254181	GO_CELLULAR_AMIDE_METABOLIC_PROCESS	2.00598e-14	GO_MITOTIC_NUCLEAR_DIVISION	0.0199482	GO_CHROMOSOME	4.88042e-08	GO_RIBOSOME_BIOGENESIS	6.43068e-06					GO_SINGLE_ORGANISM_BIOSYNTHETIC_PROCESS	0.00397527					GO_TRNA_METABOLIC_PROCESS	9.32673e-10	GO_RNA_SPLICING	3.43423e-22	GO_RESPIRATORY_CHAIN	0.0033145	GO_STRAND_DISPLACEMENT	1.3282e-08			GO_NUCLEOPLASM_PART	1.9833e-13	GO_MITOCHONDRIAL_RESPIRATORY_CHAIN_COMPLEX_I_BIOGENESIS	3.5182e-14	GO_CHROMOSOME	0.0332845	GO_CHROMATIN_BINDING	0.00016003
GO_RESPIRATORY_CHAIN	9.3978e-12	GO_ENVELOPE	4.9849e-13	GO_OXIDATIVE_PHOSPHORYLATION	4.13492e-06	GO_NUCLEAR_CHROMOSOME	0.0077551	GO_CHROMOSOME	0.00644832	GO_GPI_ANCHOR_METABOLIC_PROCESS	2.73361e-08	GO_TRNA_PROCESSING	0.000562404	GO_STRUCTURAL_CONSTITUENT_OF_RIBOSOME	2.27971e-14	GO_RNA_POLYMERASE_II_TRANSCRIPTION_FACTOR_COMPLEX	0.0212695	GO_MACROMOLECULAR_COMPLEX_DISASSEMBLY	8.07981e-08	GO_MITOCHONDRION_ORGANIZATION	1.03351e-05					GO_NEGATIVE_REGULATION_OF_MRNA_SPLICING_VIA_SPLICEOSOME	0.00443138					GO_AMIDE_BIOSYNTHETIC_PROCESS	1.95478e-09	GO_RNA_SPLICING_VIA_TRANSESTERIFICATION_REACTIONS	1.48244e-21	GO_MITOCHONDRIAL_PROTEIN_COMPLEX	0.00351069	GO_CELLULAR_AMIDE_METABOLIC_PROCESS	4.98786e-08			GO_MITOTIC_CELL_CYCLE	2.01309e-12	GO_ELECTRON_TRANSPORT_CHAIN	5.39298e-14	GO_CHROMOSOMAL_REGION	0.042018	GO_DNA_METABOLIC_PROCESS	0.000209574
GO_MITOCHONDRIAL_RESPIRATORY_CHAIN_COMPLEX_ASSEMBLY	1.3733e-10	GO_MITOCHONDRIAL_ENVELOPE	9.86583e-13	GO_PEPTIDE_METABOLIC_PROCESS	5.33918e-06	GO_NUCLEAR_CHROMOSOME_SEGREGATION	0.00890196	GO_CELLULAR_PROTEIN_COMPLEX_DISASSEMBLY	0.00732319	GO_ELECTRON_TRANSPORT_CHAIN	3.88735e-08	GO_TRANSFERASE_COMPLEX	0.00061041	GO_ORGANONITROGEN_COMPOUND_BIOSYNTHETIC_PROCESS	5.71639e-13	GO_DOUBLE_STRAND_BREAK_REPAIR	0.0283779	GO_PEPTIDE_METABOLIC_PROCESS	1.15343e-07	GO_ORGANELLAR_RIBOSOME	1.35076e-05					GO_ORGANONITROGEN_COMPOUND_BIOSYNTHETIC_PROCESS	0.00854985					GO_MITOCHONDRIAL_RESPIRATORY_CHAIN_COMPLEX_ASSEMBLY	3.65148e-08	GO_CHROMOSOME	1.31079e-20	GO_CELLULAR_PROTEIN_COMPLEX_DISASSEMBLY	0.00381092	GO_RIBOSOME	7.64618e-08			GO_CHROMOSOME	2.66897e-12	GO_MITOCHONDRIAL_RESPIRATORY_CHAIN_COMPLEX_ASSEMBLY	1.00454e-13	GO_RNA_SPLICING	0.0430003	GO_CHROMATIN_MODIFICATION	0.000240622
GO_MITOCHONDRIAL_RESPIRATORY_CHAIN_COMPLEX_I_BIOGENESIS	1.78019e-10	GO_ORGANONITROGEN_COMPOUND_BIOSYNTHETIC_PROCESS	1.78985e-11	GO_LIGASE_ACTIVITY_FORMING_CARBON_OXYGEN_BONDS	9.53795e-06	GO_NUCLEAR_CHROMATIN	0.0096011	GO_DNA_RECOMBINATION	0.00873758	GO_RIBOSOME	4.95716e-08	GO_MITOCHONDRIAL_MATRIX	0.000811208	GO_ENVELOPE	1.26835e-12	GO_PROTEIN_COMPLEX_SUBUNIT_ORGANIZATION	0.0289941	GO_TRNA_METABOLIC_PROCESS	1.37662e-07	GO_MACROMOLECULAR_COMPLEX_DISASSEMBLY	3.27044e-05					GO_STRUCTURAL_CONSTITUENT_OF_RIBOSOME	0.00926587					GO_PROTEIN_COMPLEX_SUBUNIT_ORGANIZATION	5.33907e-08	GO_TRANSFERASE_COMPLEX	2.85341e-20	GO_MITOCHONDRIAL_MEMBRANE_PART	0.00606403	GO_SINGLE_ORGANISM_BIOSYNTHETIC_PROCESS	1.53924e-06			GO_AMIDE_BIOSYNTHETIC_PROCESS	3.44612e-12	GO_PEPTIDE_METABOLIC_PROCESS	1.18579e-13	GO_ESTABLISHMENT_OF_PROTEIN_LOCALIZATION	0.0448263	GO_TRANSFERASE_COMPLEX	0.000278803
GO_TRNA_METABOLIC_PROCESS	4.21615e-10	GO_STRUCTURAL_CONSTITUENT_OF_RIBOSOME	1.93831e-11	GO_AMINO_ACID_ACTIVATION	1.54039e-05	GO_ORGANELLE_FISSION	0.0128397	GO_STRAND_DISPLACEMENT	0.00923279	GO_INNER_MITOCHONDRIAL_MEMBRANE_PROTEIN_COMPLEX	9.52607e-08	GO_ENVELOPE	0.00116415	GO_RIBONUCLEOPROTEIN_COMPLEX	1.74876e-12	GO_ORGANELLE_FISSION	0.0308111	GO_MRNA_PROCESSING	1.74973e-07	GO_CELLULAR_AMIDE_METABOLIC_PROCESS	0.000118157					GO_MITOCHONDRION_ORGANIZATION	0.00944					GO_RIBOSOME	6.90056e-08	GO_RNA_3_END_PROCESSING	8.73622e-20	GO_NUCLEOSIDE_TRIPHOSPHATE_METABOLIC_PROCESS	0.00844226	GO_ORGANELLAR_LARGE_RIBOSOMAL_SUBUNIT	5.73862e-06			GO_RNA_PHOSPHODIESTER_BOND_HYDROLYSIS	4.16025e-12	GO_CELLULAR_RESPIRATION	1.71663e-13	GO_IRE1_MEDIATED_UNFOLDED_PROTEIN_RESPONSE	0.0455712	GO_DNA_RECOMBINATION	0.00139866
GO_RNA_BINDING	4.29031e-10	GO_CATALYTIC_COMPLEX	2.76343e-10	GO_POLY_A_RNA_BINDING	2.21493e-05	GO_REGULATION_OF_CELL_CYCLE_PROCESS	0.0155855	GO_PHAGOSOME_ACIDIFICATION	0.0132489	GO_AMIDE_BIOSYNTHETIC_PROCESS	1.26113e-07	GO_TRNA_SPECIFIC_RIBONUCLEASE_ACTIVITY	0.00116729	GO_RIBOSOMAL_SUBUNIT	2.13322e-12	GO_PHOSPHOLIPID_BIOSYNTHETIC_PROCESS	0.0328732	GO_CELLULAR_AMIDE_METABOLIC_PROCESS	2.22751e-06	GO_CHROMOSOME	0.000661028					GO_TRNA_METABOLIC_PROCESS	0.0100867					GO_MITOCHONDRIAL_RNA_METABOLIC_PROCESS	7.54878e-08	GO_SNRNA_METABOLIC_PROCESS	2.7393e-19	GO_ENERGY_DERIVATION_BY_OXIDATION_OF_ORGANIC_COMPOUNDS	0.0136209	GO_ORGANONITROGEN_COMPOUND_BIOSYNTHETIC_PROCESS	6.40638e-06			GO_CATALYTIC_COMPLEX	4.29167e-12	GO_MITOCHONDRIAL_MEMBRANE_PART	4.97976e-13			GO_ORGANELLE_FISSION	0.00142088
GO_PEPTIDE_METABOLIC_PROCESS	4.29155e-10	GO_RNA_PROCESSING	3.52005e-10	GO_CATALYTIC_COMPLEX	4.57435e-05	GO_CHROMOSOMAL_REGION	0.0166796	GO_RIBONUCLEOPROTEIN_COMPLEX_LOCALIZATION	0.0173766	GO_MITOCHONDRIAL_MATRIX	2.18402e-07	GO_NUCLEOLUS	0.00124768	GO_SINGLE_ORGANISM_BIOSYNTHETIC_PROCESS	4.53105e-11	GO_ESTABLISHMENT_OF_PROTEIN_LOCALIZATION	0.0400506	GO_RIBOSOME	9.9457e-06	GO_MITOCHONDRIAL_PART	0.000772279					GO_MITOCHONDRIAL_ENVELOPE	0.0114031					GO_CELLULAR_RESPIRATION	7.67401e-08	GO_ORGANELLE_FISSION	2.74561e-18	GO_AMIDE_BIOSYNTHETIC_PROCESS	0.028436	GO_NCRNA_METABOLIC_PROCESS	7.47527e-06			GO_RIBONUCLEASE_ACTIVITY	9.36063e-12	GO_SINGLE_ORGANISM_BIOSYNTHETIC_PROCESS	6.88659e-13			GO_MITOTIC_CELL_CYCLE	0.00302704
GO_RIBOSOME	1.09723e-09	GO_PROTEIN_COMPLEX_SUBUNIT_ORGANIZATION	9.36057e-09	GO_CELLULAR_AMIDE_METABOLIC_PROCESS	5.22093e-05	GO_CELLULAR_RESPONSE_TO_STRESS	0.0184495	GO_DNA_DEPENDENT_DNA_REPLICATION	0.0226664	GO_MITOCHONDRIAL_RESPIRATORY_CHAIN_COMPLEX_I_BIOGENESIS	2.33765e-07	GO_RIBOSOME	0.00130947	GO_LARGE_RIBOSOMAL_SUBUNIT	1.14604e-10	GO_NEGATIVE_REGULATION_OF_MRNA_METABOLIC_PROCESS	0.0456634	GO_MITOTIC_CELL_CYCLE	1.10333e-05	GO_AMINO_ACID_ACTIVATION	0.00138915					GO_TRNA_BINDING	0.017021					GO_PEPTIDE_METABOLIC_PROCESS	1.06475e-07	GO_CELL_DIVISION	4.86055e-17	GO_ENVELOPE	0.0315273	GO_MITOCHONDRIAL_ENVELOPE	1.42606e-05			GO_CHROMOSOMAL_REGION	1.19621e-11	GO_ORGANELLAR_LARGE_RIBOSOMAL_SUBUNIT	9.42665e-13			GO_RECOMBINATIONAL_REPAIR	0.00347295
GO_CELLULAR_AMIDE_METABOLIC_PROCESS	2.29526e-09	GO_CELLULAR_COMPONENT_DISASSEMBLY	1.48648e-08	GO_CELLULAR_RESPIRATION	6.64591e-05	GO_SISTER_CHROMATID_SEGREGATION	0.0198214	GO_CHROMOSOME_ORGANIZATION	0.0245729	GO_RIBONUCLEOPROTEIN_COMPLEX	2.96902e-07	GO_STRUCTURAL_CONSTITUENT_OF_RIBOSOME	0.0015657	GO_POLY_A_RNA_BINDING	2.89305e-10			GO_MITOCHONDRIAL_MATRIX	1.63852e-05	GO_NUCLEOPLASM_PART	0.00208256					GO_CELLULAR_COMPONENT_DISASSEMBLY	0.0176915					GO_NCRNA_METABOLIC_PROCESS	4.50181e-07	GO_CATALYTIC_COMPLEX	6.83939e-17	GO_ORGANELLAR_RIBOSOME	0.0419105	GO_ENVELOPE	5.05047e-05			GO_NUCLEOLAR_PART	2.70296e-11	GO_NADH_DEHYDROGENASE_COMPLEX	1.5039e-12			GO_NEGATIVE_REGULATION_OF_DNA_METABOLIC_PROCESS	0.00415956
GO_ENERGY_DERIVATION_BY_OXIDATION_OF_ORGANIC_COMPOUNDS	3.52725e-09	GO_ORGANELLAR_LARGE_RIBOSOMAL_SUBUNIT	7.33972e-08	GO_RIBONUCLEOPROTEIN_COMPLEX	0.000180817	GO_REGULATION_OF_CELL_CYCLE	0.0221304	GO_DNA_BIOSYNTHETIC_PROCESS	0.0253756	GO_RESPIRATORY_CHAIN	4.37053e-07	GO_CELL_CYCLE_PROCESS	0.00182839	GO_AMINO_ACID_ACTIVATION	4.60326e-10			GO_CELL_CYCLE_PROCESS	1.71287e-05	GO_LIGASE_ACTIVITY_FORMING_CARBON_OXYGEN_BONDS	0.00231134					GO_MITOCHONDRIAL_MATRIX	0.0182911					GO_ORGANELLAR_LARGE_RIBOSOMAL_SUBUNIT	4.63099e-07	GO_MRNA_3_END_PROCESSING	1.51686e-16	GO_GENERATION_OF_PRECURSOR_METABOLITES_AND_ENERGY	0.0477061	GO_DNA_SYNTHESIS_INVOLVED_IN_DNA_REPAIR	9.45099e-05			GO_CELL_CYCLE_PROCESS	6.41032e-11	GO_INNER_MITOCHONDRIAL_MEMBRANE_PROTEIN_COMPLEX	2.23468e-12			GO_STRAND_DISPLACEMENT	0.00713331
GO_INNER_MITOCHONDRIAL_MEMBRANE_PROTEIN_COMPLEX	7.51487e-09	GO_NUCLEOPLASM_PART	8.81874e-08	GO_SINGLE_ORGANISM_BIOSYNTHETIC_PROCESS	0.000184267	GO_TRANSFERASE_COMPLEX	0.0292072	GO_ORGANELLAR_RIBOSOME	0.0344214	GO_CATALYTIC_COMPLEX	5.75471e-07	GO_CELL_CYCLE	0.00409108	GO_TRNA_METABOLIC_PROCESS	8.82976e-10			GO_CELL_CYCLE	1.85711e-05	GO_RRNA_METABOLIC_PROCESS	0.00424925					GO_NCRNA_PROCESSING	0.0218011					GO_NADH_DEHYDROGENASE_COMPLEX	4.64451e-07	GO_CHROMOSOME_ORGANIZATION	2.13874e-16			GO_RNA_PROCESSING	0.000107968			GO_MACROMOLECULAR_COMPLEX_DISASSEMBLY	1.00208e-10	GO_PROTEIN_COMPLEX_SUBUNIT_ORGANIZATION	4.75666e-12			GO_CHROMOSOME_TELOMERIC_REGION	0.00941004
GO_GENERATION_OF_PRECURSOR_METABOLITES_AND_ENERGY	1.62796e-08	GO_SINGLE_ORGANISM_BIOSYNTHETIC_PROCESS	1.56068e-07	GO_ELECTRON_TRANSPORT_CHAIN	0.000199106	GO_MITOTIC_NUCLEAR_DIVISION	0.0324765	GO_RNA_LOCALIZATION	0.0491424	GO_OXIDOREDUCTASE_ACTIVITY_ACTING_ON_NAD_P_H_QUINONE_OR_SIMILAR_COMPOUND_AS_ACCEPTOR	5.90173e-07	GO_AMIDE_BIOSYNTHETIC_PROCESS	0.00563122	GO_NCRNA_METABOLIC_PROCESS	9.31927e-10			GO_RNA_SPLICING_VIA_TRANSESTERIFICATION_REACTIONS	2.71481e-05	GO_CHROMOSOME_ORGANIZATION	0.00505283					GO_CELL_DIVISION	0.023004					GO_RNA_BINDING	9.14288e-07	GO_RNA_POLYMERASE_COMPLEX	3.22751e-16			GO_RIBOSOMAL_SUBUNIT	0.000108533			GO_CELL_CYCLE	1.75617e-10	GO_MITOCHONDRIAL_PROTEIN_COMPLEX	1.13712e-11			GO_RESPONSE_TO_RADIATION	0.00999143
GO_POLY_A_RNA_BINDING	1.34559e-07	GO_TRNA_METABOLIC_PROCESS	2.06997e-07	GO_ORGANELLAR_LARGE_RIBOSOMAL_SUBUNIT	0.00121589	GO_CHROMATIN	0.0328329			GO_MITOCHONDRIAL_PROTEIN_COMPLEX	1.04031e-06	GO_RNA_PHOSPHODIESTER_BOND_HYDROLYSIS	0.00605464	GO_LIGASE_ACTIVITY_FORMING_CARBON_OXYGEN_BONDS	4.37938e-09			GO_SINGLE_ORGANISM_BIOSYNTHETIC_PROCESS	2.77192e-05	GO_MITOCHONDRION	0.00547521					GO_CELL_CYCLE_PROCESS	0.0364442					GO_MITOCHONDRIAL_RESPIRATORY_CHAIN_COMPLEX_I_BIOGENESIS	1.35992e-06	GO_DNA_TEMPLATED_TRANSCRIPTION_TERMINATION	4.43562e-16			GO_DOUBLE_STRAND_BREAK_REPAIR	0.00013804			GO_NUCLEIC_ACID_PHOSPHODIESTER_BOND_HYDROLYSIS	5.09219e-10	GO_CELLULAR_AMIDE_METABOLIC_PROCESS	1.41877e-11			GO_DNA_BIOSYNTHETIC_PROCESS	0.0158462
GO_NADH_DEHYDROGENASE_COMPLEX	2.80155e-07	GO_MITOCHONDRIAL_RNA_METABOLIC_PROCESS	2.12304e-07	GO_RESPIRATORY_CHAIN	0.00204126	GO_CELLULAR_RESPIRATION	0.0369832			GO_MITOCHONDRIAL_MEMBRANE_PART	3.38565e-06	GO_RNA_POLYMERASE_COMPLEX	0.00756164	GO_MITOCHONDRIAL_RNA_METABOLIC_PROCESS	2.37178e-08			GO_MEDIATOR_COMPLEX	2.97092e-05	GO_CATALYTIC_COMPLEX	0.00592847					GO_CHROMOSOME	0.0364442					GO_TRANSFERASE_COMPLEX	2.69554e-06	GO_RNA_LOCALIZATION	1.07663e-15			GO_CATALYTIC_COMPLEX	0.000264173			GO_MITOCHONDRIAL_MATRIX	5.10631e-10	GO_ENERGY_DERIVATION_BY_OXIDATION_OF_ORGANIC_COMPOUNDS	5.52381e-11			GO_SIN3_TYPE_COMPLEX	0.017019
GO_MITOCHONDRIAL_MEMBRANE_PART	3.57793e-07	GO_ORGANELLAR_SMALL_RIBOSOMAL_SUBUNIT	3.15497e-07	GO_NCRNA_METABOLIC_PROCESS	0.00267557	GO_MITOCHONDRIAL_TRANSLATION	0.0397915			GO_PEPTIDE_METABOLIC_PROCESS	5.77894e-06	GO_DNA_TEMPLATED_TRANSCRIPTION_ELONGATION	0.0103664	GO_RNA_PROCESSING	1.91618e-07			GO_ACETYLTRANSFERASE_COMPLEX	3.38714e-05	GO_RNA_SPLICING	0.0122272					GO_RNA_PROCESSING	0.0431884					GO_OXIDOREDUCTASE_ACTIVITY_ACTING_ON_NAD_P_H_QUINONE_OR_SIMILAR_COMPOUND_AS_ACCEPTOR	2.74276e-06	GO_SISTER_CHROMATID_SEGREGATION	7.44995e-15			GO_TRANSFERASE_COMPLEX	0.000885103			GO_MRNA_METABOLIC_PROCESS	1.21879e-09	GO_STRUCTURAL_CONSTITUENT_OF_RIBOSOME	1.22157e-10			GO_TRANSCRIPTION_FACTOR_ACTIVITY_PROTEIN_BINDING	0.019241
GO_MITOCHONDRIAL_PROTEIN_COMPLEX	3.88768e-07	GO_RIBOSOMAL_SUBUNIT	4.96204e-07	GO_PROTEIN_COMPLEX_SUBUNIT_ORGANIZATION	0.00318607	GO_NUCLEOLUS	0.0407676			GO_CELLULAR_PROTEIN_COMPLEX_ASSEMBLY	1.39792e-05	GO_RIBONUCLEASE_ACTIVITY	0.0149763	GO_ORGANONITROGEN_COMPOUND_METABOLIC_PROCESS	3.58027e-07			GO_ORGANONITROGEN_COMPOUND_BIOSYNTHETIC_PROCESS	3.51772e-05	GO_SINGLE_ORGANISM_BIOSYNTHETIC_PROCESS	0.0143807					GO_NEGATIVE_REGULATION_OF_RNA_SPLICING	0.0492064					GO_MITOCHONDRIAL_MEMBRANE_PART	3.82126e-06	GO_RIBONUCLEOPROTEIN_COMPLEX_LOCALIZATION	8.70521e-15			GO_ORGANELLAR_SMALL_RIBOSOMAL_SUBUNIT	0.00101747			GO_MITOCHONDRION_ORGANIZATION	1.35816e-09	GO_RIBOSOMAL_SUBUNIT	5.13444e-10			GO_REGULATION_OF_DNA_METABOLIC_PROCESS	0.0212183
GO_CELLULAR_PROTEIN_COMPLEX_ASSEMBLY	5.63142e-07	GO_SAGA_TYPE_COMPLEX	2.96409e-06	GO_MITOCHONDRIAL_MEMBRANE_PART	0.00335349					GO_STRUCTURAL_CONSTITUENT_OF_RIBOSOME	3.29181e-05	GO_NUCLEASE_ACTIVITY	0.0169312	GO_PROTEIN_COMPLEX_SUBUNIT_ORGANIZATION	1.69669e-06			GO_PROTEIN_COMPLEX_SUBUNIT_ORGANIZATION	3.64668e-05	GO_MRNA_PROCESSING	0.0151118											GO_NUCLEOSIDE_TRIPHOSPHATE_METABOLIC_PROCESS	4.45033e-06	GO_CHROMOSOMAL_REGION	5.69519e-14			GO_DNA_BIOSYNTHETIC_PROCESS	0.00108036			GO_CHROMOSOME_ORGANIZATION	2.37704e-09	GO_ORGANONITROGEN_COMPOUND_BIOSYNTHETIC_PROCESS	7.83624e-10			GO_CHROMATIN	0.0224249
GO_ORGANONITROGEN_COMPOUND_BIOSYNTHETIC_PROCESS	1.0536e-06	GO_NCRNA_METABOLIC_PROCESS	3.69022e-06	GO_TRANSFERASE_COMPLEX	0.00615003					GO_SINGLE_ORGANISM_BIOSYNTHETIC_PROCESS	5.48787e-05	GO_MITOCHONDRION_ORGANIZATION	0.0172035	GO_CELLULAR_COMPONENT_DISASSEMBLY	2.8516e-06			GO_POSTTRANSCRIPTIONAL_REGULATION_OF_GENE_EXPRESSION	4.1745e-05	GO_ORGANELLE_INNER_MEMBRANE	0.0220943											GO_STRUCTURAL_CONSTITUENT_OF_RIBOSOME	6.23214e-06	GO_DNA_TEMPLATED_TRANSCRIPTION_ELONGATION	1.36668e-13			GO_STRUCTURAL_CONSTITUENT_OF_RIBOSOME	0.00124098			GO_RIBOSOME	2.47811e-09	GO_OXIDOREDUCTASE_COMPLEX	2.2067e-09			GO_NUCLEOSOME_BINDING	0.0237448
GO_CATALYTIC_COMPLEX	1.25489e-06	GO_TRANSFERASE_COMPLEX	5.12789e-06	GO_ORGANONITROGEN_COMPOUND_BIOSYNTHETIC_PROCESS	0.00899987					GO_CELLULAR_RESPIRATION	7.28415e-05	GO_TRANSFERASE_COMPLEX_TRANSFERRING_PHOSPHORUS_CONTAINING_GROUPS	0.0364001	GO_RIBONUCLEOPROTEIN_COMPLEX_BIOGENESIS	0.000128188			GO_REGULATION_OF_CELLULAR_AMIDE_METABOLIC_PROCESS	0.00040947	GO_RIBOSOME	0.0238618											GO_MITOCHONDRIAL_PROTEIN_COMPLEX	9.28487e-06	GO_SPLICEOSOMAL_COMPLEX	1.48413e-13			GO_CELL_CYCLE_PROCESS	0.00136817			GO_MITOCHONDRIAL_PART	3.06371e-09	GO_ORGANELLAR_SMALL_RIBOSOMAL_SUBUNIT	2.29469e-09			GO_PROTEIN_N_TERMINUS_BINDING	0.0256014
GO_OXIDOREDUCTASE_COMPLEX	1.40427e-06	GO_ACETYLTRANSFERASE_COMPLEX	8.27957e-06	GO_ENERGY_DERIVATION_BY_OXIDATION_OF_ORGANIC_COMPOUNDS	0.00942019					GO_OXIDOREDUCTASE_COMPLEX	0.000288266	GO_PEPTIDE_METABOLIC_PROCESS	0.0375336	GO_NCRNA_PROCESSING	0.000292004			GO_CHROMOSOMAL_REGION	0.000412805	GO_RNA_SPLICING_VIA_TRANSESTERIFICATION_REACTIONS	0.0311165											GO_INNER_MITOCHONDRIAL_MEMBRANE_PROTEIN_COMPLEX	1.33798e-05	GO_CHROMOSOME_SEGREGATION	1.69817e-13			GO_STAGA_COMPLEX	0.00154117			GO_PEPTIDE_METABOLIC_PROCESS	5.20033e-09	GO_CELLULAR_COMPONENT_DISASSEMBLY	2.96337e-09			GO_NUCLEAR_CHROMATIN	0.0324605
GO_AMINO_ACID_ACTIVATION	2.23562e-06	GO_RNA_SPLICING	3.33932e-05	GO_ORGANELLAR_SMALL_RIBOSOMAL_SUBUNIT	0.00954255					GO_OXIDOREDUCTASE_ACTIVITY_ACTING_ON_NAD_P_H	0.000288266	GO_MITOTIC_CELL_CYCLE_CHECKPOINT	0.0417116	GO_ORGANELLAR_SMALL_RIBOSOMAL_SUBUNIT	0.000435851			GO_ORGANELLAR_SMALL_RIBOSOMAL_SUBUNIT	0.00101756	GO_ORGANONITROGEN_COMPOUND_BIOSYNTHETIC_PROCESS	0.0340383											GO_NUCLEOSIDE_MONOPHOSPHATE_METABOLIC_PROCESS	1.83517e-05	GO_CHROMOSOME_CENTROMERIC_REGION	2.24142e-13			GO_DNA_RECOMBINATION	0.00163507			GO_MITOCHONDRIAL_ENVELOPE	5.50969e-09	GO_CELLULAR_PROTEIN_COMPLEX_ASSEMBLY	3.95889e-09			GO_MITOTIC_NUCLEAR_DIVISION	0.0332236
GO_ORGANELLAR_LARGE_RIBOSOMAL_SUBUNIT	2.37038e-06	GO_ORGANONITROGEN_COMPOUND_METABOLIC_PROCESS	0.000130492	GO_CELLULAR_COMPONENT_DISASSEMBLY	0.022415					GO_LIPOPROTEIN_BIOSYNTHETIC_PROCESS	0.000355817	GO_RIBONUCLEASE_P_ACTIVITY	0.0497485	GO_CELLULAR_RESPIRATION	0.000840487			GO_CHROMOSOME_ORGANIZATION	0.00101929	GO_TRNA_MODIFICATION	0.0450096											GO_AMINO_ACID_ACTIVATION	2.2435e-05	GO_TRANSFERASE_COMPLEX_TRANSFERRING_PHOSPHORUS_CONTAINING_GROUPS	5.03093e-13			GO_AMINO_ACID_ACTIVATION	0.00252044			GO_RNA_SURVEILLANCE	9.7695e-09	GO_GENERATION_OF_PRECURSOR_METABOLITES_AND_ENERGY	5.7541e-09			GO_MITOCHONDRIAL_RESPIRATORY_CHAIN_COMPLEX_I_BIOGENESIS	0.0389178
GO_NUCLEOSIDE_MONOPHOSPHATE_METABOLIC_PROCESS	5.05068e-06	GO_CELL_CYCLE	0.000284685	GO_MITOCHONDRIAL_PROTEIN_COMPLEX	0.02435					GO_MITOTIC_CELL_CYCLE	0.000613546			GO_RIBOSOME_BIOGENESIS	0.00350523			GO_INO80_TYPE_COMPLEX	0.0020428													GO_CELLULAR_AMIDE_METABOLIC_PROCESS	2.99707e-05	GO_DNA_REPLICATION	6.22211e-13			GO_MITOCHONDRIAL_RNA_METABOLIC_PROCESS	0.00431721			GO_MITOTIC_NUCLEAR_DIVISION	1.1241e-08	GO_CATALYTIC_COMPLEX	1.05288e-08			GO_REGULATION_OF_CHROMATIN_ORGANIZATION	0.0396593
GO_RIBONUCLEOPROTEIN_COMPLEX	5.5465e-06	GO_NUCLEOLUS	0.000871217	GO_NADH_DEHYDROGENASE_COMPLEX	0.0250783					GO_GLYCOLIPID_BIOSYNTHETIC_PROCESS	0.000661636			GO_MRNA_METABOLIC_PROCESS	0.00395608			GO_NUCLEOBASE_CONTAINING_COMPOUND_TRANSPORT	0.00246823													GO_CHROMOSOME	9.2177e-05	GO_NCRNA_TRANSCRIPTION	8.0755e-13			GO_DNA_REPAIR	0.00528162			GO_PROTEIN_COMPLEX_SUBUNIT_ORGANIZATION	2.06395e-08	GO_RIBONUCLEOPROTEIN_COMPLEX	1.22019e-08
GO_CELLULAR_COMPONENT_DISASSEMBLY	6.4746e-06	GO_NCRNA_PROCESSING	0.00113643	GO_INNER_MITOCHONDRIAL_MEMBRANE_PROTEIN_COMPLEX	0.0288304					GO_GENERATION_OF_PRECURSOR_METABOLITES_AND_ENERGY	0.000819065			GO_CELLULAR_MACROMOLECULAR_COMPLEX_ASSEMBLY	0.0041882			GO_DNA_TEMPLATED_TRANSCRIPTION_INITIATION	0.00338708													GO_CELLULAR_COMPONENT_DISASSEMBLY	0.000137679	GO_KINETOCHORE	1.11294e-12			GO_PEPTIDE_N_ACETYLTRANSFERASE_ACTIVITY	0.00717982			GO_NUCLEASE_ACTIVITY	2.29773e-08	GO_RNA_BINDING	1.83842e-08
GO_ORGANONITROGEN_COMPOUND_METABOLIC_PROCESS	1.04485e-05	GO_TRNA_BINDING	0.00121963	GO_ORGANONITROGEN_COMPOUND_METABOLIC_PROCESS	0.0310379					GO_CHROMOSOME_ORGANIZATION	0.000983031			GO_NUCLEOLUS	0.00469341			GO_CHROMATIN_MODIFICATION	0.00347597													GO_ENERGY_DERIVATION_BY_OXIDATION_OF_ORGANIC_COMPOUNDS	0.000137884	GO_NUCLEAR_EXPORT	1.56206e-12			GO_CELL_CYCLE	0.00992141			GO_TRANSFERASE_COMPLEX	3.74496e-08	GO_TRNA_METABOLIC_PROCESS	2.64012e-08
GO_ORGANELLAR_SMALL_RIBOSOMAL_SUBUNIT	9.41061e-05	GO_TRANSFERASE_COMPLEX_TRANSFERRING_PHOSPHORUS_CONTAINING_GROUPS	0.00174774	GO_DNA_REPLICATION	0.0360462					GO_RIBOSOMAL_SUBUNIT	0.00102781			GO_ELECTRON_TRANSPORT_CHAIN	0.00488426			GO_SPLICEOSOMAL_COMPLEX	0.00461849													GO_CHROMOSOME_ORGANIZATION	0.000210323	GO_MACROMOLECULAR_COMPLEX_ASSEMBLY	4.74737e-12			GO_RECOMBINATIONAL_REPAIR	0.0105989			GO_NUCLEAR_EXOSOME_RNASE_COMPLEX_	4.54618e-08	GO_OXIDOREDUCTASE_ACTIVITY_ACTING_ON_NAD_P_H_QUINONE_OR_SIMILAR_COMPOUND_AS_ACCEPTOR	3.50381e-08
GO_SINGLE_ORGANISM_BIOSYNTHETIC_PROCESS	0.000105422	GO_CELL_CYCLE_PROCESS	0.00188906	GO_TRNA_BINDING	0.0408479					GO_MITOTIC_NUCLEAR_DIVISION	0.00113219			GO_CATALYTIC_COMPLEX	0.0060442			GO_PEPTIDYL_AMINO_ACID_MODIFICATION	0.00514328													GO_PEPTIDYL_LYSINE_MODIFICATION	0.000223132	GO_RNA_CATABOLIC_PROCESS	1.50491e-11			GO_PROTEIN_COMPLEX_SUBUNIT_ORGANIZATION	0.0129074			GO_EXOSOME_RNASE_COMPLEX_	4.76534e-08	GO_NUCLEOSIDE_TRIPHOSPHATE_METABOLIC_PROCESS	1.23485e-07
GO_NUCLEOSIDE_TRIPHOSPHATE_METABOLIC_PROCESS	0.00011757	GO_MRNA_PROCESSING	0.0020776	GO_RIBOSOMAL_SUBUNIT	0.041783					GO_METAPHASE_PLATE_CONGRESSION	0.00162738			GO_NUCLEOPLASM_PART	0.00945277			GO_RNA_LOCALIZATION	0.00582071													GO_GENERATION_OF_PRECURSOR_METABOLITES_AND_ENERGY	0.000241339	GO_NUCLEOLAR_PART	1.55121e-11			GO_LARGE_RIBOSOMAL_SUBUNIT	0.0178452			GO_CONDENSED_CHROMOSOME	9.71705e-08	GO_NUCLEOSIDE_MONOPHOSPHATE_METABOLIC_PROCESS	1.25119e-07
GO_OXIDOREDUCTASE_ACTIVITY_ACTING_ON_NAD_P_H_QUINONE_OR_SIMILAR_COMPOUND_AS_ACCEPTOR	0.00012708	GO_INO80_TYPE_COMPLEX	0.00234248							GO_CELL_CYCLE	0.00175171			GO_GENERATION_OF_PRECURSOR_METABOLITES_AND_ENERGY	0.0108317			GO_TRNA_BINDING	0.00763645													GO_ORGANELLAR_SMALL_RIBOSOMAL_SUBUNIT	0.000342689	GO_DNA_METABOLIC_PROCESS	3.01381e-11			GO_SAGA_TYPE_COMPLEX	0.0188907			GO_TRNA_PROCESSING	1.29595e-07	GO_ORGANONITROGEN_COMPOUND_METABOLIC_PROCESS	1.50379e-07
GO_NCRNA_METABOLIC_PROCESS	0.000149158	GO_RNA_POLYMERASE_COMPLEX	0.00751798							GO_CELLULAR_AMIDE_METABOLIC_PROCESS	0.0017902			GO_STRUCTURAL_MOLECULE_ACTIVITY	0.0112586			GO_AMINO_ACID_ACTIVATION	0.00839008													GO_RIBONUCLEOPROTEIN_COMPLEX	0.000406443	GO_CELL_CYCLE_PHASE_TRANSITION	4.05783e-11			GO_ORGANELLE_FISSION	0.0287884			GO_DNA_TEMPLATED_TRANSCRIPTION_ELONGATION	2.01654e-07	GO_CELLULAR_MACROMOLECULAR_COMPLEX_ASSEMBLY	3.19325e-07
GO_STRUCTURAL_CONSTITUENT_OF_RIBOSOME	0.000447101	GO_CHROMOSOME	0.00752236							GO_LARGE_RIBOSOMAL_SUBUNIT	0.0020806			GO_MRNA_PROCESSING	0.0122489			GO_NCRNA_PROCESSING	0.0112727													GO_ACETYLTRANSFERASE_COMPLEX	0.000447398	GO_TRANSLATIONAL_INITIATION	5.88842e-11			GO_N_ACETYLTRANSFERASE_ACTIVITY	0.029389			GO_DNA_REPLICATION	2.59134e-07	GO_POLY_A_RNA_BINDING	4.50187e-07
GO_RNA_MODIFICATION	0.000459338	GO_LARGE_RIBOSOMAL_SUBUNIT	0.00987877							GO_NUCLEOSIDE_TRIPHOSPHATE_METABOLIC_PROCESS	0.00210909			GO_MITOCHONDRIAL_PROTEIN_COMPLEX	0.0311884			GO_PEPTIDYL_LYSINE_MODIFICATION	0.0131507													GO_POLY_A_RNA_BINDING	0.000510166	GO_CONDENSED_CHROMOSOME	6.70714e-11			GO_CELLULAR_COMPONENT_DISASSEMBLY	0.0310445			GO_CHROMOSOME_CENTROMERIC_REGION	4.30128e-07	GO_OXIDOREDUCTASE_ACTIVITY_ACTING_ON_NAD_P_H	5.32569e-06
GO_OXIDOREDUCTASE_ACTIVITY_ACTING_ON_NAD_P_H	0.000861222	GO_AMINO_ACID_ACTIVATION	0.0100114							GO_RNA_BINDING	0.00271448			GO_OXIDATIVE_PHOSPHORYLATION	0.0343589			GO_METHYLTRANSFERASE_COMPLEX	0.0158823													GO_NUCLEASE_ACTIVITY	0.00053993	GO_NUCLEAR_CHROMOSOME_SEGREGATION	8.9865e-11			GO_ACETYLTRANSFERASE_COMPLEX	0.0340537			GO_RRNA_CATABOLIC_PROCESS	5.35958e-07	GO_NCRNA_METABOLIC_PROCESS	6.90071e-06
GO_CYTOCHROME_COMPLEX	0.00161382	GO_CHROMOSOME_ORGANIZATION	0.0124209							GO_MITOTIC_SISTER_CHROMATID_SEGREGATION	0.00527997			GO_MITOCHONDRIAL_ELECTRON_TRANSPORT_CYTOCHROME_C_TO_OXYGEN	0.0447381			GO_CELLULAR_COMPONENT_DISASSEMBLY	0.0197698													GO_OXIDOREDUCTASE_COMPLEX	0.000541835	GO_TRANSCRIPTION_ELONGATION_FROM_RNA_POLYMERASE_II_PROMOTER	1.22844e-10			GO_DNA_REPLICATION	0.034304			GO_DNA_TEMPLATED_TRANSCRIPTION_TERMINATION	5.971e-07	GO_LARGE_RIBOSOMAL_SUBUNIT	4.74639e-05
GO_RIBOSOMAL_SUBUNIT	0.00222296	GO_STAGA_COMPLEX	0.0125633							GO_CELLULAR_RESPONSE_TO_AMINO_ACID_STARVATION	0.00532785							GO_TRANSCRIPTION_FACTOR_ACTIVITY_PROTEIN_BINDING	0.0242419													GO_OXIDOREDUCTASE_ACTIVITY_ACTING_ON_NAD_P_H	0.000541835	GO_TRANSCRIPTION_FROM_RNA_POLYMERASE_II_PROMOTER	1.80471e-10			GO_MRNA_PROCESSING	0.0364277			GO_ENVELOPE	6.74296e-07	GO_MITOCHONDRIAL_RNA_METABOLIC_PROCESS	0.000134681
GO_PROTEIN_COMPLEX_BIOGENESIS	0.00227909	GO_DNA_HELICASE_COMPLEX	0.0125633							GO_MEMBRANE_LIPID_BIOSYNTHETIC_PROCESS	0.00781337							GO_MACROMOLECULAR_COMPLEX_ASSEMBLY	0.0250835													GO_RIBOSOMAL_SUBUNIT	0.000644263	GO_CELLULAR_MACROMOLECULAR_COMPLEX_ASSEMBLY	6.49868e-10			GO_NUCLEASE_ACTIVITY	0.0371195			GO_MATURATION_OF_5_8S_RRNA	7.34925e-07	GO_GLYCOSYL_COMPOUND_METABOLIC_PROCESS	0.000336821
GO_LIGASE_ACTIVITY_FORMING_CARBON_OXYGEN_BONDS	0.00311388	GO_DNA_DIRECTED_RNA_POLYMERASE_II_HOLOENZYME	0.0134839							GO_CELL_CYCLE_PROCESS	0.00901953							GO_NUCLEOLUS	0.0251419													GO_CELLULAR_PROTEIN_COMPLEX_ASSEMBLY	0.000714277	GO_RIBONUCLEOPROTEIN_COMPLEX_SUBUNIT_ORGANIZATION	6.91085e-10			GO_HISTONE_H3_ACETYLATION	0.038313			GO_PRERIBOSOME	7.6085e-07	GO_AMINO_ACID_ACTIVATION	0.00209301
GO_CELLULAR_MACROMOLECULAR_COMPLEX_ASSEMBLY	0.00459628	GO_MRNA_METABOLIC_PROCESS	0.0146682							GO_INO80_TYPE_COMPLEX	0.0127932							GO_MITOCHONDRIAL_PART	0.0260239													GO_GLYCOSYL_COMPOUND_METABOLIC_PROCESS	0.000726144	GO_TRANSCRIPTION_COUPLED_NUCLEOTIDE_EXCISION_REPAIR	7.38324e-10			GO_ACETYLTRANSFERASE_ACTIVITY	0.0491036			GO_RNA_PHOSPHODIESTER_BOND_HYDROLYSIS_ENDONUCLEOLYTIC	1.09657e-06	GO_RNA_MODIFICATION	0.00270375
GO_MITOCHONDRIAL_RNA_METABOLIC_PROCESS	0.00680008	GO_CELLULAR_MACROMOLECULAR_COMPLEX_ASSEMBLY	0.0177837							GO_NUCLEOSIDE_MONOPHOSPHATE_METABOLIC_PROCESS	0.0170278							GO_STRUCTURAL_CONSTITUENT_OF_RIBOSOME	0.0272446													GO_LIGASE_ACTIVITY_FORMING_CARBON_OXYGEN_BONDS	0.000748262	GO_DNA_DIRECTED_RNA_POLYMERASE_II_HOLOENZYME	8.96254e-10							GO_ORGANELLAR_SMALL_RIBOSOMAL_SUBUNIT	1.36987e-06	GO_TRNA_PROCESSING	0.00510596
GO_MITOCHONDRIAL_ELECTRON_TRANSPORT_CYTOCHROME_C_TO_OXYGEN	0.0157931	GO_MACROMOLECULAR_COMPLEX_ASSEMBLY	0.0179893							GO_PHOSPHATIDYLINOSITOL_BIOSYNTHETIC_PROCESS	0.0171551							GO_PROTEIN_N_LINKED_GLYCOSYLATION	0.0281553													GO_NUCLEOPLASM_PART	0.000793663	GO_PRERIBOSOME	1.54353e-09							GO_MITOCHONDRIAL_PROTEIN_COMPLEX	4.23436e-06	GO_RRNA_BINDING	0.00801295
GO_MACROMOLECULAR_COMPLEX_ASSEMBLY	0.0163569	GO_PROTEIN_TRANSPORTER_ACTIVITY	0.0182393							GO_CHROMOSOME_LOCALIZATION	0.0203062							GO_CHROMATIN_ORGANIZATION	0.0299151													GO_TRNA_PROCESSING	0.00122673	GO_SNRNA_PROCESSING	1.93162e-09							GO_TRNA_SPECIFIC_RIBONUCLEASE_ACTIVITY	5.11239e-06	GO_SMALL_RIBOSOMAL_SUBUNIT	0.00965187
GO_NUCLEOID	0.0261413	GO_NUCLEAR_SPECK	0.0195472							GO_ENERGY_DERIVATION_BY_OXIDATION_OF_ORGANIC_COMPOUNDS	0.0226186							GO_CELLULAR_RESPONSE_TO_STRESS	0.0327813													GO_ORGANONITROGEN_COMPOUND_METABOLIC_PROCESS	0.00162447	GO_RIBOSOMAL_LARGE_SUBUNIT_BIOGENESIS	2.4434e-09							GO_ORGANELLE_FISSION	5.42629e-06	GO_NUCLEOBASE_CONTAINING_SMALL_MOLECULE_METABOLIC_PROCESS	0.00971528
GO_TRNA_PROCESSING	0.0327752	GO_RNA_SPLICING_VIA_TRANSESTERIFICATION_REACTIONS	0.0252458							GO_CELL_SEPARATION_AFTER_CYTOKINESIS	0.029377							GO_NUCLEAR_TRANSCRIPTION_FACTOR_COMPLEX	0.0419728													GO_CELLULAR_MACROMOLECULAR_COMPLEX_ASSEMBLY	0.00231747	GO_TRNA_METABOLIC_PROCESS	2.49553e-09							GO_STRUCTURAL_CONSTITUENT_OF_RIBOSOME	5.81157e-06	GO_OXIDATION_REDUCTION_PROCESS	0.0101711
GO_CELL_CYCLE_PROCESS	0.0464179	GO_TRNA_PROCESSING	0.0375047							GO_PROTEIN_COMPLEX_BIOGENESIS	0.0308217							GO_MITOCHONDRIAL_RNA_METABOLIC_PROCESS	0.0473178													GO_ORGANONITROGEN_COMPOUND_BIOSYNTHETIC_PROCESS	0.00274597	GO_CONDENSED_CHROMOSOME_CENTROMERIC_REGION	3.07668e-09							GO_ORGANELLAR_LARGE_RIBOSOMAL_SUBUNIT	8.32867e-06	GO_PURINE_CONTAINING_COMPOUND_METABOLIC_PROCESS	0.0137643
GO_RESPIRATORY_CHAIN_COMPLEX_IV_ASSEMBLY	0.0474373	GO_PEPTIDE_N_ACETYLTRANSFERASE_ACTIVITY	0.0399152							GO_CELLULAR_MACROMOLECULAR_COMPLEX_ASSEMBLY	0.0308875																					GO_RNA_MODIFICATION	0.00319886	GO_AMIDE_BIOSYNTHETIC_PROCESS	3.48355e-09							GO_SISTER_CHROMATID_SEGREGATION	8.43781e-06	GO_MACROMOLECULAR_COMPLEX_ASSEMBLY	0.0144912
		GO_NEGATIVE_REGULATION_OF_MRNA_METABOLIC_PROCESS	0.0405758																													GO_DNA_METABOLIC_PROCESS	0.00320169	GO_NUCLEOBASE_CONTAINING_COMPOUND_TRANSPORT	3.52831e-09							GO_DNA_DEPENDENT_DNA_REPLICATION	9.02556e-06	GO_LIGASE_ACTIVITY_FORMING_CARBON_OXYGEN_BONDS	0.0156327
		GO_RIBONUCLEOPROTEIN_COMPLEX_BINDING	0.041739																													GO_CHROMATIN_MODIFICATION	0.00352588	GO_LIGASE_ACTIVITY_FORMING_CARBON_OXYGEN_BONDS	4.06e-09							GO_CHROMOSOME_SEGREGATION	9.59617e-06	GO_NUCLEOID	0.0198177
		GO_DNA_TEMPLATED_TRANSCRIPTION_INITIATION	0.0418563																													GO_ENDONUCLEASE_ACTIVITY	0.00376621	GO_RNA_POLYMERASE_ACTIVITY	4.06e-09							GO_NUCLEAR_TRANSCRIPTION_FACTOR_COMPLEX	1.15928e-05	GO_CHROMOSOMAL_REGION	0.0213105
		GO_PEPTIDYL_LYSINE_MODIFICATION	0.046273																													GO_PROTEIN_ACYLATION	0.00446673	GO_PEPTIDE_METABOLIC_PROCESS	6.86387e-09							GO_RIBOSOMAL_SUBUNIT	1.17352e-05	GO_RNA_PROCESSING	0.0213931
		GO_SMALL_RIBOSOMAL_SUBUNIT	0.047772																													GO_MITOTIC_CELL_CYCLE	0.00485878	GO_RNA_POLYADENYLATION	9.97281e-09							GO_MRNA_PROCESSING	1.3304e-05	GO_LIGASE_ACTIVITY	0.0284343
																																GO_RIBONUCLEASE_ACTIVITY	0.00836773	GO_TRANSCRIPTION_FROM_RNA_POLYMERASE_III_PROMOTER	9.97493e-09							GO_DNA_METABOLIC_PROCESS	1.34108e-05	GO_NCRNA_PROCESSING	0.048754
																																GO_HISTONE_H3_ACETYLATION	0.00940098	GO_DNA_REPAIR	1.14965e-08							GO_MITOCHONDRIAL_ATP_SYNTHESIS_COUPLED_PROTON_TRANSPORT	1.34699e-05
																																GO_CELLULAR_RESPONSE_TO_DNA_DAMAGE_STIMULUS	0.011715	GO_RNA_PHOSPHODIESTER_BOND_HYDROLYSIS	2.27786e-08							GO_CONDENSED_CHROMOSOME_CENTROMERIC_REGION	1.84165e-05
																																GO_PROTEIN_ACETYLATION	0.0118249	GO_TERMINATION_OF_RNA_POLYMERASE_II_TRANSCRIPTION	2.32495e-08							GO_MACROMOLECULAR_COMPLEX_ASSEMBLY	2.4588e-05
																																GO_NUCLEOBASE_CONTAINING_SMALL_MOLECULE_METABOLIC_PROCESS	0.012134	GO_SISTER_CHROMATID_COHESION	2.33457e-08							GO_CELLULAR_AMIDE_METABOLIC_PROCESS	2.53527e-05
																																GO_PURINE_CONTAINING_COMPOUND_METABOLIC_PROCESS	0.0129167	GO_DNA_TEMPLATED_TRANSCRIPTION_INITIATION	2.68155e-08							GO_CELLULAR_MACROMOLECULAR_COMPLEX_ASSEMBLY	2.53527e-05
																																GO_REGULATION_OF_INTRACELLULAR_ESTROGEN_RECEPTOR_SIGNALING_PATHWAY	0.0134716	GO_NUCLEOTIDE_EXCISION_REPAIR	3.55489e-08							GO_MITOCHONDRION	2.91232e-05
																																GO_CELL_CYCLE_PROCESS	0.0179316	GO_NUCLEAR_BODY	4.37119e-08							GO_NCRNA_CATABOLIC_PROCESS	3.91358e-05
																																GO_CELL_CYCLE_CHECKPOINT	0.0256363	GO_NUCLEIC_ACID_PHOSPHODIESTER_BOND_HYDROLYSIS	6.32051e-08							GO_INNER_MITOCHONDRIAL_MEMBRANE_PROTEIN_COMPLEX	4.54456e-05
																																GO_DOUBLE_STRAND_BREAK_REPAIR	0.0292538	GO_CELLULAR_RESPONSE_TO_DNA_DAMAGE_STIMULUS	6.51497e-08							GO_CYTOPLASMIC_EXOSOME_RNASE_COMPLEX_	4.73621e-05
																																GO_MITOCHONDRIAL_ELECTRON_TRANSPORT_UBIQUINOL_TO_CYTOCHROME_C	0.0304232	GO_DNA_DIRECTED_RNA_POLYMERASE_III_COMPLEX	7.43106e-08							GO_RNA_LOCALIZATION	0.000119572
																																GO_SINGLE_ORGANISM_BIOSYNTHETIC_PROCESS	0.0312072	GO_DNA_DEPENDENT_DNA_REPLICATION	8.24948e-08							GO_RIBONUCLEOPROTEIN_COMPLEX_LOCALIZATION	0.000130382
																																GO_PEPTIDE_N_ACETYLTRANSFERASE_ACTIVITY	0.0378322	GO_REGULATION_OF_MICROTUBULE_POLYMERIZATION_OR_DEPOLYMERIZATION	9.17116e-08							GO_POSTTRANSCRIPTIONAL_REGULATION_OF_GENE_EXPRESSION	0.000138741
																																GO_CHROMOSOMAL_REGION	0.0418768	GO_AMINO_ACID_ACTIVATION	9.34777e-08							GO_ENDORIBONUCLEASE_ACTIVITY	0.000143521
																																GO_RNA_PHOSPHODIESTER_BOND_HYDROLYSIS	0.0428801	GO_NUCLEAR_TRANSCRIBED_MRNA_CATABOLIC_PROCESS_NONSENSE_MEDIATED_DECAY	9.73776e-08							GO_ORGANONITROGEN_COMPOUND_BIOSYNTHETIC_PROCESS	0.000158256
																																GO_TRNA_MODIFICATION	0.0452119	GO_NUCLEAR_CHROMOSOME	1.21037e-07							GO_RNA_SPLICING	0.000167234
																																		GO_ESTABLISHMENT_OF_PROTEIN_LOCALIZATION_TO_ORGANELLE	1.40992e-07							GO_CELL_DIVISION	0.000173982
																																		GO_NUCLEOTIDYLTRANSFERASE_ACTIVITY	1.84378e-07							GO_MITOCHONDRIAL_MEMBRANE_PART	0.000208257
																																		GO_INTERSPECIES_INTERACTION_BETWEEN_ORGANISMS	2.03737e-07							GO_EXONUCLEASE_ACTIVITY	0.000233384
																																		GO_REGULATION_OF_PROTEIN_COMPLEX_DISASSEMBLY	2.04963e-07							GO_DNA_CONFORMATION_CHANGE	0.000239462
																																		GO_REGULATION_OF_MICROTUBULE_BASED_PROCESS	2.86773e-07							GO_NCRNA_3_END_PROCESSING	0.000288836
																																		GO_CATALYTIC_STEP_2_SPLICEOSOME	4.45637e-07							GO_ENDORIBONUCLEASE_COMPLEX	0.000288836
																																		GO_MULTI_ORGANISM_METABOLIC_PROCESS	6.18869e-07							GO_TRANSCRIPTION_FROM_RNA_POLYMERASE_I_PROMOTER	0.000347437
																																		GO_REGULATION_OF_TRANSLATIONAL_INITIATION	6.48449e-07							GO_RNA_PHOSPHODIESTER_BOND_HYDROLYSIS_EXONUCLEOLYTIC	0.000347437
																																		GO_REGULATION_OF_CELL_CYCLE	6.67107e-07							GO_NUCLEAR_BODY	0.000412545
																																		GO_POSTTRANSCRIPTIONAL_REGULATION_OF_GENE_EXPRESSION	7.66893e-07							GO_EXONUCLEASE_ACTIVITY_ACTIVE_WITH_EITHER_RIBO_OR_DEOXYRIBONUCLEIC_ACIDS_AND_PRODUCING_5_PHOSPHOMONOESTERS	0.000420029
																																		GO_NUCLEAR_TRANSPORT	9.32373e-07							GO_CAJAL_BODY	0.00047575
																																		GO_MRNA_CLEAVAGE_FACTOR_COMPLEX	1.06614e-06							GO_PROTON_TRANSPORTING_ATP_SYNTHASE_COMPLEX	0.000537775
																																		GO_PROTEIN_LOCALIZATION_TO_ORGANELLE	1.34183e-06							GO_MCM_COMPLEX	0.000543689
																																		GO_MITOTIC_SPINDLE_ORGANIZATION	1.60352e-06							GO_CELL_CYCLE_PHASE_TRANSITION	0.000590353
																																		GO_MATURATION_OF_5_8S_RRNA	2.09065e-06							GO_RNA_3_END_PROCESSING	0.000657835
																																		GO_PROTEIN_TARGETING	2.2916e-06							GO_RIBOSOMAL_SMALL_SUBUNIT_BIOGENESIS	0.000666769
																																		GO_REGULATION_OF_MITOTIC_CELL_CYCLE	3.58291e-06							GO_ENDORIBONUCLEASE_ACTIVITY_PRODUCING_5_PHOSPHOMONOESTERS	0.000814678
																																		GO_MITOTIC_SISTER_CHROMATID_SEGREGATION	4.72257e-06							GO_CLEAVAGE_INVOLVED_IN_RRNA_PROCESSING	0.00109733
																																		GO_HELICASE_ACTIVITY	6.35875e-06							GO_SMALL_SUBUNIT_PROCESSOME	0.00125198
																																		GO_DNA_CONFORMATION_CHANGE	7.58179e-06							GO_DNA_TEMPLATED_TRANSCRIPTION_INITIATION	0.00125575
																																		GO_REGULATION_OF_CHROMOSOME_SEGREGATION	9.00565e-06							GO_REGULATION_OF_SIGNAL_TRANSDUCTION_BY_P53_CLASS_MEDIATOR	0.00136525
																																		GO_NEGATIVE_REGULATION_OF_PROTEIN_COMPLEX_DISASSEMBLY	1.4371e-05							GO_NUCLEAR_CHROMOSOME_SEGREGATION	0.00138019
																																		GO_PRERIBOSOME_LARGE_SUBUNIT_PRECURSOR	1.64727e-05							GO_ENERGY_COUPLED_PROTON_TRANSPORT_DOWN_ELECTROCHEMICAL_GRADIENT	0.00165046
																																		GO_REGULATION_OF_CELL_CYCLE_PROCESS	2.96588e-05							GO_TRANSCRIPTION_ELONGATION_FROM_RNA_POLYMERASE_II_PROMOTER	0.0017358
																																		GO_TRANSCRIPTION_INITIATION_FROM_RNA_POLYMERASE_II_PROMOTER	2.98175e-05							GO_SISTER_CHROMATID_COHESION	0.00204363
																																		GO_CELL_CYCLE_G1_S_PHASE_TRANSITION	3.23173e-05							GO_RNA_SPLICING_VIA_TRANSESTERIFICATION_REACTIONS	0.00223158
																																		GO_DNA_SYNTHESIS_INVOLVED_IN_DNA_REPAIR	3.98677e-05							GO_KINETOCHORE	0.00270234
																																		GO_ESTABLISHMENT_OF_PROTEIN_LOCALIZATION_TO_ENDOPLASMIC_RETICULUM	5.43323e-05							GO_MITOCHONDRIAL_TRANSMEMBRANE_TRANSPORT	0.00277655
																																		GO_REGULATION_OF_SISTER_CHROMATID_SEGREGATION	5.93174e-05							GO_RRNA_BINDING	0.00277655
																																		GO_MACROMOLECULE_CATABOLIC_PROCESS	6.44079e-05							GO_AMINO_ACID_ACTIVATION	0.00284754
																																		GO_NUCLEAR_SPECK	6.50821e-05							GO_CELLULAR_RESPONSE_TO_DNA_DAMAGE_STIMULUS	0.00335205
																																		GO_TRANSLATION_INITIATION_FACTOR_ACTIVITY	6.78878e-05							GO_RRNA_3_END_PROCESSING	0.00368492
																																		GO_ATPASE_ACTIVITY_COUPLED	8.95246e-05							GO_RNA_POLYMERASE_II_TRANSCRIPTION_FACTOR_COMPLEX	0.00472494
																																		GO_ATPASE_ACTIVITY	9.759e-05							GO_MATURATION_OF_SSU_RRNA	0.00478936
																																		GO_VIRAL_LIFE_CYCLE	0.00012653							GO_NUCLEOSIDE_MONOPHOSPHATE_METABOLIC_PROCESS	0.00484177
																																		GO_CELLULAR_AMIDE_METABOLIC_PROCESS	0.000139841							GO_NUCLEAR_EXPORT	0.00493297
																																		GO_REGULATION_OF_CELL_CYCLE_PHASE_TRANSITION	0.000173766							GO_CENTROMERE_COMPLEX_ASSEMBLY	0.00507902
																																		GO_REGULATION_OF_ORGANELLE_ORGANIZATION	0.000207564							GO_CELLULAR_COMPONENT_DISASSEMBLY	0.00592393
																																		GO_PROTEIN_LOCALIZATION_TO_ENDOPLASMIC_RETICULUM	0.000210643							GO_RIBOSOMAL_LARGE_SUBUNIT_BIOGENESIS	0.00681465
																																		GO_MCM_COMPLEX	0.000262842							GO_SPINDLE	0.00827765
																																		GO_ORGANIC_CYCLIC_COMPOUND_CATABOLIC_PROCESS	0.000268236							GO_LIGASE_ACTIVITY_FORMING_CARBON_OXYGEN_BONDS	0.00902601
																																		GO_NEGATIVE_REGULATION_OF_ORGANELLE_ORGANIZATION	0.000352105							GO_3_5_EXONUCLEASE_ACTIVITY	0.00906151
																																		GO_RIBONUCLEOPROTEIN_COMPLEX_BINDING	0.000358553							GO_SINGLE_ORGANISM_BIOSYNTHETIC_PROCESS	0.00994993
																																		GO_REGULATION_OF_CHROMOSOME_ORGANIZATION	0.000460291							GO_NUCLEAR_CHROMOSOME	0.0102854
																																		GO_ANAPHASE_PROMOTING_COMPLEX_DEPENDENT_CATABOLIC_PROCESS	0.000480431							GO_NUCLEAR_TRANSCRIBED_MRNA_CATABOLIC_PROCESS_DEADENYLATION_DEPENDENT_DECAY	0.0111022
																																		GO_TRANSCRIPTION_FROM_RNA_POLYMERASE_I_PROMOTER	0.000490478							GO_CHROMOSOME_TELOMERIC_REGION	0.0128154
																																		GO_MULTI_ORGANISM_LOCALIZATION	0.000512937							GO_ATPASE_ACTIVITY	0.0129212
																																		GO_REGULATION_OF_LIGASE_ACTIVITY	0.000560775							GO_RNA_POLYMERASE_COMPLEX	0.0129274
																																		GO_PROTEIN_MODIFICATION_BY_SMALL_PROTEIN_CONJUGATION_OR_REMOVAL	0.000570637							GO_ENDONUCLEASE_ACTIVITY	0.0132903
																																		GO_ADENYL_NUCLEOTIDE_BINDING	0.000572352							GO_CELL_CYCLE_G2_M_PHASE_TRANSITION	0.0134302
																																		GO_PURINE_NTP_DEPENDENT_HELICASE_ACTIVITY	0.000586707							GO_RIBONUCLEASE_P_ACTIVITY	0.0136169
																																		GO_DNA_RECOMBINATION	0.000602076							GO_MATURATION_OF_5_8S_RRNA_FROM_TRICISTRONIC_RRNA_TRANSCRIPT_SSU_RRNA_5_8S_RRNA_LSU_RRNA_	0.0137952
																																		GO_MRNA_CLEAVAGE_AND_POLYADENYLATION_SPECIFICITY_FACTOR_COMPLEX	0.000605069							GO_HYDROLASE_ACTIVITY_ACTING_ON_ACID_ANHYDRIDES	0.0145565
																																		GO_TRANSLATION_FACTOR_ACTIVITY_RNA_BINDING	0.000713775							GO_ACETYLTRANSFERASE_COMPLEX	0.0147278
																																		GO_SPINDLE_ASSEMBLY	0.000768146							GO_MITOCHONDRIAL_RNA_METABOLIC_PROCESS	0.0160202
																																		GO_RNA_CAPPING	0.000926243							GO_DNA_DEPENDENT_ATPASE_ACTIVITY	0.0168281
																																		GO_REPLICATION_FORK	0.000976744							GO_HISTONE_EXCHANGE	0.0202664
																																		GO_NEGATIVE_REGULATION_OF_CYTOSKELETON_ORGANIZATION	0.00107161							GO_DNA_REPLICATION_INDEPENDENT_NUCLEOSOME_ORGANIZATION	0.0202664
																																		GO_HYDROLASE_ACTIVITY_ACTING_ON_ACID_ANHYDRIDES	0.00109725							GO_TRANSCRIPTION_COUPLED_NUCLEOTIDE_EXCISION_REPAIR	0.0205601
																																		GO_SPINDLE	0.0011379							GO_ENDONUCLEASE_ACTIVITY_ACTIVE_WITH_EITHER_RIBO_OR_DEOXYRIBONUCLEIC_ACIDS_AND_PRODUCING_5_PHOSPHOMONOESTERS	0.0216894
																																		GO_MATURATION_OF_LSU_RRNA	0.00125929							GO_RNA_CATABOLIC_PROCESS	0.0226539
																																		GO_INTEGRATOR_COMPLEX	0.00125929							GO_PROTEIN_DNA_COMPLEX_SUBUNIT_ORGANIZATION	0.0278679
																																		GO_NUCLEAR_REPLICATION_FORK	0.00167478							GO_ATP_BIOSYNTHETIC_PROCESS	0.0278718
																																		GO_MITOTIC_CELL_CYCLE_CHECKPOINT	0.00177631							GO_DNA_PACKAGING	0.0285417
																																		GO_MATURATION_OF_5_8S_RRNA_FROM_TRICISTRONIC_RRNA_TRANSCRIPT_SSU_RRNA_5_8S_RRNA_LSU_RRNA_	0.00194273							GO_SNRNA_METABOLIC_PROCESS	0.0302043
																																		GO_ERROR_PRONE_TRANSLESION_SYNTHESIS	0.00194273							GO_HOLO_TFIIH_COMPLEX	0.0304582
																																		GO_REGULATION_OF_CELLULAR_AMIDE_METABOLIC_PROCESS	0.00205857							GO_CELLULAR_RESPONSE_TO_STRESS	0.0329988
																																		GO_NUCLEAR_TRANSCRIBED_MRNA_CATABOLIC_PROCESS_DEADENYLATION_DEPENDENT_DECAY	0.00229162							GO_NUCLEAR_TRANSCRIBED_MRNA_CATABOLIC_PROCESS_EXONUCLEOLYTIC	0.0340075
																																		GO_TRANSLESION_SYNTHESIS	0.00291295							GO_HELICASE_ACTIVITY	0.0340508
																																		GO_MITOTIC_RECOMBINATION	0.00291295							GO_MICROTUBULE_CYTOSKELETON	0.0357137
																																		GO_POSITIVE_REGULATION_OF_LIGASE_ACTIVITY	0.00348525							GO_NUCLEOSIDE_MONOPHOSPHATE_BIOSYNTHETIC_PROCESS	0.0364118
																																		GO_TRNA_TRANSPORT	0.00362855							GO_PURINE_NUCLEOSIDE_MONOPHOSPHATE_BIOSYNTHETIC_PROCESS	0.0364894
																																		GO_DNA_DEPENDENT_ATPASE_ACTIVITY	0.00398266							GO_STRAND_DISPLACEMENT	0.038365
																																		GO_POSITIVE_REGULATION_OF_TYPE_I_INTERFERON_PRODUCTION	0.004694							GO_MITOTIC_SISTER_CHROMATID_SEGREGATION	0.0409288
																																		GO_MRNA_CLEAVAGE	0.00482989							GO_OXIDATIVE_PHOSPHORYLATION	0.043762
																																		GO_CYTOSOLIC_RIBOSOME	0.00521658							GO_RIBONUCLEOPROTEIN_COMPLEX_SUBUNIT_ORGANIZATION	0.0494696
																																		GO_DNA_GEOMETRIC_CHANGE	0.00554675
																																		GO_NEGATIVE_REGULATION_OF_CELL_CYCLE_PROCESS	0.00626304
																																		GO_RNA_SECONDARY_STRUCTURE_UNWINDING	0.00626557
																																		GO_CELL_CYCLE_G2_M_PHASE_TRANSITION	0.00642223
																																		GO_PROTEIN_SUMOYLATION	0.00676587
																																		GO_ANAPHASE_PROMOTING_COMPLEX	0.00728938
																																		GO_DNA_REPLICATION_INITIATION	0.00765233
																																		GO_ESTABLISHMENT_OF_LOCALIZATION_IN_CELL	0.00799749
																																		GO_RIBOSOME_ASSEMBLY	0.00824076
																																		GO_PROTEIN_COMPLEX_SUBUNIT_ORGANIZATION	0.00874451
																																		GO_CELLULAR_RESPONSE_TO_STRESS	0.00877391
																																		GO_MICROTUBULE_CYTOSKELETON	0.00971333
																																		GO_REGULATION_OF_MRNA_METABOLIC_PROCESS	0.00987428
																																		GO_PROTEIN_IMPORT	0.0107981
																																		GO_CELL_CYCLE_CHECKPOINT	0.0112425
																																		GO_MEMBRANE_DISASSEMBLY	0.0125987
																																		GO_SINGLE_ORGANISM_CELLULAR_LOCALIZATION	0.0131604
																																		GO_PROTEIN_COMPLEX_BIOGENESIS	0.0134792
																																		GO_CYTOSOLIC_PART	0.0134813
																																		GO_CHROMOSOME_CONDENSATION	0.0142021
																																		GO_DNA_BIOSYNTHETIC_PROCESS	0.0142166
																																		GO_NUCLEOTIDE_EXCISION_REPAIR_DNA_GAP_FILLING	0.0154562
																																		GO_NEGATIVE_REGULATION_OF_CELL_CYCLE_PHASE_TRANSITION	0.0155057
																																		GO_RNA_HELICASE_ACTIVITY	0.0158166
																																		GO_PROTEIN_UBIQUITINATION_INVOLVED_IN_UBIQUITIN_DEPENDENT_PROTEIN_CATABOLIC_PROCESS	0.0159853
																																		GO_PEPTIDYL_LYSINE_MODIFICATION	0.0174618
																																		GO_NEGATIVE_REGULATION_OF_MITOTIC_CELL_CYCLE	0.0175114
																																		GO_UNFOLDED_PROTEIN_BINDING	0.0184757
																																		GO_RIBONUCLEASE_ACTIVITY	0.0184757
																																		GO_TELOMERE_MAINTENANCE_VIA_RECOMBINATION	0.0189539
																																		GO_MRNA_CIS_SPLICING_VIA_SPLICEOSOME	0.0190705
																																		GO_TRANSCRIPTION_ELONGATION_FACTOR_COMPLEX	0.0193923
																																		GO_SPINDLE_CHECKPOINT	0.0218053
																																		GO_CYTOPLASMIC_TRANSLATION	0.0233438
																																		GO_REGULATION_OF_NUCLEAR_DIVISION	0.0240307
																																		GO_SMALL_SUBUNIT_PROCESSOME	0.0250286
																																		GO_MICROTUBULE_CYTOSKELETON_ORGANIZATION	0.025694
																																		GO_REGULATION_OF_CELLULAR_PROTEIN_CATABOLIC_PROCESS	0.0261279
																																		GO_REGULATION_OF_PROTEIN_UBIQUITINATION_INVOLVED_IN_UBIQUITIN_DEPENDENT_PROTEIN_CATABOLIC_PROCESS	0.0272487
																																		GO_GENE_SILENCING_BY_RNA	0.0274482
																																		GO_DNA_POLYMERASE_COMPLEX	0.0280824
																																		GO_DNA_DIRECTED_RNA_POLYMERASE_I_COMPLEX	0.0280824
																																		GO_NUCLEAR_TRANSCRIPTION_FACTOR_COMPLEX	0.0283242
																																		GO_CLEAVAGE_INVOLVED_IN_RRNA_PROCESSING	0.0289648
																																		GO_CYTOSOLIC_LARGE_RIBOSOMAL_SUBUNIT	0.0314129
																																		GO_NUCLEAR_IMPORT	0.0353125
																																		GO_BLASTOCYST_DEVELOPMENT	0.0374234
																																		GO_PROTEIN_LOCALIZATION_TO_NUCLEUS	0.0423756
																																		GO_DNA_HELICASE_ACTIVITY	0.0431472
																																		GO_PROTEIN_TARGETING_TO_MEMBRANE	0.0466142
																																		GO_RIBONUCLEOTIDE_BINDING	0.04677
[truncated: 206 more columns]
